# Supplementary material for: A major QTL identification and candidate gene analysis of watermelon fruit cracking using QTL-seq and RNA-seq
Source: Front Plant Sci. 2023 May 15;14:1166008. doi: 10.3389/fpls.2023.1166008 (PMC10225605; doi:10.3389/fpls.2023.1166008)
Supplement: Supplementary file 2 [file DataSheet_1.xls]

gene id	gene name	description	GO_id	GO_term	KO_ID	KO_Description	kegg_id	kegg_term	locus	10d-2-1_count	10d-2-2_count	10d-2-3_count	10d-1-1_count	10d-1-2_count	10d-1-3_count	10d-2-1_FPKM	10d-2-2_FPKM	10d-2-3_FPKM	10d-1-1_FPKM	10d-1-2_FPKM	10d-1-3_FPKM	EXP3	CON3	log2FC	Pvalue	Qvalue	updown
Cla97C06G122390	Cla97C06G122390	1-deoxy-D-xylulose-5-phosphate synthase 2b	GO:0005623|GO:0043226|GO:0008152|GO:0003824|GO:0005622|GO:0005515|GO:0044237|GO:0016740|GO:0006807|GO:0044238|GO:0009058|GO:0006790|GO:1901135|GO:0005737|GO:0006629|GO:0044255|GO:0006081|GO:0043169|GO:0043231|GO:0015995|GO:0006725|GO:0006793|GO:0006720|GO:0009532|GO:0009536|GO:0046872|GO:0006772|GO:0008661|GO:0006796|GO:0006778|GO:0008610|GO:0019438|GO:0008299|GO:0008654|GO:0006644|GO:0019288|GO:…	cell|organelle|metabolic process|catalytic activity|intracellular|protein binding|cellular metabolic process|transferase activity|nitrogen compound metabolic process|primary metabolic process|biosynthetic process|sulfur compound metabolic process|carbohydrate derivative metabolic process|cytoplasm|lipid metabolic process|cellular lipid metabolic process|cellular aldehyde metabolic process|cation …	K01662|K01662	1-deoxy-D-xylulose-5-phosphate synthase[2.2.1.7]|1-deoxy-D-xylulose-5-phosphate synthase[2.2.1.7]	-	-	Cla97Chr06:24750898-24754912	5	14	6	937	861	897	0.132707368133315	0.37188504197738	0.190687254241872	32.0820111124429	22.8584152951913	26.9371133888566	0.231759888117522	27.2925132654969	-6.87973054963836	1.03422678601746e-153	2.09906668490103e-149	DOWN
Cla97C09G170830	Cla97C09G170830	Lipid transfer protein	GO:0051179|GO:0005215|GO:0005623|GO:0050896|GO:0043226|GO:0023052|GO:0005576|GO:0048046|GO:0007154|GO:0008289|GO:0005622|GO:0007165|GO:0005515|GO:0006950|GO:0051707|GO:0009506|GO:0006955|GO:0009607|GO:0012505|GO:0005911|GO:0006810|GO:0005783|GO:0005737|GO:0045087|GO:0005319|GO:0005504|GO:0006952|GO:0043621|GO:0009863|GO:0043169|GO:0043231|GO:0009862|GO:0046872|GO:0009814|GO:0071702|GO:0006869|GO:…	localization|transporter activity|cell|response to stimulus|organelle|signaling|extracellular region|apoplast|cell communication|lipid binding|intracellular|signal transduction|protein binding|response to stress|response to other organism|plasmodesma|immune response|response to biotic stimulus|endomembrane system|cell-cell junction|transport|endoplasmic reticulum|cytoplasm|innate immune response|…	-	-	-	-	Cla97Chr09:7183609-7184759	1168	1162	854	31	55	34	236.766750629593	235.769318313564	207.312943912657	8.10730904905797	11.1532599370937	7.79901308143744	226.616337618605	9.01986068919637	4.65100291258021	2.65586864585794e-137	2.69517550181664e-133	UP
Cla97C09G178540	Cla97C09G178540	HXXXD-type acyl-transferase family protein, putative	GO:0003824|GO:0016740|GO:0016746|GO:0016747|GO:0016420	catalytic activity|transferase activity|transferase activity, transferring acyl groups|transferase activity, transferring acyl groups other than amino-acyl groups|malonyltransferase activity	-	-	-	-	Cla97Chr09:31430744-31432093	2712	2849	2792	112	168	98	114.837222808677	120.750480200313	141.579211532672	6.11857227287769	7.11644141727113	4.69565497580402	125.722304847221	5.97688955531761	4.3947019319739	2.9826311791253e-123	2.01784941371757e-119	UP
Cla97C01G007650	Cla97C01G007650	Unknown protein	GO:0051179|GO:0032502|GO:0005623|GO:0050896|GO:0008152|GO:0003824|GO:0005576|GO:0016829|GO:0006950|GO:0050793|GO:0071944|GO:0044237|GO:0009506|GO:0005911|GO:0010496|GO:0006810|GO:0010497|GO:0007275|GO:0048364|GO:2000026|GO:0005618|GO:0016831|GO:0009505|GO:0022622|GO:2000280|GO:0046564|GO:0019752|GO:0033609	localization|developmental process|cell|response to stimulus|metabolic process|catalytic activity|extracellular region|lyase activity|response to stress|regulation of developmental process|cell periphery|cellular metabolic process|plasmodesma|cell-cell junction|intercellular transport|transport|plasmodesmata-mediated intercellular transport|multicellular organism development|root development|regu…	-	-	-	-	Cla97Chr01:7789687-7789968	1442	1449	1332	85	111	97	292.309634482261	294.001400003352	323.3500100072	22.2299636330147	22.5093498898358	22.2497918992598	303.220348164271	22.3297018073701	3.76333068094981	2.65191282254362e-116	1.34558056615863e-112	UP
Cla97C05G080540	Cla97C05G080540	rho GTPase-activating protein 5	GO:0005623|GO:0050896|GO:0023052|GO:0016020|GO:0005886|GO:0007154|GO:0005622|GO:0007165|GO:0071944|GO:0071554|GO:0030234|GO:0005737|GO:0008047|GO:0050790|GO:0071669|GO:0071555|GO:0005618|GO:0009664|GO:0005096|GO:0009505|GO:0043085|GO:0009531|GO:0043087|GO:0043547	cell|response to stimulus|signaling|membrane|plasma membrane|cell communication|intracellular|signal transduction|cell periphery|cell wall organization or biogenesis|enzyme regulator activity|cytoplasm|enzyme activator activity|regulation of catalytic activity|plant-type cell wall organization or biogenesis|cell wall organization|cell wall|plant-type cell wall organization|GTPase activator activi…	-	-	-	-	Cla97Chr05:581982-585185	1137	1030	954	49	77	44	43.7684300920684	39.6863560508409	43.9784456759436	2.43352907927696	2.96518234735613	1.91658735436964	42.4777439396176	2.43843292700091	4.12268094995716	9.19861965008199e-114	3.73390368836128e-110	UP
Cla97C02G033200	Cla97C02G033200	Cyclin D3.2 protein	GO:0032502|GO:0000003|GO:0005623|GO:0050896|GO:0043226|GO:0005622|GO:0005515|GO:0008283|GO:0003006|GO:0030234|GO:0051726|GO:0009791|GO:0007275|GO:0007049|GO:0048316|GO:0042127|GO:0043231|GO:0048608|GO:0009725|GO:0019887|GO:0000278|GO:0005634|GO:0044772|GO:0009743|GO:0010154|GO:0009735|GO:0009741|GO:0044843|GO:0007067|GO:0016538|GO:0000082|GO:0009744	developmental process|reproduction|cell|response to stimulus|organelle|intracellular|protein binding|cell proliferation|developmental process involved in reproduction|enzyme regulator activity|regulation of cell cycle|post-embryonic development|multicellular organism development|cell cycle|seed development|regulation of cell proliferation|intracellular membrane-bounded organelle|reproductive stru…	-	-	-	-	Cla97Chr02:6543855-6546222	2990	2503	2445	183	256	221	152.74531979318	127.985555942956	149.577643456935	12.0611538069372	13.082714954668	12.7751682310302	143.436173064357	12.6396789975451	3.50437717231998	6.35307124972952e-113	2.14903223474184e-109	UP
Cla97C02G037570	Cla97C02G037570	E3 ubiquitin-protein ligase BOI-like	GO:0005623|GO:0050896|GO:0043226|GO:0008152|GO:0003824|GO:0005622|GO:0006950|GO:0044237|GO:0016740|GO:0006807|GO:0044238|GO:0005737|GO:0019538|GO:0019787|GO:0006952|GO:0043231|GO:0004842|GO:0005634|GO:0031347|GO:0044267|GO:0006464|GO:0016567	cell|response to stimulus|organelle|metabolic process|catalytic activity|intracellular|response to stress|cellular metabolic process|transferase activity|nitrogen compound metabolic process|primary metabolic process|cytoplasm|protein metabolic process|ubiquitin-like protein transferase activity|defense response|intracellular membrane-bounded organelle|ubiquitin-protein transferase activity|nucleu…	K19042	E3 ubiquitin-protein ligase BOI and related proteins[2.3.2.27]	ko522	Endocrine resistance	Cla97Chr02:24684020-24684846	708	666	583	23	12	15	54.6187590906231	51.4263837634918	53.8602006576361	2.28914435678581	0.926056967399007	1.30941301078861	53.3017811705837	1.50820477832448	5.14327951324376	3.89593254966421e-111	1.1295978146855e-107	UP
Cla97C02G047270	Cla97C02G047270	Nucleotide/sugar transporter family protein	GO:0051179|GO:0005215|GO:0005623|GO:0043226|GO:0016020|GO:0005886|GO:0005622|GO:0071944|GO:0022857|GO:0012505|GO:0006810|GO:0005783|GO:0005737|GO:0005338|GO:0022891|GO:0005794|GO:0043231|GO:1901264|GO:0071705|GO:0071702|GO:0015165|GO:0015075|GO:0006811|GO:0015932|GO:0005464|GO:0015780|GO:0006820|GO:0008509|GO:0015711|GO:0008514|GO:0015790	localization|transporter activity|cell|organelle|membrane|plasma membrane|intracellular|cell periphery|transmembrane transporter activity|endomembrane system|transport|endoplasmic reticulum|cytoplasm|nucleotide-sugar transmembrane transporter activity|substrate-specific transmembrane transporter activity|Golgi apparatus|intracellular membrane-bounded organelle|carbohydrate derivative transport|ni…	-	-	-	-	Cla97Chr02:34978185-34980001	1914	1437	1379	114	141	111	105.713027936971	79.4413747135889	91.2098918656784	8.12327703610115	7.79051719264949	6.93722072931542	92.1214315054128	7.61700498602202	3.59624108462612	1.46356529888625e-104	3.71306516327441e-101	UP
Cla97C11G212890	Cla97C11G212890	Laccase	GO:0008152|GO:0003824|GO:0005576|GO:0048046|GO:0044237|GO:0016491|GO:0055114|GO:0009698|GO:0043169|GO:0006725|GO:0019748|GO:0046872|GO:0016682|GO:0019439|GO:0009808|GO:0046914|GO:0052716|GO:0046274|GO:0005507	metabolic process|catalytic activity|extracellular region|apoplast|cellular metabolic process|oxidoreductase activity|oxidation-reduction process|phenylpropanoid metabolic process|cation binding|cellular aromatic compound metabolic process|secondary metabolic process|metal ion binding|oxidoreductase activity, acting on diphenols and related substances as donors, oxygen as acceptor|aromatic compou…	K05909	laccase[1.10.3.2]	-	-	Cla97Chr11:6234265-6237960	1083	911	914	61	74	52	35.5800266240674	29.9570895879151	35.9596108378523	2.58553689318503	2.43204470074088	1.93311275437252	33.8322423499449	2.31689811609948	3.8681322906993	4.75912176346218e-100	1.07323483679143e-96	UP
Cla97C10G189950	Cla97C10G189950	Hexosyltransferase	GO:0005623|GO:0043226|GO:0008152|GO:0003824|GO:0016020|GO:0005622|GO:0044237|GO:0071554|GO:0016740|GO:0044238|GO:0012505|GO:0009058|GO:0031090|GO:0005737|GO:0016021|GO:0016757|GO:0042546|GO:0044262|GO:0098588|GO:0005794|GO:0043231|GO:0071555|GO:0005975|GO:0005976|GO:0000139|GO:0016758|GO:0016051|GO:0008194|GO:0000271|GO:0047262|GO:0045488|GO:0045489|GO:0045492|GO:0045491|GO:0010417|GO:0010413	cell|organelle|metabolic process|catalytic activity|membrane|intracellular|cellular metabolic process|cell wall organization or biogenesis|transferase activity|primary metabolic process|endomembrane system|biosynthetic process|organelle membrane|cytoplasm|integral component of membrane|transferase activity, transferring glycosyl groups|cell wall biogenesis|cellular carbohydrate metabolic process|…	K20867	galacturonosyltransferase 12/13/14/15[2.4.1.-]	-	-	Cla97Chr10:6412046-6415569	5684	7455	5132	511	599	578	202.444453545932	265.768111019854	218.891814672131	23.4808193795168	21.3422656148257	23.2947007923607	229.034793079306	22.7059285955677	3.33442583289662	1.80954659099527e-91	3.67265576108399e-88	UP
Cla97C10G203680	Cla97C10G203680	Glycosyltransferases	GO:0005623|GO:0043226|GO:0008152|GO:0003824|GO:0016020|GO:0005622|GO:0044237|GO:0071554|GO:0016740|GO:0044238|GO:0012505|GO:0009058|GO:0031090|GO:0005737|GO:0016757|GO:0042546|GO:0044262|GO:0071669|GO:0098588|GO:0005794|GO:0043231|GO:0071555|GO:0005975|GO:0005976|GO:0016763|GO:0000139|GO:0009832|GO:0016758|GO:0016051|GO:0008194|GO:0015020|GO:0000271|GO:0042285|GO:0009834|GO:0045492|GO:0045491|GO:…	cell|organelle|metabolic process|catalytic activity|membrane|intracellular|cellular metabolic process|cell wall organization or biogenesis|transferase activity|primary metabolic process|endomembrane system|biosynthetic process|organelle membrane|cytoplasm|transferase activity, transferring glycosyl groups|cell wall biogenesis|cellular carbohydrate metabolic process|plant-type cell wall organizati…	K20869	putative beta-1,4-xylosyltransferase IRX9[2.4.2.-]	-	-	Cla97Chr10:33260162-33263612	1776	1521	1630	133	172	119	98.3762155338966	84.329520456473	108.124946794168	9.50472950120787	9.53099628969703	7.45882502539799	96.9435609281792	8.83151693876763	3.45641190882818	1.11155340141853e-90	2.0509170759264e-87	UP
Cla97C08G158540	Cla97C08G158540	isoflavone reductase-like protein	GO:0005623|GO:0050896|GO:0008152|GO:0003824|GO:0016020|GO:0005886|GO:0005622|GO:0006950|GO:0071944|GO:0016491|GO:0005737|GO:0055114|GO:0006979|GO:0010038|GO:0046686	cell|response to stimulus|metabolic process|catalytic activity|membrane|plasma membrane|intracellular|response to stress|cell periphery|oxidoreductase activity|cytoplasm|oxidation-reduction process|response to oxidative stress|response to metal ion|response to cadmium ion	K23050	phenylcoumaran benzylic ether reductase[1.3.1.-]	-	-	Cla97Chr08:25880870-25885471	5679	4362	4221	340	610	440	346.834931912672	266.649058339997	308.714754127912	26.7898798136511	37.2685325429756	30.4075221127748	307.399581460194	31.4886448231338	3.28721162607621	1.05276429599885e-87	1.78057534596606e-84	UP
Cla97C08G152910	Cla97C08G152910	65-kDa microtubule-associated 8-like protein	GO:0032502|GO:0005623|GO:0043226|GO:0005622|GO:0005515|GO:0008283|GO:0071944|GO:0005737|GO:0009791|GO:0005938|GO:0007275|GO:0048364|GO:0051301|GO:0007049|GO:0043231|GO:0008092|GO:0000278|GO:0005856|GO:0009574|GO:0005819|GO:0005634|GO:0009524|GO:0015631|GO:0030981|GO:0000281|GO:0022622|GO:0000922|GO:0048528|GO:0030863|GO:0015630|GO:0072686|GO:0055028|GO:0008017|GO:0000911|GO:0005874	developmental process|cell|organelle|intracellular|protein binding|cell proliferation|cell periphery|cytoplasm|post-embryonic development|cell cortex|multicellular organism development|root development|cell division|cell cycle|intracellular membrane-bounded organelle|cytoskeletal protein binding|mitotic cell cycle|cytoskeleton|preprophase band|spindle|nucleus|phragmoplast|tubulin binding|cortical…	-	-	-	-	Cla97Chr08:21227296-21230975	1617	1789	1527	166	182	137	51.6974612228537	57.2496756068288	58.4641125689912	6.84712592900485	5.82091736855948	4.9562981948756	55.8037497995579	5.87478049747998	3.24775521530447	4.8639124730001e-86	7.59368981169308e-83	UP
Cla97C06G128260	Cla97C06G128260	DUF4283 domain protein	-	-	-	-	-	-	Cla97Chr06:29488117-29489759	0	0	0	158	235	201	0	0	0	7.55684564046992	8.71509702666853	8.43173342632402	0	8.23455869782082	-Inf	9.40779260949009e-86	1.36386113430151e-82	DOWN
Cla97C07G135790	Cla97C07G135790	Peroxidase	GO:0050896|GO:0016209|GO:0008152|GO:0003824|GO:0005576|GO:0006950|GO:0004601|GO:0044237|GO:0009058|GO:0016491|GO:0055114|GO:0046906|GO:0072593|GO:0009698|GO:0006979|GO:0043169|GO:0006725|GO:0019748|GO:0020037|GO:0046872|GO:0042744|GO:0009699|GO:0009808|GO:0019438|GO:0044550|GO:0009809	response to stimulus|antioxidant activity|metabolic process|catalytic activity|extracellular region|response to stress|peroxidase activity|cellular metabolic process|biosynthetic process|oxidoreductase activity|oxidation-reduction process|tetrapyrrole binding|reactive oxygen species metabolic process|phenylpropanoid metabolic process|response to oxidative stress|cation binding|cellular aromatic c…	K00430	peroxidase[1.11.1.7]	-	-	Cla97Chr07:21625198-21627270	3972	3197	3472	175	341	181	226.604397785601	182.559808232252	237.208299130742	12.880664597312	19.4614592302357	11.6846241453857	215.457501716198	14.6755826576445	3.87591364230554	8.92192673763418e-85	1.20719616711349e-81	UP
Cla97C10G188730	Cla97C10G188730	leucine-rich repeat extensin-like protein 5	-	-	-	-	-	-	Cla97Chr10:4830026-4830631	801	609	606	38	50	34	75.5591014168683	57.5009152525596	68.4569527154842	4.62459860280612	4.71829235462055	3.62924371116396	67.172323128304	4.32404488953021	3.95741351939277	2.45690988590079e-84	3.11659019026516e-81	UP
Cla97C06G110780	Cla97C06G110780	Cellulose synthase	GO:0005623|GO:0050896|GO:0023052|GO:0008152|GO:0003824|GO:0016020|GO:0005886|GO:0007154|GO:0007165|GO:0005515|GO:0006950|GO:0051707|GO:0071944|GO:0044237|GO:0071554|GO:0016740|GO:0044238|GO:0009607|GO:0009058|GO:0016021|GO:0009617|GO:0035556|GO:0016757|GO:0042546|GO:0009755|GO:0044262|GO:0071669|GO:0009620|GO:0006952|GO:0009863|GO:0043169|GO:0071555|GO:0005975|GO:0009725|GO:0005976|GO:0050832|GO:…	cell|response to stimulus|signaling|metabolic process|catalytic activity|membrane|plasma membrane|cell communication|signal transduction|protein binding|response to stress|response to other organism|cell periphery|cellular metabolic process|cell wall organization or biogenesis|transferase activity|primary metabolic process|response to biotic stimulus|biosynthetic process|integral component of mem…	K10999|K10999	cellulose synthase A[2.4.1.12]|cellulose synthase A[2.4.1.12]	-	-	Cla97Chr06:1438032-1444990	8512	7663	7509	910	1194	819	155.956628549816	140.531754718923	164.757570227053	21.5106915512385	21.8845770403652	16.9798549910182	153.748651165264	20.1250411942073	2.9335101123502	7.64556694777579e-84	9.12790745717985e-81	UP
Cla97C02G049950	Cla97C02G049950	Peroxidase	GO:0016209|GO:0003824|GO:0004601|GO:0016491|GO:0046906|GO:0020037	antioxidant activity|catalytic activity|peroxidase activity|oxidoreductase activity|tetrapyrrole binding|heme binding	K00430	peroxidase[1.11.1.7]	ko00940	Phenylpropanoid biosynthesis	Cla97Chr02:37290261-37291772	455	491	384	2927	2993	3416	27.0092123784364	29.1732980213333	27.2975291350101	224.163027240381	177.73336370036	229.454217736666	27.8266798449266	210.450202892469	-2.91893821243816	6.63293150050471e-83	7.47899876301353e-80	DOWN
Cla97C05G094060	Cla97C05G094060	protein TPX2	GO:0005623|GO:0043226|GO:0008152|GO:0005622|GO:0044237|GO:0006807|GO:0007017|GO:0044238|GO:0051726|GO:0019538|GO:0050790|GO:0000226|GO:0007049|GO:0043231|GO:0006793|GO:0000278|GO:0005856|GO:0005819|GO:0007010|GO:0007346|GO:0005634|GO:0043085|GO:0051246|GO:0044267|GO:0006796|GO:0007067|GO:0007052|GO:0006464|GO:0015630|GO:0060236|GO:0016310|GO:0005874|GO:0051493|GO:0045859|GO:0006468|GO:0042325|GO:…	cell|organelle|metabolic process|intracellular|cellular metabolic process|nitrogen compound metabolic process|microtubule-based process|primary metabolic process|regulation of cell cycle|protein metabolic process|regulation of catalytic activity|microtubule cytoskeleton organization|cell cycle|intracellular membrane-bounded organelle|phosphorus metabolic process|mitotic cell cycle|cytoskeleton|sp…	-	-	-	-	Cla97Chr05:14507239-14508961	663	541	522	34	29	21	80.4672738319283	65.7213620595131	75.8695297381435	5.32386390191945	3.52103343471222	2.88401955175223	74.019388543195	3.90963896279463	4.242795925388	1.55401362440832e-82	1.66001371163112e-79	UP
Cla97C08G159480	Cla97C08G159480	Hexosyltransferase	GO:0005623|GO:0043226|GO:0008152|GO:0003824|GO:0016020|GO:0005622|GO:0044237|GO:0071554|GO:0016740|GO:0044238|GO:0012505|GO:0009058|GO:0031090|GO:0005737|GO:0016021|GO:0016757|GO:0042546|GO:0044262|GO:0071669|GO:0098588|GO:0005794|GO:0043169|GO:0043231|GO:0071555|GO:0005975|GO:0005976|GO:0046872|GO:0005634|GO:0000139|GO:0009832|GO:0016758|GO:0016051|GO:0008194|GO:0015020|GO:0000271|GO:0006073|GO:…	cell|organelle|metabolic process|catalytic activity|membrane|intracellular|cellular metabolic process|cell wall organization or biogenesis|transferase activity|primary metabolic process|endomembrane system|biosynthetic process|organelle membrane|cytoplasm|integral component of membrane|transferase activity, transferring glycosyl groups|cell wall biogenesis|cellular carbohydrate metabolic process|…	K20890	xylan alpha-glucuronosyltransferase[2.4.1.-]	-	-	Cla97Chr08:26527060-26530397	766	656	687	46	52	36	26.0643105103556	22.3421352294301	27.994034065361	2.01935234330748	1.77004839031292	1.38610014873194	25.4668266017156	1.72516696078411	3.88381130082944	2.63547056609374e-81	2.67447553047193e-78	UP
Cla97C11G220350	Cla97C11G220350	blue copper protein-like	GO:0005623|GO:0050896|GO:0009055|GO:0016020|GO:0005886|GO:0071944|GO:0031225|GO:0043169|GO:0031226|GO:0046872|GO:0046658|GO:0046914|GO:0005507	cell|response to stimulus|electron carrier activity|membrane|plasma membrane|cell periphery|anchored component of membrane|cation binding|intrinsic component of plasma membrane|metal ion binding|anchored component of plasma membrane|transition metal ion binding|copper ion binding	-	-	-	-	Cla97Chr11:26384437-26385735	4570	4513	4411	558	626	575	444.289109905646	439.155407171286	513.543973968856	69.9881940396838	60.8815423991822	63.2550600494737	465.662830348596	64.7082654961132	2.84726381802339	1.4799801252094e-78	1.43036555339286e-75	UP
Cla97C03G058870	Cla97C03G058870	O-fucosyltransferase family protein	GO:0005623|GO:0043226|GO:0003824|GO:0005622|GO:0016740|GO:0012505|GO:0005737|GO:0016757|GO:0005794|GO:0043231	cell|organelle|catalytic activity|intracellular|transferase activity|endomembrane system|cytoplasm|transferase activity, transferring glycosyl groups|Golgi apparatus|intracellular membrane-bounded organelle	-	-	-	-	Cla97Chr03:8169254-8173719	1515	1388	1094	148	179	109	45.8223745208789	42.0201703058913	39.6253614957528	5.7752019207242	5.41601177166646	3.73052745710961	42.4893021075077	4.97391371650009	3.09464626122786	4.55597374953828e-78	4.20309287366495e-75	UP
Cla97C02G049110	Cla97C02G049110	ubiquitin-conjugating enzyme E2 20	GO:0005623|GO:0043226|GO:0008152|GO:0003824|GO:0005622|GO:0016874|GO:0008283|GO:0044237|GO:0016740|GO:0006807|GO:0044238|GO:0005737|GO:0019538|GO:0019787|GO:0000166|GO:0043231|GO:0006508|GO:0004842|GO:0005634|GO:0030163|GO:0017076|GO:0044267|GO:0044257|GO:0051603|GO:0005524|GO:0030554|GO:0019941|GO:0006511	cell|organelle|metabolic process|catalytic activity|intracellular|ligase activity|cell proliferation|cellular metabolic process|transferase activity|nitrogen compound metabolic process|primary metabolic process|cytoplasm|protein metabolic process|ubiquitin-like protein transferase activity|nucleotide binding|intracellular membrane-bounded organelle|proteolysis|ubiquitin-protein transferase activi…	K06688|K06688	ubiquitin-conjugating enzyme E2 C[2.3.2.23]|ubiquitin-conjugating enzyme E2 C[2.3.2.23]	-	-	Cla97Chr02:36603983-36605564	741	604	554	47	56	34	77.5804186195257	63.2957927854944	69.4600067461469	6.3484826350668	5.86523327229535	4.02806170140176	70.1120727170557	5.41392586958797	3.69491584710222	1.08331784953974e-77	9.55957351054722e-75	UP
Cla97C07G140040	Cla97C07G140040	Avr9/Cf-9 rapidly elicited protein	-	-	-	-	-	-	Cla97Chr07:27799511-27800131	647	698	676	34	57	33	59.5579281240942	64.3123477385877	74.5200535632936	4.0379064376877	5.24897814989708	3.43740545446248	66.1301098086585	4.24143001401575	3.9626846352093	8.40638625236279e-76	7.10900064074814e-73	UP
Cla97C05G088060	Cla97C05G088060	Endochitinase (Chitinase)	GO:0032502|GO:0005623|GO:0050896|GO:0043226|GO:0023052|GO:0008152|GO:0003824|GO:0040007|GO:0005576|GO:0048046|GO:0030246|GO:0009653|GO:0007154|GO:0005622|GO:0007165|GO:0006950|GO:0044237|GO:0071554|GO:0006807|GO:0044238|GO:0012505|GO:0016787|GO:0009058|GO:0016049|GO:1901135|GO:0005737|GO:0009266|GO:0035556|GO:0009755|GO:0006970|GO:0044262|GO:0007275|GO:0010015|GO:0048364|GO:0009408|GO:0009415|GO:…	developmental process|cell|response to stimulus|organelle|signaling|metabolic process|catalytic activity|growth|extracellular region|apoplast|carbohydrate binding|anatomical structure morphogenesis|cell communication|intracellular|signal transduction|response to stress|cellular metabolic process|cell wall organization or biogenesis|nitrogen compound metabolic process|primary metabolic process|end…	-	-	-	-	Cla97Chr05:6128296-6130687	2543	2192	1959	301	416	277	150.486003052729	129.835596790811	138.82740848392	22.9803945862184	24.6266438844701	18.5484482920369	139.716336109153	22.0518289209085	2.66353049621614	1.20229476830732e-72	9.76070984702614e-70	UP
Cla97C11G218190	Cla97C11G218190	Glucose-methanol-choline oxidoreductase	GO:0008152|GO:0003824|GO:0016829|GO:0006807|GO:0000166|GO:0050662|GO:0050660|GO:0050898|GO:0046593	metabolic process|catalytic activity|lyase activity|nitrogen compound metabolic process|nucleotide binding|coenzyme binding|flavin adenine dinucleotide binding|nitrile metabolic process|mandelonitrile lyase activity	K08248	(R)-mandelonitrile lyase[4.1.2.10]	-	-	Cla97Chr11:24147377-24151510	235	315	242	1797	1882	1942	8.06825863953521	10.82497742722	9.94990780309248	79.5978734602701	64.6389050228858	75.4465515484887	9.61438128994923	73.2277766772149	-2.92912506922659	1.64873473971259e-72	1.28702770296949e-69	DOWN
Cla97C03G064990	Cla97C03G064990	Sucrose synthase	GO:0005623|GO:0050896|GO:0043226|GO:0008152|GO:0003824|GO:0016020|GO:0005886|GO:0005622|GO:0006950|GO:0071944|GO:0044237|GO:0016740|GO:0044238|GO:0009058|GO:0005737|GO:0016757|GO:0044262|GO:0001666|GO:0070482|GO:0043231|GO:0005975|GO:0005985|GO:0005829|GO:0009311|GO:0016758|GO:0016051|GO:0005773|GO:0008194|GO:0035251|GO:0046527|GO:0005986|GO:0009312|GO:0016157	cell|response to stimulus|organelle|metabolic process|catalytic activity|membrane|plasma membrane|intracellular|response to stress|cell periphery|cellular metabolic process|transferase activity|primary metabolic process|biosynthetic process|cytoplasm|transferase activity, transferring glycosyl groups|cellular carbohydrate metabolic process|response to hypoxia|response to oxygen levels|intracellul…	K00695|K00695	sucrose synthase[2.4.1.13]|sucrose synthase[2.4.1.13]	ko522|ko00500	Endocrine resistance|Starch and sucrose metabolism47	Cla97Chr03:28479558-28483034	3977	3217	3197	432	434	463	93.9047741644491	76.0302578336746	90.3994412787489	13.1600259609887	10.2514161111169	12.3705905451966	86.7781577589575	11.9273442057674	2.86305911699715	6.20722268467514e-72	4.66599228178395e-69	UP
Cla97C03G058790	Cla97C03G058790	Cellulose synthase	GO:0005623|GO:0050896|GO:0023052|GO:0008152|GO:0003824|GO:0016020|GO:0005886|GO:0007154|GO:0007165|GO:0005515|GO:0006950|GO:0051707|GO:0071944|GO:0044237|GO:0071554|GO:0016740|GO:0044238|GO:0009607|GO:0009058|GO:0016021|GO:0006629|GO:0009617|GO:0035556|GO:0016757|GO:0042546|GO:0009755|GO:0044255|GO:0006970|GO:0044262|GO:0071669|GO:0009415|GO:0009620|GO:0009414|GO:0006952|GO:0009863|GO:0043169|GO:…	cell|response to stimulus|signaling|metabolic process|catalytic activity|membrane|plasma membrane|cell communication|signal transduction|protein binding|response to stress|response to other organism|cell periphery|cellular metabolic process|cell wall organization or biogenesis|transferase activity|primary metabolic process|response to biotic stimulus|biosynthetic process|integral component of mem…	K10999|K10999	cellulose synthase A[2.4.1.12]|cellulose synthase A[2.4.1.12]	ko522|ko522	Endocrine resistance|Endocrine resistance	Cla97Chr03:8126542-8132595	5516	4535	4532	674	840	596	106.70717303796	87.8112264606986	104.990565255736	16.8217153948151	16.2558686768148	13.0464800399208	99.8363215847982	15.3746880371836	2.69900764237095	2.67235564986941e-71	1.93707608106248e-68	UP
Cla97C06G122430	Cla97C06G122430	pathogenesis-related protein PR-1	GO:0005576	extracellular region	-	-	-	-	Cla97Chr06:24788222-24788824	355	478	366	13	16	7	33.6540659829499	45.3566829488291	41.550962358176	1.58993635313833	1.51741371557871	0.750897296227364	40.1872370966517	1.28608245498147	4.96568234774255	4.82459748366132e-71	3.37655277684104e-68	UP
Cla97C10G204460	Cla97C10G204460	Laccase	GO:0008152|GO:0003824|GO:0005576|GO:0048046|GO:0044237|GO:0009058|GO:0016491|GO:0055114|GO:0009698|GO:0043169|GO:0006725|GO:0019748|GO:0046872|GO:0016682|GO:0019439|GO:0009699|GO:0009808|GO:0019438|GO:0044550|GO:0046914|GO:0052716|GO:0009809|GO:0046274|GO:0005507	metabolic process|catalytic activity|extracellular region|apoplast|cellular metabolic process|biosynthetic process|oxidoreductase activity|oxidation-reduction process|phenylpropanoid metabolic process|cation binding|cellular aromatic compound metabolic process|secondary metabolic process|metal ion binding|oxidoreductase activity, acting on diphenols and related substances as donors, oxygen as acc…	K05909	laccase[1.10.3.2]	-	-	Cla97Chr10:33866641-33870146	993	710	796	58	89	52	32.7361114782298	23.428223712828	31.4254672292648	2.46687165407857	2.93515581624583	1.93980172584094	29.1966008067742	2.44727639872178	3.57655145848062	6.80024700640038e-69	4.60059377473007e-66	UP
Cla97C02G033980	Cla97C02G033980	Tubulin alpha chain	GO:0005623|GO:0050896|GO:0005198|GO:0043226|GO:0016020|GO:0043234|GO:0005622|GO:0006950|GO:0071944|GO:0005200|GO:0007017|GO:0005737|GO:0006970|GO:0045298|GO:0005618|GO:0005856|GO:0005829|GO:0009651	cell|response to stimulus|structural molecule activity|organelle|membrane|protein complex|intracellular|response to stress|cell periphery|structural constituent of cytoskeleton|microtubule-based process|cytoplasm|response to osmotic stress|tubulin complex|cell wall|cytoskeleton|cytosol|response to salt stress	-	-	-	-	Cla97Chr02:7706758-7709315	2048	1672	1253	207	221	163	86.7207273750505	70.8651744744607	63.5382382255382	11.3084790076525	9.36153723959597	7.81014732595086	73.7080466916831	9.49338785773311	2.95682719503369	1.41914146757973e-68	9.29125652451552e-66	UP
Cla97C09G173960	Cla97C09G173960	glucan endo-1,3-beta-glucosidase 12	GO:0005623|GO:0008152|GO:0003824|GO:0016020|GO:0005886|GO:0071944|GO:0044238|GO:0016787|GO:0016798|GO:0005975|GO:0004553	cell|metabolic process|catalytic activity|membrane|plasma membrane|cell periphery|primary metabolic process|hydrolase activity|hydrolase activity, acting on glycosyl bonds|carbohydrate metabolic process|hydrolase activity, hydrolyzing O-glycosyl compounds	-	-	-	-	Cla97Chr09:10628663-10631084	2564	2179	2142	139	207	80	89.8100142338673	76.3954170983831	89.8498323256855	6.28147479456053	7.25335228663373	3.1708576677038	85.3517545526453	5.56856158296602	3.93804419288977	2.02501229020175e-68	1.28436404506046e-65	UP
Cla97C04G073590	Cla97C04G073590	protein trichome birefringence-like 3	GO:0005623|GO:0043226|GO:0008152|GO:0003824|GO:0016020|GO:0005886|GO:0005622|GO:0071944|GO:0044237|GO:0071554|GO:0016740|GO:0044238|GO:0012505|GO:0009058|GO:0031090|GO:0005737|GO:0016021|GO:0044262|GO:0071669|GO:0016746|GO:0098588|GO:0005794|GO:0043231|GO:0071555|GO:0005975|GO:0009664|GO:0005976|GO:0005739|GO:0000139|GO:0042545|GO:0016051|GO:0016747|GO:0000271|GO:0006073|GO:0008374|GO:0009827|GO:…	cell|organelle|metabolic process|catalytic activity|membrane|plasma membrane|intracellular|cell periphery|cellular metabolic process|cell wall organization or biogenesis|transferase activity|primary metabolic process|endomembrane system|biosynthetic process|organelle membrane|cytoplasm|integral component of membrane|cellular carbohydrate metabolic process|plant-type cell wall organization or biog…	-	-	-	-	Cla97Chr04:21288732-21291716	1355	1214	1261	114	182	98	57.5040637351256	51.5681452917225	64.0863217510463	6.24171620814008	7.72665200815467	4.70611300470336	57.7195102592981	6.22482707366604	3.21295339421317	5.84252025701864e-68	3.59332700413486e-65	UP
Cla97C01G022460	Cla97C01G022460	Transmembrane protein, putative	-	-	-	-	-	-	Cla97Chr01:34188307-34188462	19	10	23	290	406	425	6.96217025397031	3.66771271349254	10.0929785786868	137.101136159367	148.829934113317	176.225420875403	6.90762051538322	154.052163716029	-4.47908630787938	9.14497291481842e-68	5.45901089056337e-65	DOWN
Cla97C06G110330	Cla97C06G110330	Amaranthin-like lectin	-	-	-	-	-	-	Cla97Chr06:961164-963351	65	80	40	494	778	517	1.96597668332836	2.42191783299669	1.44881956132978	19.2766905583187	23.5399992382248	17.6942866169404	1.94557135921828	20.1703254711613	-3.37396856243509	1.60354801759844e-67	9.29874587576511e-65	DOWN
Cla97C10G196020	Cla97C10G196020	Protein kinase family protein	GO:0005623|GO:0003824|GO:0016020|GO:0005886|GO:0071944|GO:0016740|GO:0016772|GO:0016301	cell|catalytic activity|membrane|plasma membrane|cell periphery|transferase activity|transferase activity, transferring phosphorus-containing groups|kinase activity	-	-	-	-	Cla97Chr10:25720299-25725239	677	665	543	57	88	55	35.7344372071359	35.1336803173506	34.3233053706325	3.88162129841398	4.64668709229681	3.28503684011141	35.0638076317063	3.9377817436074	3.15452761361032	2.7449639244553e-67	1.54754966140958e-64	UP
Cla97C09G181040	Cla97C09G181040	protein WVD2-like 7 isoform X1	GO:0005623|GO:0043226|GO:0005622|GO:0043231|GO:0005634	cell|organelle|intracellular|intracellular membrane-bounded organelle|nucleus	-	-	-	-	Cla97Chr09:34534415-34536889	886	703	740	67	98	58	30.0402092587722	23.8576629465208	30.0463722516409	2.93079490724686	3.32398006623855	2.22521610942415	27.981414818978	2.82666369430319	3.30729675894074	9.88665569062768e-67	5.42323145667512e-64	UP
Cla97C07G142410	Cla97C07G142410	WRKY transcription factor 62	GO:0032502|GO:0005623|GO:0050896|GO:0043226|GO:0008152|GO:0009653|GO:0005622|GO:0006950|GO:0044237|GO:0006807|GO:0044238|GO:0003700|GO:0009058|GO:0009791|GO:0003676|GO:0007275|GO:0010015|GO:0048364|GO:0006139|GO:0043231|GO:0006725|GO:0010053|GO:0051252|GO:0043620|GO:0030154|GO:0090558|GO:0005634|GO:0022622|GO:0003677|GO:0010468|GO:0010629|GO:0016070|GO:0019438|GO:0048528|GO:0032774|GO:0006355|GO:…	developmental process|cell|response to stimulus|organelle|metabolic process|anatomical structure morphogenesis|intracellular|response to stress|cellular metabolic process|nitrogen compound metabolic process|primary metabolic process|transcription factor activity, sequence-specific DNA binding|biosynthetic process|post-embryonic development|nucleic acid binding|multicellular organism development|r…	-	-	-	-	Cla97Chr07:29981194-29985488	17	17	8	232	261	245	1.48592579561705	1.48728344574079	0.837391122603449	26.1624186432553	22.8218534703882	24.232209731851	1.27020012132043	24.4054939484982	-4.26407823298148	7.89083702391642e-66	4.10647251890789e-63	DOWN
Cla97C11G217380	Cla97C11G217380	Cellulose synthase	GO:0005623|GO:0043226|GO:0008152|GO:0003824|GO:0016020|GO:0005886|GO:0005622|GO:0005515|GO:0071944|GO:0044237|GO:0071554|GO:0016740|GO:0044238|GO:0009058|GO:0005737|GO:0016021|GO:0016757|GO:0042546|GO:0044262|GO:0071669|GO:0043231|GO:0071555|GO:0005975|GO:0009664|GO:0005976|GO:0009536|GO:0042545|GO:0009832|GO:0016758|GO:0016051|GO:0008194|GO:0000271|GO:0009507|GO:0010400|GO:0035251|GO:0046527|GO:…	cell|organelle|metabolic process|catalytic activity|membrane|plasma membrane|intracellular|protein binding|cell periphery|cellular metabolic process|cell wall organization or biogenesis|transferase activity|primary metabolic process|biosynthetic process|cytoplasm|integral component of membrane|transferase activity, transferring glycosyl groups|cell wall biogenesis|cellular carbohydrate metabolic …	K10999|K10999	cellulose synthase A[2.4.1.12]|cellulose synthase A[2.4.1.12]	-	-	Cla97Chr11:21459907-21464338	7215	6790	6499	962	1307	845	133.088818456101	125.365615489892	143.563101232768	22.893974530029	24.1180745929973	17.6376011768277	134.005845059587	21.5498834332847	2.6365439587652	7.82295181028763e-66	4.10647251890789e-63	UP
Cla97C08G157170	Cla97C08G157170	early nodulin-like protein 1	GO:0005623|GO:0050896|GO:0009055|GO:0016020|GO:0005886|GO:0071944|GO:0031225|GO:0043169|GO:0031226|GO:0046872|GO:0046658|GO:0046914|GO:0005507	cell|response to stimulus|electron carrier activity|membrane|plasma membrane|cell periphery|anchored component of membrane|cation binding|intrinsic component of plasma membrane|metal ion binding|anchored component of plasma membrane|transition metal ion binding|copper ion binding	-	-	-	-	Cla97Chr08:24810895-24811505	1001	752	655	43	69	22	107.762132377069	81.0314890362789	84.4432430378076	5.9723251661959	7.43092964958333	2.6799738429745	91.0789548170518	5.36107621958458	4.08652318435355	1.84393755269809e-65	9.35613914239013e-63	UP
Cla97C05G094400	Cla97C05G094400	Short-chain dehydrogenase/reductase family protein	GO:0005623|GO:0043226|GO:0003824|GO:0005622|GO:0016491|GO:0005737|GO:0043169|GO:0043231|GO:0005739|GO:0046872|GO:0046914|GO:0008270	cell|organelle|catalytic activity|intracellular|oxidoreductase activity|cytoplasm|cation binding|intracellular membrane-bounded organelle|mitochondrion|metal ion binding|transition metal ion binding|zinc ion binding	-	-	-	-	Cla97Chr05:16397786-16399010	22	26	15	243	388	265	1.5355886951071	1.81644929397142	1.25378615884308	21.8821803688825	27.0917329780971	20.929847950869	1.53527471597387	23.3012537659495	-3.92383884983388	2.37902337788424e-65	1.17767459701313e-62	DOWN
Cla97C08G149570	Cla97C08G149570	Extensin	GO:0005623|GO:0005198|GO:0005576|GO:0005199|GO:0071944|GO:0071554|GO:0071669|GO:0071555|GO:0005618|GO:0009664|GO:0009505|GO:0009530	cell|structural molecule activity|extracellular region|structural constituent of cell wall|cell periphery|cell wall organization or biogenesis|plant-type cell wall organization or biogenesis|cell wall organization|cell wall|plant-type cell wall organization|plant-type cell wall|primary cell wall	-	-	-	-	Cla97Chr08:17961339-17962520	64	57	40	1009	858	587	3.52457906640927	3.14199973573829	2.63802405675653	71.6904610667693	47.2692026518338	36.580126825484	3.10153428630136	51.846596848029	-4.06319531671121	3.13521022474793e-65	1.51505301717819e-62	DOWN
Cla97C08G161850	Cla97C08G161850	Plant protein of unknown function (DUF936)	GO:0005623|GO:0043226|GO:0005622|GO:0043231|GO:0005634	cell|organelle|intracellular|intracellular membrane-bounded organelle|nucleus	-	-	-	-	Cla97Chr08:28176856-28178727	363	331	337	17	24	14	12.4181564383731	11.3339536719428	13.8060953309803	0.750311160324374	0.82134806247102	0.541940238928906	12.5194018137654	0.7045331539081	4.15135422221212	6.99872150006878e-64	3.30339654803246e-61	UP
Cla97C01G002920	Cla97C01G002920	4-coumarate--CoA ligase-like 10	GO:0032502|GO:0000003|GO:0005623|GO:0050896|GO:0043226|GO:0008152|GO:0003824|GO:0005576|GO:0048046|GO:0005622|GO:0006950|GO:0016874|GO:0051707|GO:0050793|GO:0044237|GO:0009506|GO:0009607|GO:0005911|GO:0003006|GO:0005737|GO:0009791|GO:0007275|GO:0009845|GO:0000166|GO:2000026|GO:0009620|GO:0010214|GO:0048316|GO:0006952|GO:0043169|GO:0043231|GO:0048608|GO:0009725|GO:0090351|GO:0009532|GO:0005739|GO:…	developmental process|reproduction|cell|response to stimulus|organelle|metabolic process|catalytic activity|extracellular region|apoplast|intracellular|response to stress|ligase activity|response to other organism|regulation of developmental process|cellular metabolic process|plasmodesma|response to biotic stimulus|cell-cell junction|developmental process involved in reproduction|cytoplasm|post-e…	K22133	oxalate---CoA ligase[6.2.1.8]	-	-	Cla97Chr01:2721594-2723785	190	158	129	788	884	942	6.23134602611168	5.18667871525473	5.06654426237462	33.3423756305469	29.0030413619152	34.9589026750317	5.49485633458034	32.4347732224979	-2.56138768492585	1.49511004701029e-63	6.8965348895729e-61	DOWN
Cla97C02G045450	Cla97C02G045450	Asparagine synthetase 1	GO:0005623|GO:0050896|GO:0008152|GO:0003824|GO:0007154|GO:0005622|GO:0005515|GO:0006950|GO:0016874|GO:0044237|GO:0006807|GO:0044238|GO:0009058|GO:0005737|GO:0042594|GO:0006520|GO:0009314|GO:0042802|GO:0046983|GO:0016879|GO:0008652|GO:0005829|GO:0042803|GO:0009743|GO:0009063|GO:0009267|GO:0016884|GO:0031669|GO:0009416|GO:0004066|GO:0043617|GO:0009642|GO:0019752|GO:0009646|GO:0009744|GO:0006541|GO:…	cell|response to stimulus|metabolic process|catalytic activity|cell communication|intracellular|protein binding|response to stress|ligase activity|cellular metabolic process|nitrogen compound metabolic process|primary metabolic process|biosynthetic process|cytoplasm|response to starvation|cellular amino acid metabolic process|response to radiation|identical protein binding|protein dimerization ac…	K01953|K01953	asparagine synthase (glutamine-hydrolysing)[6.3.5.4]|asparagine synthase (glutamine-hydrolysing)[6.3.5.4]	ko522|ko00250	Endocrine resistance|Alanine, aspartate and glutamate metabolism	Cla97Chr02:33492402-33496341	208	261	226	3	2	5	6.74048438458276	8.46589267784587	8.77057194092044	0.125441465969224	0.0648504131664683	0.183336318671645	7.99231633444969	0.124542732602446	6.00390094179232	2.81579003315553e-63	1.26998387806499e-60	UP
Cla97C06G125040	Cla97C06G125040	COBRA-like protein 4	GO:0005623|GO:0043226|GO:0016020|GO:0040007|GO:0005886|GO:0005622|GO:0071944|GO:0071554|GO:0031090|GO:0016049|GO:0005737|GO:0042546|GO:0005774|GO:0031225|GO:0071669|GO:0098588|GO:0043231|GO:0071555|GO:0009664|GO:0009832|GO:0005773|GO:0071668|GO:0010215|GO:0009834	cell|organelle|membrane|growth|plasma membrane|intracellular|cell periphery|cell wall organization or biogenesis|organelle membrane|cell growth|cytoplasm|cell wall biogenesis|vacuolar membrane|anchored component of membrane|plant-type cell wall organization or biogenesis|bounding membrane of organelle|intracellular membrane-bounded organelle|cell wall organization|plant-type cell wall organizatio…	-	-	-	-	Cla97Chr06:27107759-27110144	2215	2120	1879	303	449	292	92.355589600029	88.4766276957158	93.8225664869733	16.2994229480698	18.7282455320141	13.7768607520802	91.5515945942394	16.2681764107214	2.49253247383331	6.25347294254293e-63	2.75914101830112e-60	UP
Cla97C01G003010	Cla97C01G003010	Remorin 2	GO:0005623|GO:0043226|GO:0016020|GO:0005886|GO:0005622|GO:0071944|GO:0009506|GO:0005911|GO:0005737|GO:0043231|GO:0005773	cell|organelle|membrane|plasma membrane|intracellular|cell periphery|plasmodesma|cell-cell junction|cytoplasm|intracellular membrane-bounded organelle|vacuole	-	-	-	-	Cla97Chr01:2817060-2819974	971	994	731	75	113	47	107.571260003794	110.221712365177	96.9807618174633	10.719622862547	12.5232104865419	5.89188164044845	104.924578062145	9.71157166317912	3.43350405968609	6.56055362311253e-63	2.83304247520621e-60	UP
Cla97C05G092610	Cla97C05G092610	cyclin-D3-1-like	GO:0032502|GO:0000003|GO:0005623|GO:0043226|GO:0003824|GO:0005622|GO:0005515|GO:0008283|GO:0016740|GO:0003006|GO:0051726|GO:0009791|GO:0016772|GO:0007275|GO:0051301|GO:0007049|GO:0048316|GO:0042127|GO:0043231|GO:0048608|GO:0016773|GO:0005634|GO:0010154|GO:0016301|GO:0004672|GO:0004674|GO:0004693	developmental process|reproduction|cell|organelle|catalytic activity|intracellular|protein binding|cell proliferation|transferase activity|developmental process involved in reproduction|regulation of cell cycle|post-embryonic development|transferase activity, transferring phosphorus-containing groups|multicellular organism development|cell division|cell cycle|seed development|regulation of cell p…	-	-	-	-	Cla97Chr05:10716358-10717789	1165	940	867	113	183	121	58.7272819468267	47.4290927944159	52.3387897697674	7.34905833366383	9.22839357971532	6.90202224841186	52.83172150367	7.82649138726367	2.75496682239542	3.02604621082667e-62	1.27951320614455e-59	UP
Cla97C03G053930	Cla97C03G053930	Protein of unknown function, DUF547	GO:0005623|GO:0043226|GO:0005622|GO:0005737|GO:0043231|GO:0009536|GO:0009507	cell|organelle|intracellular|cytoplasm|intracellular membrane-bounded organelle|plastid|chloroplast	-	-	-	-	Cla97Chr03:3154050-3167086	962	1064	795	109	172	132	30.911923728177	34.2212509738773	30.5920761389951	4.51875508424864	5.52894219840772	4.79958173485148	31.9084169470165	4.94909300583595	2.68870097541603	7.97514224876801e-62	3.30333647104073e-59	UP
Cla97C11G212140	Cla97C11G212140	protein trichome birefringence-like 19	GO:0005623|GO:0043226|GO:0003824|GO:0005622|GO:0071554|GO:0016740|GO:0012505|GO:0005737|GO:0016746|GO:0005794|GO:0043231|GO:0009536|GO:0016747|GO:0009507|GO:0008374|GO:0016407|GO:0016413	cell|organelle|catalytic activity|intracellular|cell wall organization or biogenesis|transferase activity|endomembrane system|cytoplasm|transferase activity, transferring acyl groups|Golgi apparatus|intracellular membrane-bounded organelle|plastid|transferase activity, transferring acyl groups other than amino-acyl groups|chloroplast|O-acyltransferase activity|acetyltransferase activity|O-acetylt…	-	-	-	-	Cla97Chr11:5432963-5438790	937	1021	989	5345	5890	6883	40.4861520947019	44.1566516532506	51.1745859246601	297.95827250554	254.591552701468	336.528909033774	45.2724632242042	296.359578080261	-2.71064297562954	2.71360094727827e-61	1.10150489651919e-58	DOWN
Cla97C06G113660	Cla97C06G113660	Receptor-like protein kinase	GO:0005623|GO:0008152|GO:0003824|GO:0016020|GO:0005886|GO:0071944|GO:0044237|GO:0016740|GO:0006807|GO:0044238|GO:0016772|GO:0019538|GO:0006793|GO:0016773|GO:0044267|GO:0006796|GO:0016301|GO:0006464|GO:0016310|GO:0004672|GO:0006468|GO:0004674|GO:0046777	cell|metabolic process|catalytic activity|membrane|plasma membrane|cell periphery|cellular metabolic process|transferase activity|nitrogen compound metabolic process|primary metabolic process|transferase activity, transferring phosphorus-containing groups|protein metabolic process|phosphorus metabolic process|phosphotransferase activity, alcohol group as acceptor|cellular protein metabolic proces…	-	-	-	-	Cla97Chr06:4589437-4592201	1689	1639	1471	267	341	274	66.0854971650911	64.1887702796371	68.9255692772605	13.478111753924	13.3472841537962	12.1312267932068	66.3999455739962	12.985540900309	2.35427594968717	2.7732888231539e-61	1.10366019519081e-58	UP
Cla97C06G116550	Cla97C06G116550	ethylene-responsive transcription factor 1B-like	GO:0005623|GO:0050896|GO:0043226|GO:0023052|GO:0008152|GO:0007154|GO:0005622|GO:0007165|GO:0006950|GO:0044237|GO:0006807|GO:0044238|GO:0003700|GO:0009058|GO:0035556|GO:0003676|GO:0009755|GO:0006139|GO:0006952|GO:0043231|GO:0006725|GO:0009725|GO:0051252|GO:0005634|GO:0009723|GO:0009873|GO:0003677|GO:0000160|GO:0010468|GO:0009867|GO:0016070|GO:0009753|GO:0019438|GO:0071369|GO:0032774|GO:0006355|GO:…	cell|response to stimulus|organelle|signaling|metabolic process|cell communication|intracellular|signal transduction|response to stress|cellular metabolic process|nitrogen compound metabolic process|primary metabolic process|transcription factor activity, sequence-specific DNA binding|biosynthetic process|intracellular signal transduction|nucleic acid binding|hormone-mediated signaling pathway|nu…	-	-	-	-	Cla97Chr06:7779609-7780307	61	50	43	336	435	409	4.98859387852536	4.09281192487368	4.21121479789954	35.4510574787093	35.5877257263564	37.8486376449562	4.43087353376619	36.2958069500073	-3.03413983637742	3.3397039680114e-61	1.30351214874537e-58	DOWN
Cla97C03G056880	Cla97C03G056880	Cotton fiber (DUF761)	GO:0005623|GO:0043226|GO:0005622|GO:0005737|GO:0043231|GO:0009536|GO:0009507	cell|organelle|intracellular|cytoplasm|intracellular membrane-bounded organelle|plastid|chloroplast	-	-	-	-	Cla97Chr03:5516681-5518084	84	120	104	855	982	1261	4.70764165795096	6.73150691818196	6.9799012984064	61.8206675859426	55.0553679399928	79.968602032375	6.13968329151311	65.6148791861035	-3.41778686243323	1.24145457549657e-60	4.75406831401478e-58	DOWN
Cla97C10G187480	Cla97C10G187480	glycine-rich domain-containing protein 1-like	GO:0005623|GO:0050896|GO:0043226|GO:0023052|GO:0016020|GO:0005886|GO:0007154|GO:0005622|GO:0007165|GO:0006950|GO:0071944|GO:0005737|GO:0009755|GO:0006970|GO:0043231|GO:0009725|GO:0009737|GO:0005634|GO:0009738|GO:0071215	cell|response to stimulus|organelle|signaling|membrane|plasma membrane|cell communication|intracellular|signal transduction|response to stress|cell periphery|cytoplasm|hormone-mediated signaling pathway|response to osmotic stress|intracellular membrane-bounded organelle|response to hormone|response to abscisic acid|nucleus|abscisic acid-activated signaling pathway|cellular response to abscisic ac…	-	-	-	-	Cla97Chr10:3448139-3453737	9	9	5	140	207	181	0.221844695787319	0.222073565436877	0.147599664236378	4.45240467732328	5.10455840094275	5.04872505117572	0.197172641820191	4.86856270981392	-4.62596463148068	1.88517423712781e-60	7.08546228087888e-58	DOWN
Cla97C07G134810	Cla97C07G134810	cation/H(+) antiporter 18-like	GO:0051179|GO:0005215|GO:0005623|GO:0043226|GO:0016020|GO:0005622|GO:0022857|GO:0012505|GO:0005768|GO:0006810|GO:0005737|GO:0016021|GO:0022891|GO:0031982|GO:0043231|GO:0031410|GO:0009536|GO:0005770|GO:0055085|GO:0015075|GO:0006811|GO:0006812|GO:0009507|GO:0015297|GO:0034220|GO:0015992|GO:0008324|GO:0030001|GO:0015491|GO:1902600|GO:0015672|GO:0098655|GO:0046873|GO:0006814|GO:0005451|GO:0015299|GO:…	localization|transporter activity|cell|organelle|membrane|intracellular|transmembrane transporter activity|endomembrane system|endosome|transport|cytoplasm|integral component of membrane|substrate-specific transmembrane transporter activity|vesicle|intracellular membrane-bounded organelle|cytoplasmic vesicle|plastid|late endosome|transmembrane transport|ion transmembrane transporter activity|ion …	-	-	-	-	Cla97Chr07:17968798-17972066	47	35	19	434	435	341	1.13363611839632	0.844979304239742	0.548809181934096	13.5054607660479	10.4961267015709	9.30700994872475	0.842474868190053	11.1028658054479	-3.72015464424931	8.88139940785219e-60	3.27739786148669e-57	DOWN
Cla97C05G106720	Cla97C05G106720	Homeobox leucine zipper family protein	GO:0005623|GO:0050896|GO:0043226|GO:0023052|GO:0008152|GO:0007154|GO:0005622|GO:0007165|GO:0005515|GO:0006950|GO:0044237|GO:0006807|GO:0044238|GO:0003700|GO:0009058|GO:0003676|GO:0009755|GO:0009968|GO:0009966|GO:0006139|GO:0009415|GO:0009414|GO:0043231|GO:0006725|GO:0009725|GO:0051252|GO:0009737|GO:0005634|GO:0003677|GO:0009788|GO:0010468|GO:0010628|GO:0016070|GO:0009738|GO:0009787|GO:0019438|GO:…	cell|response to stimulus|organelle|signaling|metabolic process|cell communication|intracellular|signal transduction|protein binding|response to stress|cellular metabolic process|nitrogen compound metabolic process|primary metabolic process|transcription factor activity, sequence-specific DNA binding|biosynthetic process|nucleic acid binding|hormone-mediated signaling pathway|negative regulation …	-	-	-	-	Cla97Chr05:33865821-33867128	25	22	26	276	512	522	1.86814783155073	1.64548336555314	2.32663376613547	26.6082170430443	38.2734277846414	44.1381257708996	1.94675498774645	36.3399235328618	-4.22241215614112	1.40141570832032e-58	5.07913093144095e-56	DOWN
Cla97C11G213980	Cla97C11G213980	Blue copper protein	GO:0005623|GO:0050896|GO:0009055|GO:0016020|GO:0005886|GO:0071944|GO:0031225|GO:0043169|GO:0031226|GO:0046872|GO:0046658|GO:0046914|GO:0005507	cell|response to stimulus|electron carrier activity|membrane|plasma membrane|cell periphery|anchored component of membrane|cation binding|intrinsic component of plasma membrane|metal ion binding|anchored component of plasma membrane|transition metal ion binding|copper ion binding	-	-	-	-	Cla97Chr11:7589371-7590093	795	736	683	86	127	75	88.588389003772	82.0900816565426	91.1425932411601	12.3637608703705	14.1570778805534	9.45687174458441	87.2736879671582	11.9925701651694	2.86340588275271	3.40971478781357e-58	1.21409774269236e-55	UP
Cla97C06G110390	Cla97C06G110390	protein IQ-DOMAIN 14-like	GO:0005623|GO:0043226|GO:0016020|GO:0005886|GO:0005622|GO:0005515|GO:0071944|GO:0005516|GO:0043231|GO:0005634	cell|organelle|membrane|plasma membrane|intracellular|protein binding|cell periphery|calmodulin binding|intracellular membrane-bounded organelle|nucleus	-	-	-	-	Cla97Chr06:1019306-1023815	1394	1260	1118	215	278	196	52.8080957341554	47.7762028139977	50.7189952469479	10.5079203736163	10.5352489758387	8.40176834636902	50.4344312650337	9.81497923194134	2.36135186866488	3.39284651823877e-57	1.18726229196852e-54	UP
Cla97C03G058060	Cla97C03G058060	protein TIFY 5A-like	GO:0005623|GO:0050896|GO:0043226|GO:0023052|GO:0008152|GO:0000989|GO:0007154|GO:0005622|GO:0007165|GO:0005515|GO:0006950|GO:0044237|GO:0006807|GO:0044238|GO:0009058|GO:0009611|GO:0009755|GO:0009966|GO:0003712|GO:0006139|GO:0006952|GO:0043231|GO:0006725|GO:0009725|GO:0051252|GO:0005634|GO:0031347|GO:0003714|GO:0009867|GO:2000022|GO:0016070|GO:0009753|GO:0019438|GO:0032774|GO:0071395|GO:2001141|GO:…	cell|response to stimulus|organelle|signaling|metabolic process|transcription factor activity, transcription factor binding|cell communication|intracellular|signal transduction|protein binding|response to stress|cellular metabolic process|nitrogen compound metabolic process|primary metabolic process|biosynthetic process|response to wounding|hormone-mediated signaling pathway|regulation of signal …	-	-	-	-	Cla97Chr03:7277166-7277574	51	53	46	393	395	411	8.91555477370231	9.27375696814038	9.62999790993967	88.6365642699184	69.0776861973816	81.3014786462162	9.27310321726079	79.6719097045054	-3.1029470376679	7.46746255488712e-57	2.56880711888117e-54	DOWN
Cla97C06G111200	Cla97C06G111200	Bidirectional sugar transporter SWEET	GO:0051179|GO:0005215|GO:0032502|GO:0000003|GO:0005623|GO:0050896|GO:0043226|GO:0016020|GO:0005886|GO:0005622|GO:0032504|GO:0005515|GO:0006950|GO:0071944|GO:0022857|GO:0048609|GO:0012505|GO:0003006|GO:0031090|GO:0006810|GO:0005737|GO:0016021|GO:0009791|GO:0006970|GO:0007275|GO:0007568|GO:0022891|GO:0015144|GO:0098588|GO:0010431|GO:0048367|GO:0048316|GO:0005794|GO:0031226|GO:0043231|GO:0048608|GO:…	localization|transporter activity|developmental process|reproduction|cell|response to stimulus|organelle|membrane|plasma membrane|intracellular|multicellular organism reproduction|protein binding|response to stress|cell periphery|transmembrane transporter activity|multicellular organismal reproductive process|endomembrane system|developmental process involved in reproduction|organelle membrane|tr…	-	-	-	-	Cla97Chr06:1891143-1893938	177	155	121	0	4	3	12.5847132631598	11.0307686661614	10.3025667127023	0	0.284497600681038	0.241391424418505	11.3060162140078	0.175296341699848	6.01115097238447	1.27252568344552e-56	4.30453021186838e-54	UP
Cla97C11G213420	Cla97C11G213420	Protein of unknown function (DUF620)	GO:0005623|GO:0043226|GO:0005622|GO:0043231|GO:0005634	cell|organelle|intracellular|intracellular membrane-bounded organelle|nucleus	-	-	-	-	Cla97Chr11:6830946-6833287	74	104	75	509	916	581	3.19016122248974	4.4876532941839	3.87198666701538	28.3101025189628	39.5039561448736	28.3424385195863	3.84993372789634	32.0521657278076	-3.05751632454751	2.29490275939965e-56	7.63563055815988e-54	DOWN
Cla97C10G194070	Cla97C10G194070	cellulose synthase-like protein D5	GO:0032502|GO:0005623|GO:0050896|GO:0043226|GO:0008152|GO:0003824|GO:0016020|GO:0005622|GO:0006950|GO:0071554|GO:0016740|GO:0044238|GO:0012505|GO:0009058|GO:0031090|GO:0005737|GO:0016021|GO:0016757|GO:0042546|GO:0006970|GO:0007275|GO:0071669|GO:0009415|GO:0098588|GO:0048367|GO:0009414|GO:0005794|GO:0043231|GO:0005975|GO:0005976|GO:0000139|GO:0009832|GO:0016758|GO:0016051|GO:0009651|GO:0008194|GO:…	developmental process|cell|response to stimulus|organelle|metabolic process|catalytic activity|membrane|intracellular|response to stress|cell wall organization or biogenesis|transferase activity|primary metabolic process|endomembrane system|biosynthetic process|organelle membrane|cytoplasm|integral component of membrane|transferase activity, transferring glycosyl groups|cell wall biogenesis|respo…	K00770|K00770	1,4-beta-D-xylan synthase[2.4.2.24]|1,4-beta-D-xylan synthase[2.4.2.24]	-	-	Cla97Chr10:23135207-23138751	916	798	885	61	101	40	16.5443017189749	14.4264515060462	19.1420151197317	1.42143260478419	1.82488732960914	0.817510223332164	16.7042561149176	1.35461005257516	3.62426622476763	3.1292024531815e-56	1.02435956435116e-53	UP
Cla97C05G086560	Cla97C05G086560	BRI1 kinase inhibitor 1-like	GO:0005623|GO:0050896|GO:0043226|GO:0023052|GO:0008152|GO:0016020|GO:0005886|GO:0007154|GO:0005622|GO:0007165|GO:0071944|GO:0044238|GO:0030234|GO:0005737|GO:0006629|GO:0009755|GO:0004857|GO:0043231|GO:0009725|GO:0009536|GO:0005829|GO:0019210|GO:0005634|GO:0009741|GO:0009742|GO:0071367|GO:0071407	cell|response to stimulus|organelle|signaling|metabolic process|membrane|plasma membrane|cell communication|intracellular|signal transduction|cell periphery|primary metabolic process|enzyme regulator activity|cytoplasm|lipid metabolic process|hormone-mediated signaling pathway|enzyme inhibitor activity|intracellular membrane-bounded organelle|response to hormone|plastid|cytosol|kinase inhibitor a…	-	-	-	-	Cla97Chr05:4895594-4897557	18	19	15	246	236	238	1.06189714230272	1.12193166310934	1.05970161413053	18.723130026441	13.9276343442061	15.8875893653307	1.0811768065142	16.1794512453259	-3.90348830341867	9.58955754454457e-56	3.08935968133455e-53	DOWN
Cla97C11G214920	Cla97C11G214920	glucuronoxylan 4-O-methyltransferase 3-like	GO:0005623|GO:0043226|GO:0008152|GO:0003824|GO:0016020|GO:0005622|GO:0044237|GO:0032259|GO:0071554|GO:0016740|GO:0044238|GO:0012505|GO:0031090|GO:0005737|GO:0016021|GO:0009698|GO:0098588|GO:0005794|GO:0043231|GO:0006725|GO:0019748|GO:0005975|GO:0005976|GO:0005739|GO:0000139|GO:0009808|GO:0008168|GO:0008757|GO:0045491|GO:0030775	cell|organelle|metabolic process|catalytic activity|membrane|intracellular|cellular metabolic process|methylation|cell wall organization or biogenesis|transferase activity|primary metabolic process|endomembrane system|organelle membrane|cytoplasm|integral component of membrane|phenylpropanoid metabolic process|bounding membrane of organelle|Golgi apparatus|intracellular membrane-bounded organelle…	K18801	glucuronoxylan 4-O-methyltransferase[2.1.1.112]	-	-	Cla97Chr11:10270126-10271031	1637	1348	1335	197	304	186	103.287422426567	85.1317985937667	100.872045248178	16.0363380937031	19.1881934426618	13.2797548591581	96.4304220895039	16.1680954651743	2.57633861768074	1.75691459064491e-55	5.57161539558266e-53	UP
Cla97C03G053260	Cla97C03G053260	fasciclin-like arabinogalactan protein 12	GO:0005623|GO:0016020|GO:0005886|GO:0071944|GO:0071554|GO:0042546|GO:0031225|GO:0071669|GO:0009832|GO:0009834	cell|membrane|plasma membrane|cell periphery|cell wall organization or biogenesis|cell wall biogenesis|anchored component of membrane|plant-type cell wall organization or biogenesis|plant-type cell wall biogenesis|plant-type secondary cell wall biogenesis	-	-	-	-	Cla97Chr03:2381708-2384058	2283	1954	1967	284	455	282	176.838340410534	151.495015143507	182.459255270528	28.3811534165108	35.2568520652637	24.7170817293284	170.26420360819	29.4516957370343	2.53135254685118	2.02978011042377e-55	6.33791032633243e-53	UP
Cla97C06G112090	Cla97C06G112090	NAC domain-containing protein 43	GO:0032502|GO:0000003|GO:0005623|GO:0043226|GO:0008152|GO:0005622|GO:0032504|GO:0044237|GO:0071554|GO:0006807|GO:0044238|GO:0048609|GO:0003700|GO:0003006|GO:0009058|GO:0009791|GO:0003676|GO:0042546|GO:0007275|GO:0006139|GO:0048437|GO:0071669|GO:0048438|GO:0009698|GO:0048367|GO:0048316|GO:0043231|GO:0006725|GO:0048653|GO:0048608|GO:0019748|GO:0009793|GO:0009790|GO:0051252|GO:0009908|GO:0005634|GO:…	developmental process|reproduction|cell|organelle|metabolic process|intracellular|multicellular organism reproduction|cellular metabolic process|cell wall organization or biogenesis|nitrogen compound metabolic process|primary metabolic process|multicellular organismal reproductive process|transcription factor activity, sequence-specific DNA binding|developmental process involved in reproduction|b…	-	-	-	-	Cla97Chr06:2999563-3000956	314	230	229	10	17	9	14.9207448768135	10.9393610231287	13.0313043030774	0.613070945499477	0.80809837755864	0.48393755038522	12.9638034010065	0.635035624481112	4.35150770987896	3.30760510270796e-55	1.01713868431153e-52	UP
Cla97C10G195100	Cla97C10G195100	DNA topoisomerase 2	GO:0000003|GO:0005623|GO:0043226|GO:0008152|GO:0003824|GO:0043234|GO:0005622|GO:0043233|GO:0044237|GO:0006807|GO:0016853|GO:0044238|GO:0016787|GO:0009058|GO:0051726|GO:0005737|GO:0003676|GO:0007093|GO:0006139|GO:0016817|GO:0000166|GO:0051304|GO:0007049|GO:0045786|GO:0003916|GO:0007059|GO:0000712|GO:0043169|GO:0009330|GO:0051321|GO:0007131|GO:0043231|GO:0006725|GO:0051307|GO:0045132|GO:0000278|GO:…	reproduction|cell|organelle|metabolic process|catalytic activity|protein complex|intracellular|organelle lumen|cellular metabolic process|nitrogen compound metabolic process|isomerase activity|primary metabolic process|hydrolase activity|biosynthetic process|regulation of cell cycle|cytoplasm|nucleic acid binding|mitotic cell cycle checkpoint|nucleobase-containing compound metabolic process|hydro…	K03164|K03164|K03164	DNA topoisomerase II[5.6.2.2]|DNA topoisomerase II[5.6.2.2]|DNA topoisomerase II[5.6.2.2]	-	-	Cla97Chr10:24621998-24628641	720	567	547	55	78	34	9.16466419892136	7.22387742190899	8.33800191794397	0.903201225161999	0.993207270148449	0.489717588279973	8.24218117959144	0.795375361196807	3.37331840053503	5.67854659313136e-55	1.72017584558499e-52	UP
Cla97C04G072340	Cla97C04G072340	Cyclin	GO:0005623|GO:0050896|GO:0043226|GO:0008152|GO:0005622|GO:0005515|GO:0044237|GO:0006807|GO:0044238|GO:0030234|GO:0051726|GO:0005737|GO:0019538|GO:0050790|GO:0051301|GO:0009314|GO:0007049|GO:0043231|GO:0019899|GO:0006793|GO:0019887|GO:0005634|GO:0010212|GO:0051246|GO:0044267|GO:0006796|GO:0019900|GO:0007067|GO:0019901|GO:0006464|GO:0016538|GO:0000079|GO:0016310|GO:0010332|GO:0045859|GO:0006468|GO:…	cell|response to stimulus|organelle|metabolic process|intracellular|protein binding|cellular metabolic process|nitrogen compound metabolic process|primary metabolic process|enzyme regulator activity|regulation of cell cycle|cytoplasm|protein metabolic process|regulation of catalytic activity|cell division|response to radiation|cell cycle|intracellular membrane-bounded organelle|enzyme binding|pho…	-	-	-	-	Cla97Chr04:19316411-19318696	396	309	279	26	27	23	16.4753620732393	12.8677160197732	13.9006515940639	1.39558567274236	1.12373407490815	1.08279404102156	14.4145765623588	1.20070459622402	3.5855752970924	9.13376653415633e-55	2.72616067025348e-52	UP
Cla97C11G224620	Cla97C11G224620	Cotton fiber, putative (DUF761)	GO:0005623|GO:0043226|GO:0005622|GO:0005737|GO:0043231|GO:0009536|GO:0009507	cell|organelle|intracellular|cytoplasm|intracellular membrane-bounded organelle|plastid|chloroplast	-	-	-	-	Cla97Chr11:30300007-30301110	152	181	148	1	2	5	8.93934053937647	10.6547427771156	10.4235230560728	0.0758843436110123	0.117691490561368	0.332721467218911	10.005868790855	0.175432433797097	5.83378713230975	1.28310925195576e-54	3.77420077937596e-52	UP
Cla97C10G185320	Cla97C10G185320	Chalcone-flavanone isomerase family protein	GO:0005623|GO:0043226|GO:0008152|GO:0003824|GO:0005622|GO:0016853|GO:0009058|GO:0005737|GO:0009812|GO:0043231|GO:0009536|GO:0045430|GO:0009813|GO:0009507	cell|organelle|metabolic process|catalytic activity|intracellular|isomerase activity|biosynthetic process|cytoplasm|flavonoid metabolic process|intracellular membrane-bounded organelle|plastid|chalcone isomerase activity|flavonoid biosynthetic process|chloroplast	-	-	-	-	Cla97Chr10:717136-718632	364	336	274	20	39	20	18.8991119610166	17.4615331398276	17.0365228600178	1.33973541768551	2.02568121568593	1.1750048202826	17.799055986954	1.51347381788468	3.55586510383243	1.38501542557743e-54	4.01575329678851e-52	UP
Cla97C01G005280	Cla97C01G005280	Zinc finger, CCHC-type	GO:0005623|GO:0043226|GO:0005622|GO:0043231|GO:0005634	cell|organelle|intracellular|intracellular membrane-bounded organelle|nucleus	-	-	-	-	Cla97Chr01:4980105-4982649	288	302	266	20	18	18	8.32746725692582	8.74037512441007	9.21070201046886	0.746104549758089	0.520657770670647	0.588949795764714	8.75951479726825	0.618570705397817	3.82384054275154	2.52109847477061e-54	7.20679079492175e-52	UP
Cla97C06G116170	Cla97C06G116170	Auxin-responsive protein	GO:0032502|GO:0005623|GO:0050896|GO:0043226|GO:0023052|GO:0008152|GO:0009653|GO:0007154|GO:0005622|GO:0007165|GO:0005515|GO:0044237|GO:0006807|GO:0044238|GO:0003700|GO:0009058|GO:0009791|GO:0009755|GO:0007275|GO:0010015|GO:0048364|GO:0006139|GO:0046983|GO:0043231|GO:0006725|GO:0009725|GO:0051252|GO:0009733|GO:0005634|GO:0022622|GO:0010468|GO:0010629|GO:0016070|GO:0009734|GO:0019438|GO:0048528|GO:…	developmental process|cell|response to stimulus|organelle|signaling|metabolic process|anatomical structure morphogenesis|cell communication|intracellular|signal transduction|protein binding|cellular metabolic process|nitrogen compound metabolic process|primary metabolic process|transcription factor activity, sequence-specific DNA binding|biosynthetic process|post-embryonic development|hormone-med…	-	-	-	-	Cla97Chr06:7284584-7285869	19	3	9	275	555	263	1.45980989196152	0.230702947708601	0.828105535558451	27.2601162042191	42.6587730617805	22.8658060057438	0.839539458409524	30.9282317572478	-5.20318240963384	4.13982463604156e-54	1.1669705668486e-51	DOWN
Cla97C04G073810	Cla97C04G073810	Laccase	GO:0008152|GO:0003824|GO:0005576|GO:0048046|GO:0044237|GO:0071554|GO:0009058|GO:0016491|GO:0042546|GO:0055114|GO:0071669|GO:0009698|GO:0043169|GO:0006725|GO:0019748|GO:0046872|GO:0016682|GO:0019439|GO:0009832|GO:0009699|GO:0009808|GO:0019438|GO:0044550|GO:0009834|GO:0046914|GO:0052716|GO:0009809|GO:0046274|GO:0005507	metabolic process|catalytic activity|extracellular region|apoplast|cellular metabolic process|cell wall organization or biogenesis|biosynthetic process|oxidoreductase activity|cell wall biogenesis|oxidation-reduction process|plant-type cell wall organization or biogenesis|phenylpropanoid metabolic process|cation binding|cellular aromatic compound metabolic process|secondary metabolic process|meta…	K05909	laccase[1.10.3.2]	-	-	Cla97Chr04:21580188-21583801	2703	3180	2499	436	653	474	92.4690562191403	108.888237268224	102.37824424838	19.2432015003292	22.3473115198342	18.3487506801452	101.245179245248	19.9797545667695	2.34124245005234	6.84577454846302e-54	1.9033128799398e-51	UP
Cla97C09G182920	Cla97C09G182920	RING/U-box superfamily protein	GO:0043169|GO:0046872|GO:0046914|GO:0008270	cation binding|metal ion binding|transition metal ion binding|zinc ion binding	-	-	-	-	Cla97Chr09:36174768-36176204	315	299	272	19	29	22	17.7582238139689	16.8718724140666	18.3632132350433	1.38194192591897	1.63550961316514	1.40341825504878	17.6644364876929	1.47362326471096	3.58340807835174	1.23082558286243e-53	3.37578865267242e-51	UP
Cla97C05G092170	Cla97C05G092170	basic blue protein-like	GO:0032502|GO:0000003|GO:0005623|GO:0050896|GO:0009055|GO:0016020|GO:0005576|GO:0048046|GO:0005886|GO:0071944|GO:0031012|GO:0003006|GO:0009791|GO:0031225|GO:0007275|GO:0048437|GO:0048438|GO:0048367|GO:0009856|GO:0043169|GO:0031226|GO:0048653|GO:0048608|GO:0046872|GO:0009908|GO:0046658|GO:0048827|GO:0048443|GO:0046914|GO:0005507	developmental process|reproduction|cell|response to stimulus|electron carrier activity|membrane|extracellular region|apoplast|plasma membrane|cell periphery|extracellular matrix|developmental process involved in reproduction|post-embryonic development|anchored component of membrane|multicellular organism development|floral organ development|floral whorl development|shoot system development|pollin…	-	-	-	-	Cla97Chr05:10255679-10256493	68	112	57	759	704	918	10.3658183502245	17.0890204328446	10.4054220894705	149.271859369935	107.356908749215	158.349265842817	12.6200869575132	138.326011320656	-3.45427871534205	1.37059057790697e-53	3.70900084922665e-51	DOWN
Cla97C07G137360	Cla97C07G137360	Kinesin-4-like protein	GO:0005623|GO:0043226|GO:0003824|GO:0043234|GO:0005622|GO:0007017|GO:0016787|GO:0007018|GO:0016817|GO:0005875|GO:0005856|GO:0005871|GO:0016818|GO:0016462|GO:0015630|GO:0017111|GO:0003774|GO:0016887|GO:0003777	cell|organelle|catalytic activity|protein complex|intracellular|microtubule-based process|hydrolase activity|microtubule-based movement|hydrolase activity, acting on acid anhydrides|microtubule associated complex|cytoskeleton|kinesin complex|hydrolase activity, acting on acid anhydrides, in phosphorus-containing anhydrides|pyrophosphatase activity|microtubule cytoskeleton|nucleoside-triphosphatas…	-	-	-	-	Cla97Chr07:24904655-24909789	444	357	327	31	40	18	7.53370375476043	6.06313700135918	6.64452895676453	0.678617142129518	0.678960194769752	0.345608117015981	6.74712323762805	0.567728484638417	3.57099948033413	1.74913448833199e-53	4.67110968094554e-51	UP
Cla97C07G133090	Cla97C07G133090	protein trichome birefringence-like 33	GO:0005623|GO:0043226|GO:0003824|GO:0005622|GO:0071554|GO:0016740|GO:0012505|GO:0005737|GO:0016746|GO:0005794|GO:0043231|GO:0009536|GO:0016747|GO:0009507|GO:0008374|GO:0016407|GO:0016413	cell|organelle|catalytic activity|intracellular|cell wall organization or biogenesis|transferase activity|endomembrane system|cytoplasm|transferase activity, transferring acyl groups|Golgi apparatus|intracellular membrane-bounded organelle|plastid|transferase activity, transferring acyl groups other than amino-acyl groups|chloroplast|O-acyltransferase activity|acetyltransferase activity|O-acetylt…	-	-	-	-	Cla97Chr07:5464213-5470973	1159	1107	973	192	200	151	51.4791788626143	49.215198778403	51.754988026387	11.0024831976757	8.88671084250502	7.58931104249244	50.8164552224681	9.15950169422439	2.47195472314934	2.08341042932186e-53	5.49154520435278e-51	UP
Cla97C09G164390	Cla97C09G164390	thionin-like protein 2	GO:0050896|GO:0005576|GO:0006950|GO:0006952	response to stimulus|extracellular region|response to stress|defense response	-	-	-	-	Cla97Chr09:1950726-1951344	178	161	109	1	6	0	28.5022193953453	25.803988778107	20.901352789184	0.206609473361075	0.961154621213459	0	25.0691869875454	0.389254698191511	6.00905694670687	3.81676131610301e-53	9.93140867584956e-51	UP
Cla97C11G224820	Cla97C11G224820	Cyclin-b2-4	GO:0005623|GO:0043226|GO:0008152|GO:0005622|GO:0005515|GO:0044237|GO:0006807|GO:0044238|GO:0030234|GO:0051726|GO:0019538|GO:0050790|GO:0051301|GO:0007049|GO:0043231|GO:0019899|GO:0006793|GO:0019887|GO:0005634|GO:0051246|GO:0044267|GO:0006796|GO:0019900|GO:0019901|GO:0006464|GO:0016538|GO:0000079|GO:0016310|GO:0045859|GO:0006468|GO:0042325|GO:0071900	cell|organelle|metabolic process|intracellular|protein binding|cellular metabolic process|nitrogen compound metabolic process|primary metabolic process|enzyme regulator activity|regulation of cell cycle|protein metabolic process|regulation of catalytic activity|cell division|cell cycle|intracellular membrane-bounded organelle|enzyme binding|phosphorus metabolic process|protein kinase regulator ac…	-	-	-	-	Cla97Chr11:30465002-30468248	436	316	325	27	35	22	14.5497798953969	10.555027438049	12.9880353804986	1.16246018466894	1.16840791641501	0.830744956578787	12.6976142379815	1.05387101922091	3.59078723880042	4.208783760953e-53	1.08128449635825e-50	UP
Cla97C01G016110	Cla97C01G016110	Glucuronoxylan methyltransferase	GO:0005623|GO:0043226|GO:0008152|GO:0016020|GO:0005622|GO:0044237|GO:0071554|GO:0044238|GO:0012505|GO:0009058|GO:0031090|GO:0005737|GO:0016021|GO:0042546|GO:0044262|GO:0071669|GO:0098588|GO:0005794|GO:0043231|GO:0005975|GO:0005976|GO:0000139|GO:0009832|GO:0016051|GO:0000271|GO:0009834|GO:0045492|GO:0045491	cell|organelle|metabolic process|membrane|intracellular|cellular metabolic process|cell wall organization or biogenesis|primary metabolic process|endomembrane system|biosynthetic process|organelle membrane|cytoplasm|integral component of membrane|cell wall biogenesis|cellular carbohydrate metabolic process|plant-type cell wall organization or biogenesis|bounding membrane of organelle|Golgi appara…	-	-	-	-	Cla97Chr01:29869727-29870659	1263	1367	1352	186	206	138	77.383538841695	83.8333990434143	99.2002543488607	14.7027972732395	12.626230297292	9.56758207307795	86.8057307446567	12.2988698812032	2.81926453445567	5.42818721813926e-53	1.37713109724193e-50	UP
Cla97C02G032910	Cla97C02G032910	Caffeoyl-CoA O-methyltransferase	GO:0005623|GO:0050896|GO:0043226|GO:0008152|GO:0003824|GO:0005622|GO:0044237|GO:0032259|GO:0016740|GO:0009058|GO:0005737|GO:0009698|GO:0043169|GO:0043231|GO:0006725|GO:0019748|GO:0046872|GO:0005829|GO:0005634|GO:0009699|GO:0009808|GO:0008168|GO:0019438|GO:0044550|GO:0010038|GO:0009805|GO:0046686|GO:0009809|GO:0008171|GO:0008757|GO:0042409	cell|response to stimulus|organelle|metabolic process|catalytic activity|intracellular|cellular metabolic process|methylation|transferase activity|biosynthetic process|cytoplasm|phenylpropanoid metabolic process|cation binding|intracellular membrane-bounded organelle|cellular aromatic compound metabolic process|secondary metabolic process|metal ion binding|cytosol|nucleus|phenylpropanoid biosynth…	K00588|K00588|K00588|K00588	caffeoyl-CoA O-methyltransferase[2.1.1.104]|caffeoyl-CoA O-methyltransferase[2.1.1.104]|caffeoyl-CoA O-methyltransferase[2.1.1.104]|caffeoyl-CoA O-methyltransferase[2.1.1.104]	-	-	Cla97Chr02:6128769-6130605	10231	8858	8057	1792	2137	1963	779.800769594293	675.778952865918	735.410723261551	176.2155485352	162.941515777287	169.302508716145	730.330148573921	169.486524342877	2.1073782162495	7.6047477922958e-53	1.90550569373377e-50	UP
Cla97C01G005320	Cla97C01G005320	65-kDa microtubule-associated protein 3-like	GO:0032502|GO:0005623|GO:0050896|GO:0043226|GO:0009653|GO:0005622|GO:0005515|GO:0051707|GO:0071944|GO:0007017|GO:0044419|GO:0009607|GO:0005737|GO:0005938|GO:0051701|GO:0000226|GO:0009624|GO:0044403|GO:0051301|GO:0007049|GO:0043231|GO:0008092|GO:0000278|GO:0005856|GO:0009574|GO:0007010|GO:0005634|GO:0009524|GO:0015631|GO:0030981|GO:0000281|GO:0006461|GO:0046785|GO:0030863|GO:0015630|GO:0052096|GO:…	developmental process|cell|response to stimulus|organelle|anatomical structure morphogenesis|intracellular|protein binding|response to other organism|cell periphery|microtubule-based process|interspecies interaction between organisms|response to biotic stimulus|cytoplasm|cell cortex|interaction with host|microtubule cytoskeleton organization|response to nematode|symbiosis, encompassing mutualism …	-	-	-	-	Cla97Chr01:5049156-5053174	259	240	192	13	19	6	6.76982206922938	6.27901897308125	6.00994983013597	0.438377513005219	0.496816861924415	0.177456866886576	6.35293029081553	0.37088374727207	4.0983832357781	2.02297285855426e-52	5.00710452892893e-50	UP
Cla97C04G077730	Cla97C04G077730	Kinesin-like protein	GO:0005623|GO:0005622|GO:0005515|GO:0005737|GO:0051301|GO:0007049|GO:0000278|GO:0009524|GO:0000281|GO:0000919|GO:0000911	cell|intracellular|protein binding|cytoplasm|cell division|cell cycle|mitotic cell cycle|phragmoplast|mitotic cytokinesis|cell plate assembly|cytokinesis by cell plate formation	-	-	-	-	Cla97Chr04:25275326-25279439	418	321	282	23	39	21	8.28817018034115	6.37075039976124	6.6961031783081	0.588364886707695	0.773595219726054	0.471166565686889	7.1183412528035	0.611042224040213	3.54219711596651	2.30736097255356e-52	5.64219256613819e-50	UP
Cla97C11G206420	Cla97C11G206420	Respiratory burst oxidase protein E	GO:0051179|GO:0005623|GO:0050896|GO:0016209|GO:0023052|GO:0008152|GO:0003824|GO:0016020|GO:0005886|GO:0007154|GO:0007165|GO:0005515|GO:0006950|GO:0004601|GO:0051707|GO:0071944|GO:0044237|GO:0009607|GO:0009058|GO:0016491|GO:0060548|GO:0010941|GO:0008219|GO:0016021|GO:0010118|GO:0035556|GO:0007231|GO:0009755|GO:0006970|GO:0055114|GO:0016651|GO:0072593|GO:0009620|GO:0006952|GO:0002679|GO:0043169|GO:…	localization|cell|response to stimulus|antioxidant activity|signaling|metabolic process|catalytic activity|membrane|plasma membrane|cell communication|signal transduction|protein binding|response to stress|peroxidase activity|response to other organism|cell periphery|cellular metabolic process|response to biotic stimulus|biosynthetic process|oxidoreductase activity|negative regulation of cell dea…	K13447|K13447	respiratory burst oxidase[1.6.3.- 1.11.1.-]|respiratory burst oxidase[1.6.3.- 1.11.1.-]	-	-	Cla97Chr11:84892-89336	747	705	576	90	64	70	15.1910149760861	14.3502270138287	14.0274676689429	2.36128643969993	1.30198844132635	1.61080396258805	14.5229032196192	1.75802628120478	3.04630134298037	8.6007390845784e-52	2.07810238643575e-49	UP
Cla97C07G130590	Cla97C07G130590	isoflavone reductase homolog	GO:0008152|GO:0003824|GO:0044237|GO:0009058|GO:0016491|GO:0016627|GO:0009698|GO:0006725|GO:0019748|GO:0019439|GO:0016628|GO:0009699|GO:0019438|GO:0006066|GO:0044550|GO:1902132|GO:0010283|GO:0010284|GO:0009807|GO:1902125|GO:1902128|GO:1902135	metabolic process|catalytic activity|cellular metabolic process|biosynthetic process|oxidoreductase activity|oxidoreductase activity, acting on the CH-CH group of donors|phenylpropanoid metabolic process|cellular aromatic compound metabolic process|secondary metabolic process|aromatic compound catabolic process|oxidoreductase activity, acting on the CH-CH group of donors, NAD or NADP as acceptor|…	K21568	pinoresinol/lariciresinol reductase[1.23.1.1 1.23.1.2 1.23.1.3 1.23.1.4]	-	-	Cla97Chr07:2229518-2233482	3062	3463	2533	462	733	591	188.21275649495	213.058940123234	186.453306198193	36.6375531412884	45.0723091706508	41.1063268916613	195.908334272126	40.9387297345335	2.25864053002727	1.56784139655988e-51	3.74363635112699e-49	UP
Cla97C07G136680	Cla97C07G136680	protein trichome birefringence-like 31	GO:0005623|GO:0043226|GO:0003824|GO:0005622|GO:0071554|GO:0016740|GO:0012505|GO:0005737|GO:0016746|GO:0005794|GO:0043231|GO:0016747|GO:0008374|GO:0016407|GO:0016413	cell|organelle|catalytic activity|intracellular|cell wall organization or biogenesis|transferase activity|endomembrane system|cytoplasm|transferase activity, transferring acyl groups|Golgi apparatus|intracellular membrane-bounded organelle|transferase activity, transferring acyl groups other than amino-acyl groups|O-acyltransferase activity|acetyltransferase activity|O-acetyltransferase activity	-	-	-	-	Cla97Chr07:24142741-24146184	540	366	463	34	35	33	24.7346545449535	16.7802060543487	25.3971168065453	2.00924671298402	1.60375221219464	1.71043973335032	22.3039924686158	1.77447955284299	3.6518341235933	1.80555606667937e-51	4.26111231736332e-49	UP
Cla97C09G170280	Cla97C09G170280	1-aminocyclopropane-1-carboxylate oxidase-1-like protein	GO:0005623|GO:0008152|GO:0003824|GO:0005622|GO:0016491|GO:0051213|GO:0005737|GO:0055114|GO:0016705|GO:0043169|GO:0046872|GO:0016706	cell|metabolic process|catalytic activity|intracellular|oxidoreductase activity|dioxygenase activity|cytoplasm|oxidation-reduction process|oxidoreductase activity, acting on paired donors, with incorporation or reduction of molecular oxygen|cation binding|metal ion binding|oxidoreductase activity, acting on paired donors, with incorporation or reduction of molecular oxygen, 2-oxoglutarate as one …	-	-	-	-	Cla97Chr09:6637185-6641933	863	891	724	79	99	132	46.0625821104288	47.6012604084035	46.2771951707762	5.44004878858144	5.2860618761786	7.97241447833873	46.6470125632028	6.23284171436626	2.90382270835133	4.55920298290128e-51	1.06360441081568e-48	UP
Cla97C10G195450	Cla97C10G195450	cell division cycle 20.2, cofactor of APC complex-like	GO:0004871|GO:0005623|GO:0050896|GO:0043226|GO:0023052|GO:0008152|GO:0016020|GO:0043234|GO:0005886|GO:0007154|GO:0005622|GO:0019898|GO:0007165|GO:0005515|GO:0071944|GO:0044237|GO:0006807|GO:0044238|GO:0009898|GO:0019897|GO:0031234|GO:0019538|GO:0051301|GO:0005834|GO:0007049|GO:0033597|GO:0043231|GO:0019899|GO:0005634|GO:0044267|GO:0019900|GO:0007067|GO:0006464|GO:0016567	signal transducer activity|cell|response to stimulus|organelle|signaling|metabolic process|membrane|protein complex|plasma membrane|cell communication|intracellular|extrinsic component of membrane|signal transduction|protein binding|cell periphery|cellular metabolic process|nitrogen compound metabolic process|primary metabolic process|cytoplasmic side of plasma membrane|extrinsic component of pla…	-	-	-	-	Cla97Chr10:24986605-24988555	532	331	318	26	30	15	22.3286151858509	13.9053132054453	15.9833388670222	1.4078815817533	1.25958048858923	0.712389897940059	17.4057557527728	1.12661732276086	3.94949499209896	1.6396116380736e-50	3.78154065981157e-48	UP
Cla97C11G216310	Cla97C11G216310	At5g16250/T21H19_170	GO:0005623|GO:0043226|GO:0005622|GO:0005737|GO:0043231|GO:0005739	cell|organelle|intracellular|cytoplasm|intracellular membrane-bounded organelle|mitochondrion	-	-	-	-	Cla97Chr11:17166586-17167140	511	390	375	37	46	19	52.6326299142235	40.2070283235159	46.2547928622689	4.91679034914193	4.73972810081531	2.21449846481261	46.3648170333361	3.95700563825662	3.55054943561718	1.71758746012227e-50	3.91687135849905e-48	UP
Cla97C07G138690	Cla97C07G138690	Exostosin-like	GO:0005623|GO:0043226|GO:0008152|GO:0003824|GO:0016020|GO:0005622|GO:0044237|GO:0071554|GO:0016740|GO:0044238|GO:0012505|GO:0009058|GO:0031090|GO:0005737|GO:0016021|GO:0016757|GO:0042546|GO:0044262|GO:0071669|GO:0098588|GO:0005794|GO:0043231|GO:0071555|GO:0005975|GO:0005976|GO:0016763|GO:0000139|GO:0009832|GO:0016758|GO:0016051|GO:0008194|GO:0015020|GO:0000271|GO:0042285|GO:0009834|GO:0080116|GO:…	cell|organelle|metabolic process|catalytic activity|membrane|intracellular|cellular metabolic process|cell wall organization or biogenesis|transferase activity|primary metabolic process|endomembrane system|biosynthetic process|organelle membrane|cytoplasm|integral component of membrane|transferase activity, transferring glycosyl groups|cell wall biogenesis|cellular carbohydrate metabolic process|…	K20870	putative beta-1,4-xylosyltransferase IRX10[2.4.2.-]	-	-	Cla97Chr07:26542403-26544743	741	635	769	66	101	69	34.2709616231885	29.3958144132797	42.5917707282999	3.93815585083197	4.67295177848943	3.61106556398937	35.419515588256	4.07405773110359	3.12000615218487	1.74295375688555e-50	3.93055438330546e-48	UP
Cla97C01G019970	Cla97C01G019970	RING finger protein 44-like	GO:0003676|GO:0043169|GO:0046872|GO:0046914|GO:0008270	nucleic acid binding|cation binding|metal ion binding|transition metal ion binding|zinc ion binding	-	-	-	-	Cla97Chr01:32824350-32824763	463	421	321	43	59	46	63.9304568628913	58.1850832692876	53.0789316659486	7.66015619142518	8.14965065992268	7.18724160562136	58.3981572660425	7.66568281898974	2.92943663561313	1.81642937854326e-50	4.05123633702353e-48	UP
Cla97C10G188560	Cla97C10G188560	At5g16250/T21H19_170	GO:0005623|GO:0043226|GO:0005622|GO:0005737|GO:0043231|GO:0009536|GO:0009507	cell|organelle|intracellular|cytoplasm|intracellular membrane-bounded organelle|plastid|chloroplast	-	-	-	-	Cla97Chr10:4627722-4628288	410	335	325	26	23	6	41.3359030143224	33.8058444143403	39.2389851971676	3.38189543976719	2.31970819748898	0.684476486562507	38.1269108752768	2.12869337460623	4.16276958714715	3.63220200260249e-50	8.01295346139349e-48	UP
Cla97C04G074310	Cla97C04G074310	rop guanine nucleotide exchange factor 7-like	GO:0005623|GO:0043226|GO:0016020|GO:0005886|GO:0005622|GO:0005085|GO:0071944|GO:0005737|GO:0050790|GO:0043231|GO:0005829|GO:0005634|GO:0005089|GO:0043085|GO:0043087|GO:0043547	cell|organelle|membrane|plasma membrane|intracellular|guanyl-nucleotide exchange factor activity|cell periphery|cytoplasm|regulation of catalytic activity|intracellular membrane-bounded organelle|cytosol|nucleus|Rho guanyl-nucleotide exchange factor activity|positive regulation of catalytic activity|regulation of GTPase activity|positive regulation of GTPase activity	-	-	-	-	Cla97Chr04:21957221-21959892	1027	859	767	153	190	130	32.6700101524305	27.351136304645	29.2189845139861	6.27931526996008	6.04637094245031	4.67950478731912	29.7467103236872	5.66839699990984	2.39171742065022	8.4013802895723e-50	1.82282021035573e-47	UP
Cla97C10G189090	Cla97C10G189090	Kinesin	GO:0005623|GO:0043226|GO:0003824|GO:0043234|GO:0005622|GO:0007017|GO:0016787|GO:0007018|GO:0016817|GO:0000166|GO:0005875|GO:0005856|GO:0005871|GO:0017076|GO:0016818|GO:0016462|GO:0015630|GO:0005524|GO:0030554|GO:0005874|GO:0017111|GO:0003774|GO:0003777	cell|organelle|catalytic activity|protein complex|intracellular|microtubule-based process|hydrolase activity|microtubule-based movement|hydrolase activity, acting on acid anhydrides|nucleotide binding|microtubule associated complex|cytoskeleton|kinesin complex|purine nucleotide binding|hydrolase activity, acting on acid anhydrides, in phosphorus-containing anhydrides|pyrophosphatase activity|micr…	-	-	-	-	Cla97Chr10:5181686-5187621	1146	976	876	61	119	35	18.9885729090587	16.1868075370718	17.3821354595639	1.3040099113455	1.97249530748661	0.656218941485653	17.5191719685648	1.31090805343925	3.74029618440222	8.44230881816311e-50	1.82282021035573e-47	UP
Cla97C11G213010	Cla97C11G213010	TRICHOME BIREFRINGENCE-LIKE 28	GO:0005623|GO:0050896|GO:0043226|GO:0008152|GO:0003824|GO:0016020|GO:0005622|GO:0006950|GO:0044237|GO:0071554|GO:0016740|GO:0006807|GO:0044238|GO:0012505|GO:0009058|GO:0031090|GO:0009409|GO:0005737|GO:0016021|GO:0009266|GO:0042546|GO:0006970|GO:0044262|GO:0006139|GO:0009415|GO:0016746|GO:0098588|GO:0009414|GO:0005794|GO:0043231|GO:0006725|GO:0005975|GO:0051252|GO:0050826|GO:0005976|GO:0005634|GO:…	cell|response to stimulus|organelle|metabolic process|catalytic activity|membrane|intracellular|response to stress|cellular metabolic process|cell wall organization or biogenesis|transferase activity|nitrogen compound metabolic process|primary metabolic process|endomembrane system|biosynthetic process|organelle membrane|response to cold|cytoplasm|integral component of membrane|response to tempera…	-	-	-	-	Cla97Chr11:6362209-6366494	2851	2206	2473	235	364	158	107.788467682577	83.4803087832957	111.96704451584	11.462632631388	13.7669687147304	6.75941427335507	101.078606993904	10.6630052064912	3.2447916848945	1.31850301571449e-49	2.81687760073067e-47	UP
Cla97C04G073790	Cla97C04G073790	HXXXD-type acyl-transferase family protein	GO:0005623|GO:0003824|GO:0005622|GO:0016740|GO:0005737|GO:0016746|GO:0016747	cell|catalytic activity|intracellular|transferase activity|cytoplasm|transferase activity, transferring acyl groups|transferase activity, transferring acyl groups other than amino-acyl groups	-	-	-	-	Cla97Chr04:21539555-21540970	49	47	55	1112	1010	2343	1.97816618765172	1.89917552428779	2.6589829343261	57.9174278691445	40.7893248461365	107.031978328582	2.17877488208854	68.579577014621	-4.97618996058849	4.05124756690385e-49	8.56501256436256e-47	DOWN
Cla97C05G080980	Cla97C05G080980	Cytochrome b561 and DOMON domain-containing protein	GO:0008152|GO:0016020|GO:0005576|GO:0016021|GO:0055114|GO:0043169|GO:0046872	metabolic process|membrane|extracellular region|integral component of membrane|oxidation-reduction process|cation binding|metal ion binding	-	-	-	-	Cla97Chr05:857227-859291	524	421	361	44	64	32	24.2348189824646	19.489178376606	19.9942934309191	2.62545650909379	2.96107565418153	1.67470540896201	21.2394302633299	2.42041252407911	3.13342020718081	7.23206809767451e-49	1.51321705268455e-46	UP
Cla97C01G019880	Cla97C01G019880	Protein SULFUR DEFICIENCY-INDUCED 1	GO:0005623|GO:0043226|GO:0005622|GO:0051301|GO:0007049|GO:0043231|GO:0005634	cell|organelle|intracellular|cell division|cell cycle|intracellular membrane-bounded organelle|nucleus	-	-	-	-	Cla97Chr01:32767051-32768811	205	220	193	8	17	4	8.00459597306038	8.59828424010862	9.02473838987719	0.403009005092939	0.664031658608637	0.1767160958966	8.54253953434873	0.414585586532725	4.36492315362509	1.12093787433494e-48	2.3214852140308e-46	UP
Cla97C01G001220	Cla97C01G001220	Receptor protein kinase, putative	GO:0005623|GO:0043226|GO:0003824|GO:0005622|GO:0016740|GO:0016772|GO:0043231|GO:0005634|GO:0016301	cell|organelle|catalytic activity|intracellular|transferase activity|transferase activity, transferring phosphorus-containing groups|intracellular membrane-bounded organelle|nucleus|kinase activity	-	-	-	-	Cla97Chr01:935260-936698	228	266	187	863	950	980	12.0680517357233	14.0924874684179	11.8532191269845	58.9324871491829	50.3023430967671	58.6957420517947	12.6712527770419	55.9768574325816	-2.1432713281929	2.27494842683693e-48	4.66387406778609e-46	DOWN
Cla97C01G023520	Cla97C01G023520	GDSL esterase/lipase	GO:0008152|GO:0003824|GO:0005576|GO:0044238|GO:0016787|GO:0006629|GO:0016788|GO:0052689|GO:0016042|GO:0016298	metabolic process|catalytic activity|extracellular region|primary metabolic process|hydrolase activity|lipid metabolic process|hydrolase activity, acting on ester bonds|carboxylic ester hydrolase activity|lipid catabolic process|lipase activity	-	-	-	-	Cla97Chr01:34912038-34914502	238	183	168	10	14	9	11.568993694447	8.90375745614995	9.77959089792467	0.627146553942067	0.680786004819995	0.495048361491003	10.0841140161739	0.600993640084355	4.06859080109142	2.39950976534786e-48	4.87004501975001e-46	UP
Cla97C09G162640	Cla97C09G162640	Late embryogenesis abundant (LEA) hydroxyproline-rich glycoprotein family	GO:0005623|GO:0016020|GO:0005886|GO:0071944|GO:0009506|GO:0005911	cell|membrane|plasma membrane|cell periphery|plasmodesma|cell-cell junction	-	-	-	-	Cla97Chr09:550935-551720	1809	1778	1633	242	334	166	131.565728385611	129.43132646016	142.226864204071	22.7070561579197	24.3003204637534	13.6612192782215	134.407973016614	20.2228652999649	2.73255939388954	5.26369521895272e-48	1.05774216003826e-45	UP
Cla97C09G165720	Cla97C09G165720	Aspartyl protease family protein	GO:0008152|GO:0005576|GO:0048046|GO:0006807|GO:0044238|GO:0019538|GO:0006508	metabolic process|extracellular region|apoplast|nitrogen compound metabolic process|primary metabolic process|protein metabolic process|proteolysis	-	-	-	-	Cla97Chr09:2869107-2873022	651	668	599	74	114	57	24.9591832162735	25.6347543774553	27.5021571265417	3.66033924552942	4.37235055363409	2.47289114777262	26.0320315734235	3.50186031564538	2.89409446299697	6.99578924298425e-48	1.39202488701577e-45	UP
Cla97C02G044520	Cla97C02G044520	MYB transcription factor 58.1	GO:0005623|GO:0050896|GO:0043226|GO:0008152|GO:0003682|GO:0005622|GO:0044237|GO:0071554|GO:0006807|GO:0044238|GO:0003700|GO:0009058|GO:2000652|GO:0003676|GO:0042546|GO:0006139|GO:0071669|GO:0043231|GO:0006725|GO:0009725|GO:0051252|GO:0005634|GO:0003677|GO:0009832|GO:0010468|GO:0009751|GO:0010628|GO:0016070|GO:0009753|GO:0019438|GO:0032774|GO:0006355|GO:0045893|GO:0006351|GO:0009834|GO:2001141|GO:…	cell|response to stimulus|organelle|metabolic process|chromatin binding|intracellular|cellular metabolic process|cell wall organization or biogenesis|nitrogen compound metabolic process|primary metabolic process|transcription factor activity, sequence-specific DNA binding|biosynthetic process|regulation of secondary cell wall biogenesis|nucleic acid binding|cell wall biogenesis|nucleobase-contain…	-	-	-	-	Cla97Chr02:32712668-32715973	535	617	392	34	38	61	30.2503064618918	34.9191978608111	26.5431991604326	2.48025707003369	2.14943318897862	3.90286158825084	30.5709011610452	2.84418394908772	3.42607240009415	2.3583419712428e-47	4.64707850954795e-45	UP
Cla97C10G188670	Cla97C10G188670	caffeic acid 3-O-methyltransferase-like	GO:0003824|GO:0016740|GO:0008168|GO:0008172	catalytic activity|transferase activity|methyltransferase activity|S-methyltransferase activity	K13066	caffeic acid 3-O-methyltransferase[2.1.1.68]	-	-	Cla97Chr10:4767376-4770041	866	992	778	141	191	168	44.4784468913862	50.9972463363817	47.8522364228519	9.34311413180825	9.81354039648902	9.76379528856284	47.7759765502066	9.64014993895337	2.30915787163836	4.17939928922945e-47	8.15625845905778e-45	UP
Cla97C10G205070	Cla97C10G205070	Phosphate transporter	GO:0051179|GO:0005215|GO:0005623|GO:0043226|GO:0016020|GO:0005622|GO:0022857|GO:0006810|GO:0005737|GO:0016021|GO:0022891|GO:0015144|GO:0043231|GO:0009536|GO:0055085|GO:0015075|GO:0006811|GO:0051119|GO:0006812|GO:0005315|GO:0034220|GO:0008324|GO:0006820|GO:0008509|GO:0015293|GO:0008514|GO:0098656|GO:0005351|GO:0098655|GO:0015294	localization|transporter activity|cell|organelle|membrane|intracellular|transmembrane transporter activity|transport|cytoplasm|integral component of membrane|substrate-specific transmembrane transporter activity|carbohydrate transmembrane transporter activity|intracellular membrane-bounded organelle|plastid|transmembrane transport|ion transmembrane transporter activity|ion transport|sugar transme…	-	-	-	-	Cla97Chr10:34217323-34220733	1878	2510	1779	321	461	365	68.5536572496696	91.7090404153114	77.7681973232653	15.1175213235604	16.8344118926806	15.0766701740648	79.3436316627488	15.6762011301019	2.33953844469311	6.05294512865446e-47	1.17000546982068e-44	UP
Cla97C01G013530	Cla97C01G013530	glucuronoxylan 4-O-methyltransferase 1	GO:0005623|GO:0043226|GO:0008152|GO:0003824|GO:0016020|GO:0005576|GO:0005622|GO:0044237|GO:0032259|GO:0071554|GO:0016740|GO:0044238|GO:0012505|GO:0031090|GO:0005737|GO:0016021|GO:0098588|GO:0005794|GO:0043231|GO:0005975|GO:0005976|GO:0000139|GO:0008168|GO:0008757|GO:0045491|GO:0030775	cell|organelle|metabolic process|catalytic activity|membrane|extracellular region|intracellular|cellular metabolic process|methylation|cell wall organization or biogenesis|transferase activity|primary metabolic process|endomembrane system|organelle membrane|cytoplasm|integral component of membrane|bounding membrane of organelle|Golgi apparatus|intracellular membrane-bounded organelle|carbohydrate…	K18801	glucuronoxylan 4-O-methyltransferase[2.1.1.112]	-	-	Cla97Chr01:27362652-27363086	414	412	423	36	60	35	54.4048869414303	54.1924034349413	66.568581157828	6.10358405007786	7.88770905200187	5.20449505316208	58.3886238447332	6.39859605174727	3.18986001285712	7.65975648191237e-47	1.46662658072541e-44	UP
Cla97C01G000450	Cla97C01G000450	protein IQ-DOMAIN 1-like	GO:0005623|GO:0043226|GO:0005622|GO:0043231|GO:0005634	cell|organelle|intracellular|intracellular membrane-bounded organelle|nucleus	-	-	-	-	Cla97Chr01:272208-274012	614	612	413	79	97	73	32.8642933379711	32.787638236092	26.4726269297068	5.45532982450442	5.19385049369417	4.42133839090214	30.7081861679233	5.02350623636691	2.61185672666031	1.4724266070503e-46	2.79293181464419e-44	UP
Cla97C05G093330	Cla97C05G093330	MLP-like protein 28	GO:0050896|GO:0006950|GO:0006955|GO:0006952|GO:0006954|GO:0016068	response to stimulus|response to stress|immune response|defense response|inflammatory response|type I hypersensitivity	-	-	-	-	Cla97Chr05:12259841-12261057	5	4	2	110	142	188	0.62277052496549	0.498643130968276	0.298286380273778	17.6745640018916	17.6914670126472	26.4940837980427	0.473233345402515	20.6200382708605	-5.44535146636803	2.6119771180804e-46	4.90858218412591e-44	DOWN
Cla97C10G204430	Cla97C10G204430	Laccase	GO:0008152|GO:0003824|GO:0005576|GO:0048046|GO:0044237|GO:0009058|GO:0016491|GO:0055114|GO:0009698|GO:0043169|GO:0006725|GO:0019748|GO:0046872|GO:0016682|GO:0019439|GO:0009699|GO:0009808|GO:0019438|GO:0044550|GO:0046914|GO:0052716|GO:0009809|GO:0046274|GO:0005507	metabolic process|catalytic activity|extracellular region|apoplast|cellular metabolic process|biosynthetic process|oxidoreductase activity|oxidation-reduction process|phenylpropanoid metabolic process|cation binding|cellular aromatic compound metabolic process|secondary metabolic process|metal ion binding|oxidoreductase activity, acting on diphenols and related substances as donors, oxygen as acc…	K05909	laccase[1.10.3.2]	-	-	Cla97Chr10:33851297-33856375	762	913	804	76	127	53	25.1642824072767	30.1789397296639	31.7963107855158	3.23806180188572	4.19559847066662	1.98053673850511	29.0465109741521	3.13806567035248	3.21041743050983	4.08208205161235e-46	7.6009116806903e-44	UP
Cla97C05G100540	Cla97C05G100540	muscle M-line assembly protein unc-89-like	GO:0005623|GO:0043226|GO:0005622|GO:0043231|GO:0005634	cell|organelle|intracellular|intracellular membrane-bounded organelle|nucleus	-	-	-	-	Cla97Chr05:29343220-29347475	1145	1393	960	210	229	219	19.9249295816422	24.263084712106	20.0057023361989	4.7146804889804	3.98646801076093	4.31233712238492	21.3979055433157	4.33782854070875	2.30242465601749	5.42139685199787e-46	1.00029700461953e-43	UP
Cla97C06G113960	Cla97C06G113960	Ubiquitin-conjugating enzyme 23, putative	GO:0005623|GO:0008152|GO:0003824|GO:0005622|GO:0005515|GO:0044237|GO:0016740|GO:0006807|GO:0044238|GO:0005737|GO:0019538|GO:0019787|GO:0019899|GO:0004842|GO:0044267|GO:0006464|GO:0061630|GO:0031625|GO:0016567|GO:0000209	cell|metabolic process|catalytic activity|intracellular|protein binding|cellular metabolic process|transferase activity|nitrogen compound metabolic process|primary metabolic process|cytoplasm|protein metabolic process|ubiquitin-like protein transferase activity|enzyme binding|ubiquitin-protein transferase activity|cellular protein metabolic process|cellular protein modification process|ubiquitin …	K10581|K10581	ubiquitin-conjugating enzyme E2 O[2.3.2.24]|ubiquitin-conjugating enzyme E2 O[2.3.2.24]	-	-	Cla97Chr06:4916144-4917070	399	370	382	33	57	32	24.6047825657761	22.8376642221997	28.2099321558458	2.62543723388798	3.51630575090192	2.23294054528268	25.2174596479405	2.79156117669086	3.17527887097741	5.7413654140607e-46	1.04979056255654e-43	UP
Cla97C10G193000	Cla97C10G193000	histone acetyltransferase KAT6B-like	GO:0005623|GO:0043226|GO:0005622|GO:0043231|GO:0005634	cell|organelle|intracellular|intracellular membrane-bounded organelle|nucleus	-	-	-	-	Cla97Chr10:21149875-21153431	399	280	331	21	33	12	8.32735795490122	5.84918833381181	8.2728167040639	0.565438774880787	0.688989711097849	0.283386760044499	7.48312099759231	0.512605082007712	3.86772041601396	7.37387851967148e-46	1.33625212888618e-43	UP
Cla97C09G162740	Cla97C09G162740	protein IQ-DOMAIN 1-like	GO:0005623|GO:0005622|GO:0005515|GO:0005516|GO:0005737	cell|intracellular|protein binding|calmodulin binding|cytoplasm	-	-	-	-	Cla97Chr09:603985-606220	326	297	211	23	34	22	15.2626228648737	13.9178295157965	11.8300065845137	1.38923502733684	1.59241677568373	1.16549231008965	13.6701529883946	1.38238137103674	3.30580180272967	1.74375779317398e-45	3.13197417435922e-43	UP
Cla97C07G140720	Cla97C07G140720	Myb transcription factor	GO:0032502|GO:0000003|GO:0005623|GO:0050896|GO:0043226|GO:0008152|GO:0003682|GO:0005622|GO:0032504|GO:0044237|GO:0071554|GO:0006807|GO:0044238|GO:0048609|GO:0003700|GO:0003006|GO:0009058|GO:0009791|GO:0003676|GO:0042546|GO:0007275|GO:0006139|GO:0048437|GO:0071669|GO:0048438|GO:0048367|GO:0043231|GO:0006725|GO:0048653|GO:0048608|GO:0009725|GO:0051252|GO:0009908|GO:0005634|GO:0009901|GO:0003677|GO:…	developmental process|reproduction|cell|response to stimulus|organelle|metabolic process|chromatin binding|intracellular|multicellular organism reproduction|cellular metabolic process|cell wall organization or biogenesis|nitrogen compound metabolic process|primary metabolic process|multicellular organismal reproductive process|transcription factor activity, sequence-specific DNA binding|developme…	-	-	-	-	Cla97Chr07:28564534-28566112	727	526	672	40	76	71	39.2433065888582	28.4197232725138	43.4401570969915	2.78567130999085	4.10396385402364	4.33679210630706	37.0343956527878	3.74214242344052	3.3069294219737	2.31763249770918e-45	4.1261990503075e-43	UP
Cla97C01G007850	Cla97C01G007850	Two-component response regulator	GO:0050896|GO:0009725|GO:0009735	response to stimulus|response to hormone|response to cytokinin	-	-	-	-	Cla97Chr01:8005333-8006068	173	108	114	573	741	558	20.8637988463694	13.0369313611863	16.4642754580229	89.1546600849289	89.3981427649797	76.1483427523372	16.7883352218595	84.9003818674153	-2.33831186708478	3.62300004166006e-45	6.39412250830719e-43	DOWN
Cla97C09G173910	Cla97C09G173910	1-aminocyclopropane-1-carboxylate oxidase 1	GO:0032502|GO:0000003|GO:0005623|GO:0050896|GO:0008152|GO:0003824|GO:0030246|GO:0005622|GO:0051707|GO:0044237|GO:0009607|GO:0003006|GO:0009058|GO:0016491|GO:0051213|GO:0005737|GO:0007275|GO:0007568|GO:0055114|GO:0009835|GO:0016705|GO:0009620|GO:0043169|GO:0048608|GO:0046872|GO:0016706|GO:0031418|GO:0010154|GO:0009815|GO:0071398|GO:0009693	developmental process|reproduction|cell|response to stimulus|metabolic process|catalytic activity|carbohydrate binding|intracellular|response to other organism|cellular metabolic process|response to biotic stimulus|developmental process involved in reproduction|biosynthetic process|oxidoreductase activity|dioxygenase activity|cytoplasm|multicellular organism development|aging|oxidation-reduction …	K05933	aminocyclopropanecarboxylate oxidase[1.14.17.4]	-	-	Cla97Chr09:10581791-10583357	3054	3534	2571	11873	11336	11899	182.4247919744	211.29290495265	183.911107927573	914.989502592981	677.386371953033	804.272058704394	192.542934951541	798.882644416803	-2.05280340054889	5.07856829216778e-45	8.88574328084803e-43	DOWN
Cla97C11G225310	Cla97C11G225310	wall-associated receptor kinase 2-like	GO:0032502|GO:0005623|GO:0050896|GO:0008152|GO:0003824|GO:0016020|GO:0040007|GO:0005886|GO:0009653|GO:0071944|GO:0044237|GO:0016740|GO:0006807|GO:0044238|GO:0048589|GO:0016049|GO:0016772|GO:0019538|GO:0019725|GO:0009826|GO:0060560|GO:0006793|GO:0005975|GO:0016773|GO:0000902|GO:0009311|GO:0006884|GO:0009751|GO:0044267|GO:0006796|GO:0008361|GO:0016301|GO:0006464|GO:0009992|GO:0030104|GO:0016310|GO:…	developmental process|cell|response to stimulus|metabolic process|catalytic activity|membrane|growth|plasma membrane|anatomical structure morphogenesis|cell periphery|cellular metabolic process|transferase activity|nitrogen compound metabolic process|primary metabolic process|developmental growth|cell growth|transferase activity, transferring phosphorus-containing groups|protein metabolic process…	-	-	-	-	Cla97Chr11:30753986-30756438	34	39	33	258	275	238	0.8696156334081	0.998424227365829	1.0107704255049	8.51353758704116	7.03628479252893	6.88817632886151	0.95960342875961	7.47933290281053	-2.96239938124514	8.11976043287957e-45	1.40853553628824e-42	DOWN
Cla97C05G085070	Cla97C05G085070	pre-mRNA-splicing factor SLU7	GO:0005623|GO:0043226|GO:0008152|GO:0005622|GO:0008283|GO:0044237|GO:0006807|GO:0044238|GO:0008284|GO:0003676|GO:0006139|GO:0042127|GO:0043231|GO:0006725|GO:0005634|GO:0003723|GO:0016070|GO:0003727|GO:0006396|GO:0008380	cell|organelle|metabolic process|intracellular|cell proliferation|cellular metabolic process|nitrogen compound metabolic process|primary metabolic process|positive regulation of cell proliferation|nucleic acid binding|nucleobase-containing compound metabolic process|regulation of cell proliferation|intracellular membrane-bounded organelle|cellular aromatic compound metabolic process|nucleus|RNA b…	-	-	-	-	Cla97Chr05:3798185-3802606	1537	1553	1321	323	383	334	54.538755422566	55.1577173730575	56.1338788671814	14.7868141258072	13.5954035839237	13.4108147168545	55.2767838876016	13.9310108088618	1.98837373825177	1.01565157020519e-44	1.74692070075293e-42	UP
Cla97C09G179010	Cla97C09G179010	Kinesin	GO:0005623|GO:0043226|GO:0003824|GO:0005622|GO:0016787|GO:0005737|GO:0016817|GO:0000166|GO:0051301|GO:0007049|GO:0000278|GO:0005856|GO:0009524|GO:0000281|GO:0017076|GO:0016818|GO:0016462|GO:0015630|GO:0000911|GO:0005524|GO:0030554|GO:0005874|GO:0017111|GO:0003774|GO:0003777	cell|organelle|catalytic activity|intracellular|hydrolase activity|cytoplasm|hydrolase activity, acting on acid anhydrides|nucleotide binding|cell division|cell cycle|mitotic cell cycle|cytoskeleton|phragmoplast|mitotic cytokinesis|purine nucleotide binding|hydrolase activity, acting on acid anhydrides, in phosphorus-containing anhydrides|pyrophosphatase activity|microtubule cytoskeleton|cytokine…	-	-	-	-	Cla97Chr09:32471910-32486757	1353	1204	1315	177	296	178	8.79305033673583	7.83197691060515	10.2343040597308	1.48407743184248	1.92440099103644	1.30900112903911	8.95311043569059	1.57249318397268	2.50933521817548	1.35737876961884e-44	2.31507222757849e-42	UP
Cla97C03G055510	Cla97C03G055510	Alpha/beta-Hydrolases superfamily protein	GO:0008152|GO:0003824|GO:0016020|GO:0044238|GO:0016787|GO:0006629|GO:0016788|GO:0016298	metabolic process|catalytic activity|membrane|primary metabolic process|hydrolase activity|lipid metabolic process|hydrolase activity, acting on ester bonds|lipase activity	-	-	-	-	Cla97Chr03:4493228-4495189	82	82	52	385	420	488	4.91351299981568	4.91806445853218	3.73139377587763	29.7631864364194	25.1761782634651	33.088411452592	4.5209904114085	29.3425920508255	-2.69828555774065	1.66161233068683e-44	2.81034032196833e-42	DOWN
Cla97C01G005430	Cla97C01G005430	MYB transcription factor 2	GO:0005623|GO:0043226|GO:0008152|GO:0003682|GO:0005622|GO:0044237|GO:0071554|GO:0006807|GO:0044238|GO:0003700|GO:0009058|GO:2000652|GO:0003676|GO:0042546|GO:0006139|GO:0071669|GO:0043231|GO:0006725|GO:0051252|GO:0005634|GO:0003677|GO:0009832|GO:0010468|GO:0016070|GO:0019438|GO:0032774|GO:0006355|GO:0006351|GO:0009834|GO:0000975|GO:2001141|GO:0044212|GO:1903506	cell|organelle|metabolic process|chromatin binding|intracellular|cellular metabolic process|cell wall organization or biogenesis|nitrogen compound metabolic process|primary metabolic process|transcription factor activity, sequence-specific DNA binding|biosynthetic process|regulation of secondary cell wall biogenesis|nucleic acid binding|cell wall biogenesis|nucleobase-containing compound metaboli…	-	-	-	-	Cla97Chr01:5174665-5175849	155	147	135	3	10	7	12.5681205022944	11.9304732104467	13.1088326169588	0.313870561659166	0.811160667689021	0.64225683634766	12.5358087765666	0.589096021898616	4.41140845707095	1.68354572188451e-44	2.82390446044364e-42	UP
Cla97C02G041540	Cla97C02G041540	Kinesin-like protein	GO:0005623|GO:0043226|GO:0003824|GO:0043234|GO:0005622|GO:0007017|GO:0016787|GO:0007018|GO:0016817|GO:0005875|GO:0005856|GO:0005871|GO:0016818|GO:0016462|GO:0015630|GO:0017111|GO:0003774|GO:0016887|GO:0003777	cell|organelle|catalytic activity|protein complex|intracellular|microtubule-based process|hydrolase activity|microtubule-based movement|hydrolase activity, acting on acid anhydrides|microtubule associated complex|cytoskeleton|kinesin complex|hydrolase activity, acting on acid anhydrides, in phosphorus-containing anhydrides|pyrophosphatase activity|microtubule cytoskeleton|nucleoside-triphosphatas…	-	-	-	-	Cla97Chr02:29467992-29472015	299	223	233	21	14	15	7.22105041723223	5.39059193942299	6.73869284904668	0.654303677396906	0.33823588579143	0.40991763455613	6.45011173523397	0.467485732581489	3.78632991205555	1.76253581897399e-44	2.93216614605706e-42	UP
Cla97C02G028360	Cla97C02G028360	L-ascorbate oxidase homolog	GO:0005623|GO:0008152|GO:0003824|GO:0005576|GO:0048046|GO:0005622|GO:0071944|GO:0009506|GO:0005911|GO:0016491|GO:0005737|GO:0055114|GO:0043169|GO:0005618|GO:0046872|GO:0005829|GO:0009505|GO:0046914|GO:0005507	cell|metabolic process|catalytic activity|extracellular region|apoplast|intracellular|cell periphery|plasmodesma|cell-cell junction|oxidoreductase activity|cytoplasm|oxidation-reduction process|cation binding|cell wall|metal ion binding|cytosol|plant-type cell wall|transition metal ion binding|copper ion binding	-	-	-	-	Cla97Chr02:1914380-1918134	75	46	44	376	411	306	2.62704451077156	1.61274407988497	1.845646977944	16.9916584358831	14.4015955006359	12.1284670529119	2.02847852286684	14.5072403298103	-2.83830317305189	3.18005411710316e-44	5.24734783420534e-42	DOWN
Cla97C01G017700	Cla97C01G017700	basic helix-loop-helix (bHLH) DNA-binding superfamily protein	-	-	-	-	-	-	Cla97Chr01:31153306-31157472	230	208	184	10	22	18	4.27155997261102	3.86655507997911	4.09230230159997	0.239611548874552	0.408731801027753	0.378282568624704	4.07680578473003	0.342208639509003	3.57449114166031	4.00040168549511e-44	6.54775424264587e-42	UP
Cla97C11G224010	Cla97C11G224010	Protein DETOXIFICATION	GO:0051179|GO:0005215|GO:0005623|GO:0050896|GO:0016020|GO:0005886|GO:0071944|GO:0022857|GO:0006810|GO:0016021|GO:0015238|GO:0009636|GO:0055085|GO:0015893|GO:0015297|GO:0006855	localization|transporter activity|cell|response to stimulus|membrane|plasma membrane|cell periphery|transmembrane transporter activity|transport|integral component of membrane|drug transmembrane transporter activity|response to toxic substance|transmembrane transport|drug transport|antiporter activity|drug transmembrane transport	-	-	-	-	Cla97Chr11:29781620-29784256	1489	1528	1294	309	397	337	58.8644775412149	60.4624100416683	61.2609594050227	15.7600735503064	15.7004146026068	15.0753120429357	60.1959489959686	15.5119333986163	1.95628788699343	6.42505990643217e-44	1.04322412688758e-41	UP
Cla97C05G089340	Cla97C05G089340	65-kDa microtubule-associated protein 3-like	GO:0032502|GO:0005623|GO:0050896|GO:0043226|GO:0009653|GO:0005622|GO:0005515|GO:0051707|GO:0071944|GO:0007017|GO:0044419|GO:0009607|GO:0005737|GO:0005938|GO:0051701|GO:0000226|GO:0009624|GO:0044403|GO:0051301|GO:0007049|GO:0043231|GO:0008092|GO:0000278|GO:0005856|GO:0009574|GO:0007010|GO:0005634|GO:0009524|GO:0015631|GO:0030981|GO:0000281|GO:0006461|GO:0046785|GO:0030863|GO:0015630|GO:0052096|GO:…	developmental process|cell|response to stimulus|organelle|anatomical structure morphogenesis|intracellular|protein binding|response to other organism|cell periphery|microtubule-based process|interspecies interaction between organisms|response to biotic stimulus|cytoplasm|cell cortex|interaction with host|microtubule cytoskeleton organization|response to nematode|symbiosis, encompassing mutualism …	-	-	-	-	Cla97Chr05:7546806-7550583	350	289	266	35	38	29	9.11093476711719	7.53001614050941	8.29214839467074	1.1754551365182	0.989561454488793	0.85421547369971	8.31103310076578	1.00641068823557	3.04580867291369	9.14844355547135e-44	1.47362547937973e-41	UP
Cla97C10G196680	Cla97C10G196680	LOB domain-containing protein 25-like	GO:0005623|GO:0043226|GO:0005622|GO:0043231|GO:0005634	cell|organelle|intracellular|intracellular membrane-bounded organelle|nucleus	-	-	-	-	Cla97Chr10:26486330-26487121	212	209	120	5	9	10	22.8227556775996	22.5206981924575	15.4704461633519	0.694400070595765	0.969247092858634	1.21821049879017	20.2713000111363	0.96061922074819	4.39933012715485	1.06418850112977e-43	1.70069053692361e-41	UP
Cla97C03G061380	Cla97C03G061380	CRIB domain	GO:0051179|GO:0032502|GO:0000003|GO:0005623|GO:0043226|GO:0016020|GO:0040007|GO:0005886|GO:0009653|GO:0005622|GO:0005515|GO:0045177|GO:0040008|GO:0071944|GO:0071554|GO:0003006|GO:0048589|GO:0051641|GO:0016049|GO:0043254|GO:0006810|GO:0009860|GO:0048868|GO:0005737|GO:0042546|GO:0032940|GO:0016324|GO:0071669|GO:0009826|GO:0009856|GO:0060560|GO:0030029|GO:0043231|GO:0071555|GO:0060627|GO:0006887|GO:…	localization|developmental process|reproduction|cell|organelle|membrane|growth|plasma membrane|anatomical structure morphogenesis|intracellular|protein binding|apical part of cell|regulation of growth|cell periphery|cell wall organization or biogenesis|developmental process involved in reproduction|developmental growth|cellular localization|cell growth|regulation of protein complex assembly|trans…	-	-	-	-	Cla97Chr03:18627182-18629905	558	478	472	48	88	39	67.7236246348054	58.0681100172907	68.6023615563142	7.5159895981664	10.6844206389755	5.35610818493023	64.7980320694701	7.85217280735738	3.04478617030927	1.50981776932599e-43	2.39400480048753e-41	UP
Cla97C03G060720	Cla97C03G060720	Allene oxide cyclase	GO:0005623|GO:0050896|GO:0043226|GO:0008152|GO:0003824|GO:0016020|GO:0005886|GO:0005622|GO:0006950|GO:0051707|GO:0071944|GO:0044237|GO:0016853|GO:0009607|GO:0009058|GO:0031090|GO:0005737|GO:0005774|GO:0006970|GO:0009620|GO:0098588|GO:0046423|GO:0043231|GO:0009536|GO:0009651|GO:0005773|GO:0009507|GO:0019752|GO:0009694|GO:0009695	cell|response to stimulus|organelle|metabolic process|catalytic activity|membrane|plasma membrane|intracellular|response to stress|response to other organism|cell periphery|cellular metabolic process|isomerase activity|response to biotic stimulus|biosynthetic process|organelle membrane|cytoplasm|vacuolar membrane|response to osmotic stress|response to fungus|bounding membrane of organelle|allene-…	K10525	allene oxide cyclase[5.3.99.6]	ko00592	alpha-Linolenic acid metabolism	Cla97Chr03:14069573-14071167	363	306	239	930	1271	1346	20.6475018990264	17.4214913612668	16.2798271834134	68.2471704823242	72.32162421738	86.6329948360874	18.1162734812355	75.7339298452639	-2.06365356889193	2.9932856921002e-43	4.70943615557098e-41	DOWN
Cla97C01G006700	Cla97C01G006700	Invertase/pectin methylesterase inhibitor family protein	GO:0005623|GO:0043226|GO:0005622|GO:0030234|GO:0005737|GO:0050790|GO:0004857|GO:0043231|GO:0005739|GO:0046910|GO:0043086	cell|organelle|intracellular|enzyme regulator activity|cytoplasm|regulation of catalytic activity|enzyme inhibitor activity|intracellular membrane-bounded organelle|mitochondrion|pectinesterase inhibitor activity|negative regulation of catalytic activity	-	-	-	-	Cla97Chr01:6746961-6747593	1947	1691	1511	197	401	200	175.82842337263	152.851623543622	163.40999318324	22.9524839066272	36.2267544807535	20.437661993124	164.030013366497	26.5389667935016	2.62777570552448	4.83898659039427e-43	7.55477475681862e-41	UP
Cla97C11G225150	Cla97C11G225150	protein kinase family protein	GO:0032502|GO:0005623|GO:0050896|GO:0043226|GO:0023052|GO:0008152|GO:0003824|GO:0009653|GO:0007154|GO:0005622|GO:0007165|GO:0005515|GO:0050793|GO:0044237|GO:0016740|GO:0006807|GO:0044238|GO:0051726|GO:0022603|GO:0016772|GO:0019538|GO:0009755|GO:0000166|GO:0048509|GO:0007049|GO:0043231|GO:0006793|GO:0009725|GO:0000278|GO:0016773|GO:0007346|GO:0009934|GO:0005634|GO:0044772|GO:0048507|GO:0017076|GO:…	developmental process|cell|response to stimulus|organelle|signaling|metabolic process|catalytic activity|anatomical structure morphogenesis|cell communication|intracellular|signal transduction|protein binding|regulation of developmental process|cellular metabolic process|transferase activity|nitrogen compound metabolic process|primary metabolic process|regulation of cell cycle|regulation of anato…	K07760	cyclin-dependent kinase[2.7.11.22]	-	-	Cla97Chr11:30668994-30670835	388	330	272	41	48	29	23.6207374863236	20.108479234036	19.8299235573311	3.22021884906306	2.92326435013647	1.99771797683127	21.1863800925636	2.7137337253436	2.96478603579217	5.9079246136072e-43	9.15322427158564e-41	UP
Cla97C07G143280	Cla97C07G143280	Hydroxyproline-rich glycoprotein family protein	GO:0005623|GO:0043226|GO:0005622|GO:0043231|GO:0005634	cell|organelle|intracellular|intracellular membrane-bounded organelle|nucleus	-	-	-	-	Cla97Chr07:30698191-30699318	284	260	200	20	30	10	25.7694189786364	23.6136515550808	21.7324032899842	2.34134713471705	2.72309305628339	1.02677742040886	23.7051579412338	2.03040587046977	3.54536095474988	7.99602117496502e-43	1.22944883156886e-40	UP
Cla97C08G154970	Cla97C08G154970	Octicosapeptide/Phox/Bem1p	GO:0005623|GO:0043226|GO:0005622|GO:0043231|GO:0005634	cell|organelle|intracellular|intracellular membrane-bounded organelle|nucleus	-	-	-	-	Cla97Chr08:23019985-23022020	3	5	3	76	145	111	0.114783098958231	0.191506961936866	0.137463301752675	3.75173024033747	5.55014816957147	4.80590592693539	0.147917787549257	4.70259477894811	-4.99058956468655	1.3966291584614e-42	2.13127709775433e-40	DOWN
Cla97C10G205760	Cla97C10G205760	Receptor-like kinase	GO:0005623|GO:0050896|GO:0023052|GO:0008152|GO:0003824|GO:0016020|GO:0005886|GO:0007154|GO:0007165|GO:0071944|GO:0044237|GO:0009506|GO:0016740|GO:0006807|GO:0044238|GO:0005911|GO:0016021|GO:0016772|GO:0019538|GO:0000166|GO:0007166|GO:0006793|GO:0005618|GO:0016773|GO:0009505|GO:0017076|GO:0044267|GO:0006796|GO:0016301|GO:0006464|GO:0007169|GO:0016310|GO:0005524|GO:0004672|GO:0030554|GO:0006468|GO:…	cell|response to stimulus|signaling|metabolic process|catalytic activity|membrane|plasma membrane|cell communication|signal transduction|cell periphery|cellular metabolic process|plasmodesma|transferase activity|nitrogen compound metabolic process|primary metabolic process|cell-cell junction|integral component of membrane|transferase activity, transferring phosphorus-containing groups|protein met…	-	-	-	-	Cla97Chr10:34710646-34713411	1076	753	662	126	179	122	23.8963059695542	16.7384985482987	17.6062778255578	3.61019240240107	3.97679186031454	3.06588427794996	19.4136941144702	3.55095618022186	2.4507952035628	2.3016621940528e-42	3.48615939481311e-40	UP
Cla97C07G136630	Cla97C07G136630	protein IQ-DOMAIN 1-like	GO:0005623|GO:0043226|GO:0005622|GO:0005515|GO:0005516|GO:0043231|GO:0005634	cell|organelle|intracellular|protein binding|calmodulin binding|intracellular membrane-bounded organelle|nucleus	-	-	-	-	Cla97Chr07:24084567-24089894	641	508	389	73	89	58	46.6189586073477	36.9803681527461	33.8801579877594	6.84962625075632	6.47526741141255	4.77317348662738	39.1598282492844	6.03268904959875	2.69850131068603	2.68809042677445e-42	4.04129505939364e-40	UP
Cla97C11G209950	Cla97C11G209950	heparanase-like protein 3	GO:0005623|GO:0043226|GO:0003824|GO:0016020|GO:0005576|GO:0005622|GO:0071944|GO:0016787|GO:0031090|GO:0005737|GO:0005774|GO:0098588|GO:0043231|GO:0016798|GO:0005618|GO:0009505|GO:0005773|GO:0004553|GO:0000323|GO:0004566|GO:0005765|GO:0005764	cell|organelle|catalytic activity|membrane|extracellular region|intracellular|cell periphery|hydrolase activity|organelle membrane|cytoplasm|vacuolar membrane|bounding membrane of organelle|intracellular membrane-bounded organelle|hydrolase activity, acting on glycosyl bonds|cell wall|plant-type cell wall|vacuole|hydrolase activity, hydrolyzing O-glycosyl compounds|lytic vacuole|beta-glucuronidas…	-	-	-	-	Cla97Chr11:3471189-3474777	1203	893	769	95	205	128	42.3714940523353	31.4820815190626	32.4358771535297	4.31692796792731	7.22308983546556	5.10146906920773	35.4298175749759	5.54716229086687	2.67514219768279	3.18058526009394e-42	4.74655576756372e-40	UP
Cla97C06G123630	Cla97C06G123630	Kinesin, putative	GO:0005623|GO:0043226|GO:0003824|GO:0043234|GO:0005622|GO:0007017|GO:0016787|GO:0007018|GO:0016817|GO:0005875|GO:0005856|GO:0005871|GO:0016818|GO:0016462|GO:0015630|GO:0017111|GO:0003774|GO:0016887|GO:0003777	cell|organelle|catalytic activity|protein complex|intracellular|microtubule-based process|hydrolase activity|microtubule-based movement|hydrolase activity, acting on acid anhydrides|microtubule associated complex|cytoskeleton|kinesin complex|hydrolase activity, acting on acid anhydrides, in phosphorus-containing anhydrides|pyrophosphatase activity|microtubule cytoskeleton|nucleoside-triphosphatas…	-	-	-	-	Cla97Chr06:25918610-25927537	579	471	425	45	92	43	7.65632465503777	6.23398103376632	6.73010554064327	0.76771312219057	1.21700166363752	0.643404885379311	6.87347040981579	0.876039890402467	2.97197022915577	3.36529860540731e-42	4.98555478068224e-40	UP
Cla97C02G034180	Cla97C02G034180	Receptor-like protein kinase 5	GO:0032502|GO:0005623|GO:0050896|GO:0023052|GO:0008152|GO:0003824|GO:0016020|GO:0005886|GO:0007154|GO:0007165|GO:0006950|GO:0071944|GO:0044237|GO:0016740|GO:0006807|GO:0044238|GO:0009791|GO:0016772|GO:0019538|GO:0007275|GO:0009845|GO:0000166|GO:0007166|GO:0006979|GO:0006793|GO:0090351|GO:0016773|GO:0017076|GO:0044267|GO:0006796|GO:0016301|GO:0006464|GO:0007169|GO:0016310|GO:0005524|GO:0004672|GO:…	developmental process|cell|response to stimulus|signaling|metabolic process|catalytic activity|membrane|plasma membrane|cell communication|signal transduction|response to stress|cell periphery|cellular metabolic process|transferase activity|nitrogen compound metabolic process|primary metabolic process|post-embryonic development|transferase activity, transferring phosphorus-containing groups|prote…	-	-	-	-	Cla97Chr02:8222121-8225190	307	233	186	941	1331	1622	5.93891753859956	4.51157167645315	4.30897459657204	23.4854885927913	25.7578293658503	35.505674436085	4.91982127054158	28.2496641315755	-2.52155590425023	3.90405374002323e-42	5.74178802228345e-40	DOWN
Cla97C10G201390	Cla97C10G201390	Late embryogenesis abundant (LEA) hydroxyproline-rich glycoprotein family	GO:0004871|GO:0005623|GO:0050896|GO:0016020|GO:0005886|GO:0006950|GO:0051707|GO:0071944|GO:0009506|GO:0009607|GO:0005911|GO:0009615|GO:0031225|GO:0051607|GO:0006952|GO:0031226|GO:0046658	signal transducer activity|cell|response to stimulus|membrane|plasma membrane|response to stress|response to other organism|cell periphery|plasmodesma|response to biotic stimulus|cell-cell junction|response to virus|anchored component of membrane|defense response to virus|defense response|intrinsic component of plasma membrane|anchored component of plasma membrane	-	-	-	-	Cla97Chr10:31464989-31465624	1449	1408	1115	3304	4168	3744	130.238163025538	126.670609848595	120.014975529406	383.13387009723	374.765137294122	380.787949719153	125.641249467846	379.562319036835	-1.59502658086343	3.94471943192999e-42	5.75985795614756e-40	DOWN
Cla97C06G110320	Cla97C06G110320	Amaranthin-like lectin	-	-	-	-	-	-	Cla97Chr06:951879-954974	1315	1310	698	3707	5203	4413	52.751867376042	52.6001161977609	33.5319306644264	191.855965454789	208.798583844205	200.319630835671	46.2946380794098	200.324726711555	-2.11342349555348	5.17101701589774e-42	7.4964972396186e-40	DOWN
Cla97C08G148690	Cla97C08G148690	cyclin-A1-1	GO:0005623|GO:0043226|GO:0008152|GO:0005622|GO:0005515|GO:0044237|GO:0006807|GO:0044238|GO:0030234|GO:0051726|GO:0005737|GO:0019538|GO:0050790|GO:0007049|GO:0043231|GO:0019899|GO:0006793|GO:0019887|GO:0005634|GO:0051246|GO:0044267|GO:0006796|GO:0019900|GO:0019901|GO:0006464|GO:0016538|GO:0000079|GO:0016310|GO:0045859|GO:0006468|GO:0042325|GO:0071900	cell|organelle|metabolic process|intracellular|protein binding|cellular metabolic process|nitrogen compound metabolic process|primary metabolic process|enzyme regulator activity|regulation of cell cycle|cytoplasm|protein metabolic process|regulation of catalytic activity|cell cycle|intracellular membrane-bounded organelle|enzyme binding|phosphorus metabolic process|protein kinase regulator activi…	-	-	-	-	Cla97Chr08:16863996-16867051	275	219	253	21	17	14	10.4384303499403	8.32048733300118	11.5004119914675	1.02837769216366	0.64551284741238	0.601316161520718	10.086443224803	0.758402233698919	3.7333105040162	5.85096692825787e-42	8.42207267914339e-40	UP
Cla97C02G038640	Cla97C02G038640	BEL1-like homeodomain protein 4	GO:0032502|GO:0005623|GO:0043226|GO:0008152|GO:0009653|GO:0005622|GO:0044237|GO:0006807|GO:0044238|GO:0003700|GO:0009058|GO:0003676|GO:0007275|GO:0006139|GO:0048367|GO:0010016|GO:0043231|GO:0006725|GO:0051252|GO:0005634|GO:0003677|GO:0010468|GO:0009965|GO:0016070|GO:0048827|GO:0019438|GO:0032774|GO:0006355|GO:0048366|GO:0006351|GO:2001141|GO:1903506	developmental process|cell|organelle|metabolic process|anatomical structure morphogenesis|intracellular|cellular metabolic process|nitrogen compound metabolic process|primary metabolic process|transcription factor activity, sequence-specific DNA binding|biosynthetic process|nucleic acid binding|multicellular organism development|nucleobase-containing compound metabolic process|shoot system develo…	-	-	-	-	Cla97Chr02:26204291-26210097	265	257	266	22	30	21	7.68576123638843	7.46065828848589	9.2387406771674	0.823184366508565	0.870395040821174	0.689179710236074	8.12838673401391	0.794253039188604	3.35529843407994	6.19736487525699e-42	8.85786743015604e-40	UP
Cla97C09G167630	Cla97C09G167630	Beta-xylosidase 2	GO:0005623|GO:0008152|GO:0003824|GO:0005576|GO:0071944|GO:0044237|GO:0071554|GO:0031012|GO:0044238|GO:0016787|GO:0005578|GO:0016798|GO:0005975|GO:0005618|GO:0016052|GO:0005976|GO:0009505|GO:0004553|GO:0031222|GO:0000272|GO:0046556|GO:0009044|GO:0045491|GO:0045493	cell|metabolic process|catalytic activity|extracellular region|cell periphery|cellular metabolic process|cell wall organization or biogenesis|extracellular matrix|primary metabolic process|hydrolase activity|proteinaceous extracellular matrix|hydrolase activity, acting on glycosyl bonds|carbohydrate metabolic process|cell wall|carbohydrate catabolic process|polysaccharide metabolic process|plant-…	-	-	-	-	Cla97Chr09:4328675-4334673	921	545	513	26	69	60	22.5572264830826	13.360599283267	15.0464601491903	0.821565858760924	1.69058425189749	1.66285354069299	16.98809530518	1.3916678837838	3.60963724378383	6.6277516063681e-42	9.40677248970958e-40	UP
Cla97C07G141850	Cla97C07G141850	high mobility group B protein 6	GO:0005623|GO:0043226|GO:0005622|GO:0003700|GO:0003676|GO:0043231|GO:0005634|GO:0003677	cell|organelle|intracellular|transcription factor activity, sequence-specific DNA binding|nucleic acid binding|intracellular membrane-bounded organelle|nucleus|DNA binding	-	-	-	-	Cla97Chr07:29399364-29401687	669	622	402	49	41	14	25.4444829504494	23.678922447381	18.3098746466572	2.40438501844729	1.55995672694086	0.602516393380041	22.4777600148292	1.52228604625606	3.88418689318054	7.4280790820232e-42	1.04694647950516e-39	UP
Cla97C04G069250	Cla97C04G069250	aspartic proteinase nepenthesin-1	GO:0008152|GO:0005576|GO:0006807|GO:0044238|GO:0019538|GO:0006508	metabolic process|extracellular region|nitrogen compound metabolic process|primary metabolic process|protein metabolic process|proteolysis	-	-	-	-	Cla97Chr04:3604750-3607298	595	721	578	71	131	83	24.5935676742618	29.8293111390946	28.6103579652525	3.7861800933584	5.41675575587506	3.88203844999354	27.6777455928696	4.36165809974233	2.66577784738825	9.52752013125451e-42	1.33358999023408e-39	UP
Cla97C01G007640	Cla97C01G007640	germin-like protein subfamily 2 member 4	GO:0051179|GO:0032502|GO:0005623|GO:0050896|GO:0008152|GO:0003824|GO:0005576|GO:0016829|GO:0006950|GO:0050793|GO:0071944|GO:0044237|GO:0009506|GO:0005911|GO:0010496|GO:0006810|GO:0010497|GO:0007275|GO:0048364|GO:2000026|GO:0005618|GO:0016831|GO:0009505|GO:0022622|GO:2000280|GO:0046564|GO:0019752|GO:0033609	localization|developmental process|cell|response to stimulus|metabolic process|catalytic activity|extracellular region|lyase activity|response to stress|regulation of developmental process|cell periphery|cellular metabolic process|plasmodesma|cell-cell junction|intercellular transport|transport|plasmodesmata-mediated intercellular transport|multicellular organism development|root development|regu…	-	-	-	-	Cla97Chr01:7783447-7785491	231	221	283	12	13	13	19.6502705720606	18.8171463266938	28.8293484930582	1.31702903484476	1.106259341154	1.25132327009828	22.4322551306042	1.22487054869901	4.194873472714	1.06411824985633e-41	1.47927013692357e-39	UP
Cla97C05G103030	Cla97C05G103030	Pectate lyase	GO:0005623|GO:0008152|GO:0003824|GO:0016020|GO:0016829|GO:0005886|GO:0071944|GO:0044238|GO:0031225|GO:0043169|GO:0005975|GO:0016052|GO:0005976|GO:0046872|GO:0000272|GO:0030570|GO:0045488|GO:0045490	cell|metabolic process|catalytic activity|membrane|lyase activity|plasma membrane|cell periphery|primary metabolic process|anchored component of membrane|cation binding|carbohydrate metabolic process|carbohydrate catabolic process|polysaccharide metabolic process|metal ion binding|polysaccharide catabolic process|pectate lyase activity|pectin metabolic process|pectin catabolic process	K01728|K01728	pectate lyase[4.2.2.2]|pectate lyase[4.2.2.2]	-	-	Cla97Chr05:31168253-31175610	661	546	454	1501	1952	1509	24.9905971465294	20.6619529968018	20.5552190847308	73.2144153776536	73.8272477324381	64.5567848546968	22.069256409354	70.5328159882628	-1.67625661877657	1.41866020201881e-41	1.95871615375332e-39	DOWN
Cla97C03G056330	Cla97C03G056330	Kinesin-like protein	GO:0000003|GO:0005623|GO:0043226|GO:0003824|GO:0043234|GO:0005622|GO:0032504|GO:0007017|GO:0048609|GO:0016787|GO:0019953|GO:0005737|GO:0000212|GO:0000226|GO:0007276|GO:0016817|GO:0000166|GO:0007049|GO:0051321|GO:0043231|GO:0005875|GO:0007140|GO:0005856|GO:0048232|GO:0007010|GO:0090306|GO:0005634|GO:0009524|GO:0005871|GO:0017076|GO:0016818|GO:0051225|GO:0016462|GO:0015630|GO:0000280|GO:0005872|GO:…	reproduction|cell|organelle|catalytic activity|protein complex|intracellular|multicellular organism reproduction|microtubule-based process|multicellular organismal reproductive process|hydrolase activity|sexual reproduction|cytoplasm|meiotic spindle organization|microtubule cytoskeleton organization|gamete generation|hydrolase activity, acting on acid anhydrides|nucleotide binding|cell cycle|meio…	-	-	-	-	Cla97Chr03:5101762-5106647	659	585	501	88	124	65	15.7160689046462	13.9642682850759	14.3082842290096	2.70757489278961	2.95829910145565	1.75406984985992	14.6628738062439	2.47331461470173	2.56765021527782	1.70347343110439e-41	2.33606059173613e-39	UP
Cla97C05G094510	Cla97C05G094510	Methyltransferase, putative	GO:0008152|GO:0003824|GO:0032259|GO:0016740|GO:0008168	metabolic process|catalytic activity|methylation|transferase activity|methyltransferase activity	-	-	-	-	Cla97Chr05:16738168-16739840	22	28	22	178	195	198	1.42107021614996	1.81026074671023	1.7017490779687	14.8334838418228	12.6002968575634	14.4719256928352	1.64436001360963	13.9685687974071	-3.08658611142754	2.60756868767859e-41	3.55189356276004e-39	DOWN
Cla97C10G185100	Cla97C10G185100	RING finger protein 44-like	GO:0003676|GO:0043169|GO:0046872|GO:0046914|GO:0008270	nucleic acid binding|cation binding|metal ion binding|transition metal ion binding|zinc ion binding	-	-	-	-	Cla97Chr10:545137-545550	301	270	257	14	39	24	41.5616652823056	37.3158542584679	42.4962496527571	2.49394010370125	5.38713772577346	3.74988385050188	40.4579230645102	3.87698722665886	3.38341437302345	2.90212878019605e-41	3.92677371485727e-39	UP
Cla97C07G135320	Cla97C07G135320	Protein of unknown function (DUF604)	GO:0005623|GO:0043226|GO:0003824|GO:0005622|GO:0016740|GO:0012505|GO:0005737|GO:0016757|GO:0005794|GO:0043231	cell|organelle|catalytic activity|intracellular|transferase activity|endomembrane system|cytoplasm|transferase activity, transferring glycosyl groups|Golgi apparatus|intracellular membrane-bounded organelle	-	-	-	-	Cla97Chr07:20583865-20590690	197	171	129	535	927	625	7.47768318974611	6.49684382207938	5.8638689570511	26.1996883495967	35.2000371822923	26.8447580997413	6.6127986562922	29.4148278772101	-2.15321071346656	3.39457701015758e-41	4.56267119193101e-39	DOWN
Cla97C08G158980	Cla97C08G158980	Hexosyltransferase	GO:0032502|GO:0000003|GO:0005623|GO:0043226|GO:0008152|GO:0003824|GO:0005622|GO:0032504|GO:0044237|GO:0071554|GO:0016740|GO:0044238|GO:0012505|GO:0009058|GO:0005783|GO:0005737|GO:0016757|GO:0007389|GO:0042546|GO:0044262|GO:0007275|GO:0048367|GO:0005794|GO:0043231|GO:0071555|GO:0005975|GO:0005976|GO:0042545|GO:0016758|GO:0016051|GO:0003002|GO:0008194|GO:0048827|GO:0000271|GO:0048366|GO:0047262|GO:…	developmental process|reproduction|cell|organelle|metabolic process|catalytic activity|intracellular|multicellular organism reproduction|cellular metabolic process|cell wall organization or biogenesis|transferase activity|primary metabolic process|endomembrane system|biosynthetic process|endoplasmic reticulum|cytoplasm|transferase activity, transferring glycosyl groups|pattern specification proce…	K20893	probable galacturonosyltransferase-like 1[2.4.1.-]	-	-	Cla97Chr08:26170515-26171561	639	599	611	63	109	45	34.888381799675	32.7348533521932	39.9495673036749	4.43770953740076	5.9534293601796	2.78015771058556	35.8576008185144	4.39043220272197	3.02984408916345	4.75415425116652e-41	6.34804701853129e-39	UP
Cla97C06G113690	Cla97C06G113690	Kinesin	GO:0005623|GO:0043226|GO:0003824|GO:0005622|GO:0005515|GO:0016787|GO:0005737|GO:0016817|GO:0000166|GO:0051301|GO:0007049|GO:0000278|GO:0005856|GO:0009524|GO:0000281|GO:0017076|GO:0016818|GO:0016462|GO:0015630|GO:0000911|GO:0005524|GO:0030554|GO:0005874|GO:0017111|GO:0003774|GO:0003777	cell|organelle|catalytic activity|intracellular|protein binding|hydrolase activity|cytoplasm|hydrolase activity, acting on acid anhydrides|nucleotide binding|cell division|cell cycle|mitotic cell cycle|cytoskeleton|phragmoplast|mitotic cytokinesis|purine nucleotide binding|hydrolase activity, acting on acid anhydrides, in phosphorus-containing anhydrides|pyrophosphatase activity|microtubule cytos…	-	-	-	-	Cla97Chr06:4614807-4629136	653	578	642	81	111	59	5.60234808115709	4.96350456087608	6.59604151846451	0.896564823135304	0.952669468547755	0.572776116198902	5.72063138683256	0.80733680262732	2.8249318223466	5.64945317194065e-41	7.49420271749722e-39	UP
Cla97C02G047610	Cla97C02G047610	Exostosin family protein	GO:0005623|GO:0043226|GO:0008152|GO:0003824|GO:0016020|GO:0005886|GO:0005622|GO:0071944|GO:0044237|GO:0071554|GO:0016740|GO:0044238|GO:0012505|GO:0009058|GO:0031090|GO:0005737|GO:0016021|GO:0016757|GO:0042546|GO:0044262|GO:0071669|GO:0098588|GO:0005794|GO:0043231|GO:0071555|GO:0005975|GO:0005976|GO:0000139|GO:0009832|GO:0016758|GO:0016051|GO:0008194|GO:0015020|GO:0000271|GO:0009834|GO:0045492|GO:…	cell|organelle|metabolic process|catalytic activity|membrane|plasma membrane|intracellular|cell periphery|cellular metabolic process|cell wall organization or biogenesis|transferase activity|primary metabolic process|endomembrane system|biosynthetic process|organelle membrane|cytoplasm|integral component of membrane|transferase activity, transferring glycosyl groups|cell wall biogenesis|cellular …	-	-	-	-	Cla97Chr02:35252581-35254218	2955	2786	2265	467	821	557	122.141170677761	115.262810237553	112.115042256744	24.9036314760287	33.9476163868105	26.0517871025768	116.506341057353	28.3010116551387	2.04148294813315	8.28347066504055e-41	1.08577609611875e-38	UP
Cla97C06G118040	Cla97C06G118040	ABC transporter G family member 21	GO:0051179|GO:0005215|GO:0032502|GO:0000003|GO:0005623|GO:0003824|GO:0016020|GO:0005886|GO:0009653|GO:0005515|GO:0071944|GO:0022857|GO:0016787|GO:0003006|GO:0006810|GO:0016021|GO:0009791|GO:0007389|GO:0010588|GO:0048826|GO:0007275|GO:0016817|GO:0048367|GO:0048316|GO:0010016|GO:0048608|GO:0009793|GO:0048598|GO:0009790|GO:0016820|GO:0010154|GO:0016818|GO:0055085|GO:0015399|GO:0009965|GO:0003002|GO:…	localization|transporter activity|developmental process|reproduction|cell|catalytic activity|membrane|plasma membrane|anatomical structure morphogenesis|protein binding|cell periphery|transmembrane transporter activity|hydrolase activity|developmental process involved in reproduction|transport|integral component of membrane|post-embryonic development|pattern specification process|cotyledon vascul…	-	-	-	-	Cla97Chr06:11076179-11078682	188	137	111	553	692	523	5.33081995745379	3.88830378475202	3.769194640022	20.2302877903693	19.6292820278339	16.7809027152273	4.3294394607426	18.8801575111435	-2.12461864650965	8.29204251568815e-41	1.08577609611875e-38	DOWN
Cla97C07G128540	Cla97C07G128540	Heat-inducible transcription repressor	GO:0005623|GO:0043226|GO:0005622|GO:0043231|GO:0005634	cell|organelle|intracellular|intracellular membrane-bounded organelle|nucleus	-	-	-	-	Cla97Chr07:300277-301718	244	190	208	8	24	13	13.5156696862274	10.5342431769787	13.7975463826286	0.571710449085332	1.32991532208244	0.814815152622134	12.6158197486116	0.905480307929969	3.80040687604228	8.37944101329569e-41	1.09018676157596e-38	UP
Cla97C04G076160	Cla97C04G076160	Pectate lyase	GO:0005623|GO:0008152|GO:0003824|GO:0016020|GO:0016829|GO:0005886|GO:0071944|GO:0044238|GO:0031225|GO:0043169|GO:0005975|GO:0016052|GO:0005976|GO:0046872|GO:0000272|GO:0030570|GO:0045488|GO:0045490	cell|metabolic process|catalytic activity|membrane|lyase activity|plasma membrane|cell periphery|primary metabolic process|anchored component of membrane|cation binding|carbohydrate metabolic process|carbohydrate catabolic process|polysaccharide metabolic process|metal ion binding|polysaccharide catabolic process|pectate lyase activity|pectin metabolic process|pectin catabolic process	K01728|K01728	pectate lyase[4.2.2.2]|pectate lyase[4.2.2.2]	-	-	Cla97Chr04:23560769-23564048	456	324	242	21	44	29	18.215970916137	12.9549380821851	11.5769367520258	1.08227589405903	1.75831793649675	1.31087154454547	14.2492819167826	1.38382179170042	3.36415914737464	1.14022239094446e-40	1.4740097864082e-38	UP
Cla97C06G116810	Cla97C06G116810	Kinesin	GO:0005623|GO:0043226|GO:0003824|GO:0043234|GO:0005622|GO:0007017|GO:0016787|GO:0007018|GO:0005737|GO:0016817|GO:0000166|GO:0005875|GO:0005856|GO:0009524|GO:0005871|GO:0017076|GO:0016818|GO:0016462|GO:0015630|GO:0005524|GO:0030554|GO:0005874|GO:0017111|GO:0003774|GO:0003777	cell|organelle|catalytic activity|protein complex|intracellular|microtubule-based process|hydrolase activity|microtubule-based movement|cytoplasm|hydrolase activity, acting on acid anhydrides|nucleotide binding|microtubule associated complex|cytoskeleton|phragmoplast|kinesin complex|purine nucleotide binding|hydrolase activity, acting on acid anhydrides, in phosphorus-containing anhydrides|pyroph…	-	-	-	-	Cla97Chr06:8172319-8175670	296	249	220	24	36	17	6.73057985517715	5.66714522369801	5.99067166195174	0.704063464744705	0.818886565326865	0.437414814830024	6.12946558027563	0.653454948300531	3.22960161317853	1.24386983492189e-40	1.5978216563022e-38	UP
Cla97C01G016990	Cla97C01G016990	AP2-like ethylene-responsive transcription factor	GO:0032502|GO:0000003|GO:0005623|GO:0043226|GO:0008152|GO:0009653|GO:0005622|GO:0032504|GO:0008283|GO:0044237|GO:0006807|GO:0044238|GO:0048609|GO:0003700|GO:0009058|GO:0019953|GO:0010073|GO:0003676|GO:0007275|GO:0007276|GO:0006139|GO:0042127|GO:0043231|GO:0006725|GO:0009887|GO:0048513|GO:0019827|GO:0051252|GO:0030154|GO:0005634|GO:0010074|GO:0003677|GO:0010468|GO:0048507|GO:0016070|GO:0019438|GO:…	developmental process|reproduction|cell|organelle|metabolic process|anatomical structure morphogenesis|intracellular|multicellular organism reproduction|cell proliferation|cellular metabolic process|nitrogen compound metabolic process|primary metabolic process|multicellular organismal reproductive process|transcription factor activity, sequence-specific DNA binding|biosynthetic process|sexual rep…	-	-	-	-	Cla97Chr01:30611007-30614134	601	592	453	38	101	45	18.1777121657096	17.9221541108659	16.4079547787514	1.4828078059791	3.05596211545658	1.54011911268946	17.5026070184423	2.02629634470838	3.11065273988632	1.43392296022679e-40	1.8303710943876e-38	UP
Cla97C11G220590	Cla97C11G220590	Kinesin	GO:0005623|GO:0043226|GO:0003824|GO:0043234|GO:0005622|GO:0009506|GO:0007017|GO:0005911|GO:0016787|GO:0007018|GO:0016817|GO:0000166|GO:0043231|GO:0005875|GO:0005856|GO:0005634|GO:0005871|GO:0017076|GO:0016818|GO:0016462|GO:0015630|GO:0005524|GO:0030554|GO:0005874|GO:0017111|GO:0003774|GO:0003777	cell|organelle|catalytic activity|protein complex|intracellular|plasmodesma|microtubule-based process|cell-cell junction|hydrolase activity|microtubule-based movement|hydrolase activity, acting on acid anhydrides|nucleotide binding|intracellular membrane-bounded organelle|microtubule associated complex|cytoskeleton|nucleus|kinesin complex|purine nucleotide binding|hydrolase activity, acting on ac…	-	-	-	-	Cla97Chr11:26574713-26584409	426	379	362	56	60	59	6.36158104773415	5.6649695225254	6.4737208476721	1.07890185062498	0.896330574091122	0.996971594104828	6.16675713931055	0.99073467294031	2.63794138246499	1.4889096936303e-40	1.88868194637003e-38	UP
Cla97C11G211470	Cla97C11G211470	protein TPX2	GO:0005623|GO:0043226|GO:0008152|GO:0005622|GO:0044237|GO:0006807|GO:0007017|GO:0044238|GO:0051726|GO:0019538|GO:0050790|GO:0000226|GO:0007049|GO:0043231|GO:0006793|GO:0000278|GO:0005856|GO:0005819|GO:0007010|GO:0007346|GO:0005634|GO:0043085|GO:0051246|GO:0044267|GO:0006796|GO:0007067|GO:0007052|GO:0006464|GO:0015630|GO:0060236|GO:0016310|GO:0005874|GO:0051493|GO:0045859|GO:0006468|GO:0042325|GO:…	cell|organelle|metabolic process|intracellular|cellular metabolic process|nitrogen compound metabolic process|microtubule-based process|primary metabolic process|regulation of cell cycle|protein metabolic process|regulation of catalytic activity|microtubule cytoskeleton organization|cell cycle|intracellular membrane-bounded organelle|phosphorus metabolic process|mitotic cell cycle|cytoskeleton|sp…	-	-	-	-	Cla97Chr11:4869320-4871594	241	221	216	17	31	16	8.86530576984753	8.13714435748922	9.51526490415402	0.806801768920225	1.14076363569586	0.666002537154775	8.83923834383026	0.87118931392362	3.34286389830229	2.05224866688933e-40	2.58710800889353e-38	UP
Cla97C06G119700	Cla97C06G119700	Auxin-responsive protein	GO:0050896|GO:0009725|GO:0009733	response to stimulus|response to hormone|response to auxin	-	-	-	-	Cla97Chr06:20987202-20988756	172	283	148	899	1758	1515	18.107404096595	29.8206804021515	18.658682155622	122.103266501728	185.143156384743	180.475058689102	22.1955888847895	162.573827191858	-2.87275012489788	3.06901109311912e-40	3.84497834234232e-38	DOWN
Cla97C05G099600	Cla97C05G099600	gibberellin-regulated protein 11-like	GO:0050896|GO:0023052|GO:0005576|GO:0007154|GO:0007165|GO:0009755|GO:0009725|GO:0010476|GO:0009739|GO:0009740|GO:0071370	response to stimulus|signaling|extracellular region|cell communication|signal transduction|hormone-mediated signaling pathway|response to hormone|gibberellin mediated signaling pathway|response to gibberellin|gibberellic acid mediated signaling pathway|cellular response to gibberellin stimulus	-	-	-	-	Cla97Chr05:28631561-28632078	67	54	36	241	334	316	11.9314611239141	9.62539792087584	7.67738963807462	55.3706746359344	59.5017192663868	63.677657337102	9.74474956095485	59.5166837464744	-2.61059712814735	3.52208244740197e-40	4.38553284370984e-38	DOWN
Cla97C02G041360	Cla97C02G041360	Lipoxygenase	GO:0003824|GO:0016491|GO:0016701|GO:0051213|GO:0016702|GO:0016165	catalytic activity|oxidoreductase activity|oxidoreductase activity, acting on single donors with incorporation of molecular oxygen|dioxygenase activity|oxidoreductase activity, acting on single donors with incorporation of molecular oxygen, incorporation of two atoms of oxygen|linoleate 13S-lipoxygenase activity	K15718	linoleate 9S-lipoxygenase[1.13.11.58]	-	-	Cla97Chr02:29276740-29281947	51	24	22	357	488	783	1.1093555597415	0.52252799228467	0.573077600457497	10.0186824408217	10.6189876875425	19.2726179906862	0.734987050827889	13.3034293730168	-4.17793555055984	5.62249041856495e-40	6.95817472775575e-38	DOWN
Cla97C05G091270	Cla97C05G091270	protein IQ-DOMAIN 1	GO:0005623|GO:0043226|GO:0016020|GO:0005886|GO:0005622|GO:0005515|GO:0071944|GO:0005516|GO:0043231|GO:0005634	cell|organelle|membrane|plasma membrane|intracellular|protein binding|cell periphery|calmodulin binding|intracellular membrane-bounded organelle|nucleus	-	-	-	-	Cla97Chr05:9302406-9305888	837	891	620	136	201	122	34.5214354174424	36.7827921337663	30.6228769735953	7.2367673818299	8.2931736883211	5.69378508762136	33.975701508268	7.07457538592412	2.26378787363788	5.9599282211475e-40	7.33107291978241e-38	UP
Cla97C05G107050	Cla97C05G107050	Formin-like protein	GO:0032502|GO:0005623|GO:0016020|GO:0040007|GO:0005886|GO:0009653|GO:0005515|GO:0071944|GO:0005911|GO:0048589|GO:0016049|GO:0043254|GO:0032403|GO:0016021|GO:0005522|GO:0009826|GO:0060560|GO:0030029|GO:0008092|GO:0010638|GO:0007010|GO:0000902|GO:0032956|GO:0006461|GO:0009932|GO:0003779|GO:0051015|GO:0030036|GO:0007015|GO:0030833|GO:0008064|GO:0051493|GO:0045010|GO:0051258|GO:0030041	developmental process|cell|membrane|growth|plasma membrane|anatomical structure morphogenesis|protein binding|cell periphery|cell-cell junction|developmental growth|cell growth|regulation of protein complex assembly|protein complex binding|integral component of membrane|profilin binding|unidimensional cell growth|developmental growth involved in morphogenesis|actin filament-based process|cytoskel…	-	-	-	-	Cla97Chr05:34101590-34104172	53	68	42	333	314	336	1.21093210716076	1.55507318665884	1.14915364486768	9.81578013753448	7.17680716617601	8.68673393778613	1.30505297956243	8.55977374716554	-2.71346428843958	1.13103339222804e-39	1.38285865835303e-37	DOWN
Cla97C01G003320	Cla97C01G003320	homeobox protein knotted-1-like 7	GO:0032502|GO:0005623|GO:0043226|GO:0008152|GO:0005622|GO:0044237|GO:0071554|GO:0006807|GO:0044238|GO:0003700|GO:0009058|GO:2000652|GO:0003676|GO:0042546|GO:0006139|GO:0071669|GO:0043231|GO:0006725|GO:0051252|GO:0010087|GO:0005634|GO:0003677|GO:0009832|GO:0010468|GO:0010629|GO:0016070|GO:0019438|GO:0032774|GO:0006355|GO:0010089|GO:0006351|GO:0009834|GO:0045892|GO:2001141|GO:1903507|GO:1903506	developmental process|cell|organelle|metabolic process|intracellular|cellular metabolic process|cell wall organization or biogenesis|nitrogen compound metabolic process|primary metabolic process|transcription factor activity, sequence-specific DNA binding|biosynthetic process|regulation of secondary cell wall biogenesis|nucleic acid binding|cell wall biogenesis|nucleobase-containing compound meta…	-	-	-	-	Cla97Chr01:3115592-3118800	1075	1072	886	241	268	217	67.8277138025106	67.7012802171705	66.9458439053241	19.6180867087582	16.9159188011257	15.4930473356845	67.4916126416684	17.3423509485228	1.96040874066287	1.24213396717148e-39	1.50960185615044e-37	UP
Cla97C10G185380	Cla97C10G185380	Transcription factor, putative	GO:0005623|GO:0050896|GO:0043226|GO:0008152|GO:0005622|GO:0005515|GO:0006950|GO:0044237|GO:0006807|GO:0044238|GO:0003700|GO:0009058|GO:0003676|GO:0008134|GO:0009812|GO:0006139|GO:0046983|GO:0006952|GO:0043231|GO:0006725|GO:0051252|GO:0046283|GO:0005634|GO:0043425|GO:0003677|GO:0010468|GO:0009813|GO:0010628|GO:0016070|GO:0009718|GO:0019438|GO:0032774|GO:0006355|GO:0045893|GO:0006351|GO:2001141|GO:…	cell|response to stimulus|organelle|metabolic process|intracellular|protein binding|response to stress|cellular metabolic process|nitrogen compound metabolic process|primary metabolic process|transcription factor activity, sequence-specific DNA binding|biosynthetic process|nucleic acid binding|transcription factor binding|flavonoid metabolic process|nucleobase-containing compound metabolic proces…	-	-	-	-	Cla97Chr10:740895-742911	1	0	0	84	113	204	0.0410796412053026	0	0	4.45049580640822	4.64222457690776	9.4797071882472	0.0136932137351009	6.19080919052106	-8.8205231035312	2.25551422815847e-39	2.7248759984943e-37	DOWN
Cla97C10G200650	Cla97C10G200650	Dirigent protein	GO:0050896|GO:0008152|GO:0005576|GO:0048046|GO:0006950|GO:0044237|GO:0009058|GO:0009698|GO:0006952|GO:0006725|GO:0019748|GO:0009699|GO:0019438|GO:0044550|GO:0009807	response to stimulus|metabolic process|extracellular region|apoplast|response to stress|cellular metabolic process|biosynthetic process|phenylpropanoid metabolic process|defense response|cellular aromatic compound metabolic process|secondary metabolic process|phenylpropanoid biosynthetic process|aromatic compound biosynthetic process|secondary metabolite biosynthetic process|lignan biosynthetic p…	-	-	-	-	Cla97Chr10:30726946-30727524	232	197	207	20	18	19	22.9052930656002	19.467805093008	24.4742852203797	2.54757978388902	1.77779000451791	2.12270578233333	22.2824611263293	2.14935852358009	3.37393053240656	2.7419117453303e-39	3.292889987173e-37	UP
Cla97C03G067400	Cla97C03G067400	protein indeterminate-domain 12-like	GO:0005623|GO:0043226|GO:0008152|GO:0005622|GO:0044237|GO:0006807|GO:0044238|GO:0003700|GO:0009058|GO:0003676|GO:0006139|GO:0043169|GO:0043231|GO:0006725|GO:0051252|GO:0046872|GO:0005634|GO:0003677|GO:0010468|GO:0016070|GO:0019438|GO:0032774|GO:0006355|GO:0006351|GO:2001141|GO:0046914|GO:0008270|GO:1903506	cell|organelle|metabolic process|intracellular|cellular metabolic process|nitrogen compound metabolic process|primary metabolic process|transcription factor activity, sequence-specific DNA binding|biosynthetic process|nucleic acid binding|nucleobase-containing compound metabolic process|cation binding|intracellular membrane-bounded organelle|cellular aromatic compound metabolic process|regulation…	-	-	-	-	Cla97Chr03:30865545-30872787	347	348	223	836	1353	978	15.4486968837584	15.507616493998	11.8893448060476	48.0185294585511	60.2589269934978	49.2695287032975	14.281886061268	52.5156617184488	-1.87856122734943	2.91579337042018e-39	3.48111424976753e-37	DOWN
Cla97C01G014470	Cla97C01G014470	Hexosyltransferase	GO:0005623|GO:0043226|GO:0008152|GO:0003824|GO:0016020|GO:0005622|GO:0044237|GO:0071554|GO:0016740|GO:0044238|GO:0012505|GO:0009058|GO:0031090|GO:0005737|GO:0016021|GO:0016757|GO:0042546|GO:0044262|GO:0071669|GO:0098588|GO:0005794|GO:0043169|GO:0043231|GO:0071555|GO:0005975|GO:0005976|GO:0046872|GO:0005634|GO:0000139|GO:0009832|GO:0016758|GO:0016051|GO:0008194|GO:0015020|GO:0000271|GO:0006073|GO:…	cell|organelle|metabolic process|catalytic activity|membrane|intracellular|cellular metabolic process|cell wall organization or biogenesis|transferase activity|primary metabolic process|endomembrane system|biosynthetic process|organelle membrane|cytoplasm|integral component of membrane|transferase activity, transferring glycosyl groups|cell wall biogenesis|cellular carbohydrate metabolic process|…	K20890	xylan alpha-glucuronosyltransferase[2.4.1.-]	-	-	Cla97Chr01:28205934-28208802	838	800	794	113	205	128	25.3862704552904	24.2576193988937	28.8049002262848	4.41644523072326	6.21254626547991	4.38775002613892	26.1495966934896	5.00558050744736	2.38517939970552	3.4048861655984e-39	4.04126138111025e-37	UP
Cla97C03G055990	Cla97C03G055990	abnormal spindle-like microcephaly-associated protein homolog isoform X3	GO:0005623|GO:0043226|GO:0005622|GO:0005515|GO:0005516|GO:0043231|GO:0005634	cell|organelle|intracellular|protein binding|calmodulin binding|intracellular membrane-bounded organelle|nucleus	-	-	-	-	Cla97Chr03:4853292-4862657	201	171	195	10	18	14	2.79359584103064	2.37885893412389	3.24559456633257	0.179315426072422	0.250265113692164	0.220175574823779	2.80601644716237	0.216585371529455	3.69551575541947	4.39972640409626e-39	5.19167715683359e-37	UP
Cla97C09G177630	Cla97C09G177630	Unknown protein	-	-	-	-	-	-	Cla97Chr09:28760461-28760736	265	170	169	13	15	4	54.8863601337739	35.2427992464939	41.9175928269284	3.47366529326962	3.10797973217804	0.937363639103705	44.0155840690654	2.50633622151712	4.13436254361106	5.607248851382e-39	6.57830766980631e-37	UP
Cla97C05G102540	Cla97C05G102540	MLO-like protein	GO:0005623|GO:0050896|GO:0043226|GO:0016020|GO:0005886|GO:0005622|GO:0005515|GO:0006950|GO:0051707|GO:0071944|GO:0006955|GO:0009607|GO:0005516|GO:0005737|GO:0016021|GO:0045087|GO:0009620|GO:0006952|GO:0043231|GO:0005739|GO:0050832|GO:0009814|GO:0009817	cell|response to stimulus|organelle|membrane|plasma membrane|intracellular|protein binding|response to stress|response to other organism|cell periphery|immune response|response to biotic stimulus|calmodulin binding|cytoplasm|integral component of membrane|innate immune response|response to fungus|defense response|intracellular membrane-bounded organelle|mitochondrion|defense response to fungus|de…	-	-	-	-	Cla97Chr05:30786649-30790138	254	267	194	713	821	720	9.50871763344809	10.0046631761038	8.69723230324364	34.4364343988009	30.7462694583883	30.4998824184004	9.40353770426518	31.8941954251965	-1.76201836479159	5.66146468563768e-39	6.60374064710933e-37	DOWN
Cla97C10G202570	Cla97C10G202570	Receptor-like kinase 1	GO:0005623|GO:0050896|GO:0023052|GO:0008152|GO:0003824|GO:0016020|GO:0005886|GO:0007154|GO:0007165|GO:0071944|GO:0044237|GO:0071554|GO:0016740|GO:0006807|GO:0044238|GO:0016021|GO:0016772|GO:0019538|GO:0042546|GO:0000166|GO:0071669|GO:0007166|GO:0006793|GO:0016773|GO:0009832|GO:0017076|GO:0044267|GO:0006796|GO:0016301|GO:0006464|GO:0007169|GO:0009834|GO:0016310|GO:0005524|GO:0004672|GO:0030554|GO:…	cell|response to stimulus|signaling|metabolic process|catalytic activity|membrane|plasma membrane|cell communication|signal transduction|cell periphery|cellular metabolic process|cell wall organization or biogenesis|transferase activity|nitrogen compound metabolic process|primary metabolic process|integral component of membrane|transferase activity, transferring phosphorus-containing groups|prote…	-	-	-	-	Cla97Chr10:32440367-32454995	1476	1120	1182	170	295	144	21.938353578956	16.6624614204803	21.0390520491694	3.25991368085209	4.38633204699524	2.42190645919466	19.8799556828686	3.356050729014	2.56647811241215	6.17775654101691e-39	7.16478552894167e-37	UP
Cla97C02G026670	Cla97C02G026670	ABC transporter G family member 5	GO:0051179|GO:0005215|GO:0005623|GO:0003824|GO:0016020|GO:0005886|GO:0071944|GO:0022857|GO:0016787|GO:0006810|GO:0016021|GO:0016817|GO:0016820|GO:0016818|GO:0055085|GO:0015399|GO:0016462|GO:0042626|GO:0017111|GO:0016887|GO:0042623	localization|transporter activity|cell|catalytic activity|membrane|plasma membrane|cell periphery|transmembrane transporter activity|hydrolase activity|transport|integral component of membrane|hydrolase activity, acting on acid anhydrides|hydrolase activity, acting on acid anhydrides, catalyzing transmembrane movement of substances|hydrolase activity, acting on acid anhydrides, in phosphorus-cont…	-	-	-	-	Cla97Chr02:420480-422342	1191	1219	1274	172	294	162	36.5448153771153	37.4387243639943	46.8138555095041	6.80898936153351	9.02449543120282	5.62480192608132	40.2657984168712	7.15276223960588	2.49298254865713	6.55668626317746e-39	7.56105138621874e-37	UP
Cla97C03G060420	Cla97C03G060420	Nitrate reductase	GO:0005623|GO:0050896|GO:0009055|GO:0043226|GO:0008152|GO:0003824|GO:0016020|GO:0005886|GO:0005622|GO:0006950|GO:0051707|GO:0071944|GO:0044237|GO:0006807|GO:0009607|GO:0009058|GO:0016491|GO:0005737|GO:0043546|GO:0055114|GO:0046906|GO:0000166|GO:0050662|GO:0072593|GO:0009314|GO:0009620|GO:0009635|GO:0009608|GO:0043169|GO:0043231|GO:0009636|GO:0005739|GO:0020037|GO:0046872|GO:0005829|GO:0009610|GO:…	cell|response to stimulus|electron carrier activity|organelle|metabolic process|catalytic activity|membrane|plasma membrane|intracellular|response to stress|response to other organism|cell periphery|cellular metabolic process|nitrogen compound metabolic process|response to biotic stimulus|biosynthetic process|oxidoreductase activity|cytoplasm|molybdopterin cofactor binding|oxidation-reduction pro…	K10534	nitrate reductase (NAD(P)H)[1.7.1.1 1.7.1.2 1.7.1.3]	ko000	Nitrogen metabolism	Cla97Chr03:11556319-11559372	203	176	60	1188	1674	2026	4.22747738261369	3.66859693195727	1.49632184202911	31.9184303713332	34.873991936942	47.7420985086772	3.13079871886669	38.1781736056508	-3.60814542298522	7.12538471968163e-39	8.17044114523494e-37	DOWN
Cla97C04G073250	Cla97C04G073250	patellin-6	GO:0051179|GO:0005215|GO:0005623|GO:0016020|GO:0005886|GO:0008289|GO:0005622|GO:0071944|GO:0006810|GO:0005737|GO:0016021|GO:0051301|GO:0007049	localization|transporter activity|cell|membrane|plasma membrane|lipid binding|intracellular|cell periphery|transport|cytoplasm|integral component of membrane|cell division|cell cycle	-	-	-	-	Cla97Chr04:20893934-20895447	1740	1563	1478	371	457	317	79.319216721849	71.3167829914677	80.6853698436902	21.819448690121	20.8404728492745	16.3518035601036	77.107123185669	19.6705750331664	1.97082501024388	7.26293164692664e-39	8.28137419696759e-37	UP
Cla97C06G124260	Cla97C06G124260	Transcription factor	GO:0005623|GO:0043226|GO:0008152|GO:0005622|GO:0005515|GO:0044237|GO:0006807|GO:0044238|GO:0003700|GO:0009058|GO:0003676|GO:0006139|GO:0046983|GO:0043231|GO:0006725|GO:0051252|GO:0005634|GO:0003677|GO:0010468|GO:0016070|GO:0019438|GO:0032774|GO:0006355|GO:0006351|GO:2001141|GO:1903506	cell|organelle|metabolic process|intracellular|protein binding|cellular metabolic process|nitrogen compound metabolic process|primary metabolic process|transcription factor activity, sequence-specific DNA binding|biosynthetic process|nucleic acid binding|nucleobase-containing compound metabolic process|protein dimerization activity|intracellular membrane-bounded organelle|cellular aromatic compou…	-	-	-	-	Cla97Chr06:26465146-26466809	61	85	74	316	551	444	4.45341905630808	6.21133650898454	6.46972873076573	29.7641276567168	40.2418787829083	36.6797092011927	5.71149476535278	35.5619052136059	-2.63839234762123	7.81054297362455e-39	8.85602123981475e-37	DOWN
Cla97C05G104640	Cla97C05G104640	alpha-xylosidase 1-like	GO:0005623|GO:0050896|GO:0043226|GO:0008152|GO:0003824|GO:0005576|GO:0048046|GO:0030246|GO:0005622|GO:0071944|GO:0044237|GO:0071554|GO:0009506|GO:0044238|GO:0005911|GO:0016787|GO:0005737|GO:0044262|GO:0043231|GO:0016798|GO:0005975|GO:0005618|GO:0016052|GO:0005976|GO:0009536|GO:0005829|GO:0009505|GO:0004553|GO:0010038|GO:0009507|GO:0000272|GO:0006073|GO:0046686|GO:0080176|GO:0061634|GO:0046556|GO:…	cell|response to stimulus|organelle|metabolic process|catalytic activity|extracellular region|apoplast|carbohydrate binding|intracellular|cell periphery|cellular metabolic process|cell wall organization or biogenesis|plasmodesma|primary metabolic process|cell-cell junction|hydrolase activity|cytoplasm|cellular carbohydrate metabolic process|intracellular membrane-bounded organelle|hydrolase activ…	K15925	alpha-D-xyloside xylohydrolase[3.2.1.177]	-	-	Cla97Chr05:32423858-32428792	1044	851	878	116	224	170	21.3447080523073	17.4149633566589	21.4968815393566	3.05976784561677	4.58140675249975	3.93293632319698	20.0855176494409	3.85803697377117	2.3802167686565	1.02002147052338e-38	1.15013087587459e-36	UP
Cla97C01G015990	Cla97C01G015990	Protein kinase-like protein	GO:0004871|GO:0005623|GO:0050896|GO:0023052|GO:0008152|GO:0003824|GO:0016020|GO:0005886|GO:0007154|GO:0007165|GO:0006950|GO:0071944|GO:0044237|GO:0016740|GO:0006807|GO:0044238|GO:0051726|GO:0010941|GO:0008219|GO:0016772|GO:0019538|GO:0023014|GO:0035556|GO:0050790|GO:0007049|GO:0004702|GO:0006793|GO:0000278|GO:0000165|GO:0016773|GO:0007346|GO:0043085|GO:0012501|GO:0051246|GO:0044267|GO:0006796|GO:…	signal transducer activity|cell|response to stimulus|signaling|metabolic process|catalytic activity|membrane|plasma membrane|cell communication|signal transduction|response to stress|cell periphery|cellular metabolic process|transferase activity|nitrogen compound metabolic process|primary metabolic process|regulation of cell cycle|regulation of cell death|cell death|transferase activity, transfer…	-	-	-	-	Cla97Chr01:29745224-29746294	9	30	6	336	404	680	0.480352800682347	1.6027536590822	0.383511060352	23.1375249090736	21.5714972855758	41.0699351970598	0.822205840038849	28.5929857972364	-5.12001785051842	1.20668936387064e-38	1.35309211763085e-36	DOWN
Cla97C11G219810	Cla97C11G219810	Urease	GO:0005623|GO:0008152|GO:0003824|GO:0005622|GO:0044237|GO:0006807|GO:0016787|GO:0005737|GO:0016810|GO:0043169|GO:0016811|GO:0046872|GO:0043419|GO:0009039|GO:0046914|GO:0016151	cell|metabolic process|catalytic activity|intracellular|cellular metabolic process|nitrogen compound metabolic process|hydrolase activity|cytoplasm|hydrolase activity, acting on carbon-nitrogen (but not peptide) bonds|cation binding|hydrolase activity, acting on carbon-nitrogen (but not peptide) bonds, in linear amides|metal ion binding|urea catabolic process|urease activity|transition metal ion …	K01427|K01427|K01427	urease[3.5.1.5]|urease[3.5.1.5]|urease[3.5.1.5]	-	-	Cla97Chr11:25869490-25878627	136	117	76	4	0	3	3.11847724134312	2.68531651161268	2.08692781577827	0.118346701949304	0	0.0778494605826226	2.63024052291136	0.0653987208439755	5.3297885050517	1.43158771585664e-38	1.59645627917727e-36	UP
Cla97C10G184680	Cla97C10G184680	Auxin efflux carrier family protein	GO:0051179|GO:0005215|GO:0005623|GO:0043226|GO:0016020|GO:0005622|GO:0022857|GO:0006810|GO:0005737|GO:0016021|GO:0022891|GO:0043231|GO:0009536|GO:0055085|GO:0015075|GO:0006811|GO:0080161|GO:0006812|GO:0009507|GO:0060918|GO:0034220|GO:0008324|GO:0009672|GO:0015293|GO:0009926|GO:0098655|GO:0015294	localization|transporter activity|cell|organelle|membrane|intracellular|transmembrane transporter activity|transport|cytoplasm|integral component of membrane|substrate-specific transmembrane transporter activity|intracellular membrane-bounded organelle|plastid|transmembrane transport|ion transmembrane transporter activity|ion transport|auxin transmembrane transporter activity|cation transport|chl…	-	-	-	-	Cla97Chr10:212737-215921	702	642	527	1449	2238	1881	31.8488322114798	29.1537673055741	28.6324064508172	84.8135925573939	101.572940659665	96.5656470337397	29.8783353226237	94.3173934169329	-1.65842407780052	1.54917500499941e-38	1.71814513122776e-36	DOWN
Cla97C05G108500	Cla97C05G108500	mitotic spindle checkpoint protein MAD2	GO:0005623|GO:0043226|GO:0043234|GO:0005622|GO:0005515|GO:0012505|GO:0051726|GO:0000776|GO:0005737|GO:0003676|GO:0007093|GO:0051304|GO:0051301|GO:0007049|GO:0045786|GO:0005635|GO:0007059|GO:0043231|GO:0000278|GO:0005856|GO:0005819|GO:0007346|GO:0005634|GO:0044772|GO:0003677|GO:0098687|GO:0051276|GO:0005694|GO:0045930|GO:0007067|GO:0000819|GO:0000070|GO:0000777|GO:0007094|GO:0051783|GO:0015630|GO:…	cell|organelle|protein complex|intracellular|protein binding|endomembrane system|regulation of cell cycle|kinetochore|cytoplasm|nucleic acid binding|mitotic cell cycle checkpoint|chromosome separation|cell division|cell cycle|negative regulation of cell cycle|nuclear envelope|chromosome segregation|intracellular membrane-bounded organelle|mitotic cell cycle|cytoskeleton|spindle|regulation of mito…	-	-	-	-	Cla97Chr05:35126732-35128298	204	171	135	11	18	15	18.6883744294914	15.67988268598	14.810459927814	1.3001345022849	1.64958399457671	1.55492795031148	16.3929056810951	1.50154881572436	3.4485483150498	1.57350097809534e-38	1.73563999192516e-36	UP
Cla97C09G163190	Cla97C09G163190	Tify	GO:0005623|GO:0050896|GO:0043226|GO:0023052|GO:0008152|GO:0000989|GO:0007154|GO:0005622|GO:0007165|GO:0005515|GO:0006950|GO:0044237|GO:0006807|GO:0044238|GO:0009058|GO:0009611|GO:0009755|GO:0009966|GO:0003712|GO:0006139|GO:0006952|GO:0043231|GO:0006725|GO:0009725|GO:0051252|GO:0005634|GO:0031347|GO:0003714|GO:0009867|GO:2000022|GO:0016070|GO:0009753|GO:0019438|GO:0032774|GO:0071395|GO:2001141|GO:…	cell|response to stimulus|organelle|signaling|metabolic process|transcription factor activity, transcription factor binding|cell communication|intracellular|signal transduction|protein binding|response to stress|cellular metabolic process|nitrogen compound metabolic process|primary metabolic process|biosynthetic process|response to wounding|hormone-mediated signaling pathway|regulation of signal …	-	-	-	-	Cla97Chr09:968392-971303	228	206	206	755	1041	1272	14.530095735319	13.14029849175	15.7214653493055	62.0757864082822	66.3662060855122	91.7273996734005	14.4639531921248	73.389797389065	-2.34311760024387	1.95388970531131e-38	2.14357543021613e-36	DOWN
Cla97C02G046060	Cla97C02G046060	expansin-A4	GO:0032502|GO:0005623|GO:0016020|GO:0040007|GO:0005576|GO:0009653|GO:0005622|GO:0071944|GO:0071554|GO:0009506|GO:0005911|GO:0048589|GO:0016049|GO:0005737|GO:0071669|GO:0009826|GO:0060560|GO:0009825|GO:0071555|GO:0005618|GO:0006949|GO:0009664|GO:0000902|GO:0005829|GO:0042545|GO:0009505|GO:0042547|GO:0009831|GO:0009827|GO:0009828	developmental process|cell|membrane|growth|extracellular region|anatomical structure morphogenesis|intracellular|cell periphery|cell wall organization or biogenesis|plasmodesma|cell-cell junction|developmental growth|cell growth|cytoplasm|plant-type cell wall organization or biogenesis|unidimensional cell growth|developmental growth involved in morphogenesis|multidimensional cell growth|cell wall…	-	-	-	-	Cla97Chr02:33977623-33979346	572	542	446	93	130	97	41.1297317276519	39.0087996654716	38.4048269961388	8.62749047542919	9.35116370561306	7.89237901332235	39.5144527964208	8.62367773145487	2.19600525918345	2.00727228590527e-38	2.19030098466309e-36	UP
Cla97C02G049620	Cla97C02G049620	Receptor-like protein kinase 1, putative	GO:0004871|GO:0005623|GO:0050896|GO:0023052|GO:0008152|GO:0003824|GO:0016020|GO:0005886|GO:0007154|GO:0007165|GO:0005515|GO:0071944|GO:0044237|GO:0004872|GO:0009506|GO:0016740|GO:0006807|GO:0044238|GO:0005911|GO:0016772|GO:0019538|GO:0009755|GO:0004888|GO:0001653|GO:0007166|GO:0019899|GO:0006793|GO:0009725|GO:0016773|GO:0019199|GO:0044267|GO:0006796|GO:0016301|GO:0007178|GO:0006464|GO:0004675|GO:…	signal transducer activity|cell|response to stimulus|signaling|metabolic process|catalytic activity|membrane|plasma membrane|cell communication|signal transduction|protein binding|cell periphery|cellular metabolic process|receptor activity|plasmodesma|transferase activity|nitrogen compound metabolic process|primary metabolic process|cell-cell junction|transferase activity, transferring phosphorus…	-	-	-	-	Cla97Chr02:36988462-36990942	194	196	202	607	834	743	4.46993346792182	4.52022755493547	5.57369106055449	18.0438729456108	19.2233034771939	19.371656374551	4.85461736113726	18.8796109324519	-1.95939954157958	2.08779205320304e-38	2.26598008084539e-36	DOWN
Cla97C06G126060	Cla97C06G126060	Zinc finger protein, putative	GO:0005623|GO:0043226|GO:0005622|GO:0043169|GO:0043231|GO:0046872|GO:0005634|GO:0046914|GO:0008270	cell|organelle|intracellular|cation binding|intracellular membrane-bounded organelle|metal ion binding|nucleus|transition metal ion binding|zinc ion binding	-	-	-	-	Cla97Chr06:27897340-27904774	424	310	259	38	48	43	6.44278748793481	4.71490590515353	4.71301456799232	0.744951290085196	0.729650511636935	0.739351227935875	5.29023598702689	0.737984343219335	2.84166996548219	2.13704302259317e-38	2.30709708439101e-36	UP
Cla97C05G088540	Cla97C05G088540	protein CHUP1, chloroplastic	GO:0005623|GO:0043226|GO:0016020|GO:0005622|GO:0031090|GO:0005737|GO:0042170|GO:0098588|GO:0043231|GO:0009657|GO:0009536|GO:0031969|GO:0009527|GO:0009526|GO:0009707|GO:0009507|GO:0009658|GO:0009941	cell|organelle|membrane|intracellular|organelle membrane|cytoplasm|plastid membrane|bounding membrane of organelle|intracellular membrane-bounded organelle|plastid organization|plastid|chloroplast membrane|plastid outer membrane|plastid envelope|chloroplast outer membrane|chloroplast|chloroplast organization|chloroplast envelope	-	-	-	-	Cla97Chr05:6666847-6670597	189	187	194	11	15	18	6.93905966267478	6.87199483978599	8.52965557293066	0.521055831358879	0.550932823430404	0.747818719477738	7.44690335846381	0.606602458089007	3.61781738601318	2.50327508302457e-38	2.68817307328395e-36	UP
Cla97C08G154990	Cla97C08G154990	transcription factor bHLH93-like	GO:0032502|GO:0005623|GO:0043226|GO:0008152|GO:0005622|GO:0005515|GO:0044237|GO:0006807|GO:0044238|GO:0003700|GO:0009058|GO:0003676|GO:0007275|GO:0006139|GO:0046983|GO:0043231|GO:0006725|GO:0051252|GO:0005634|GO:0003677|GO:0010468|GO:0016070|GO:0019438|GO:0032774|GO:0006355|GO:0006351|GO:2001141|GO:1903506	developmental process|cell|organelle|metabolic process|intracellular|protein binding|cellular metabolic process|nitrogen compound metabolic process|primary metabolic process|transcription factor activity, sequence-specific DNA binding|biosynthetic process|nucleic acid binding|multicellular organism development|nucleobase-containing compound metabolic process|protein dimerization activity|intracel…	-	-	-	-	Cla97Chr08:23044071-23046347	232	200	140	5	22	12	13.0790578747362	11.2855638667745	9.45168699834331	0.363635539927368	1.24070659128543	0.765479621066945	11.2721029132847	0.789940584093248	3.83486873416802	2.63176083851765e-38	2.81127463045022e-36	UP
Cla97C01G002330	Cla97C01G002330	respiratory burst oxidase homolog protein A	GO:0005623|GO:0016020|GO:0005886|GO:0071944	cell|membrane|plasma membrane|cell periphery	K13447|K13447	respiratory burst oxidase[1.6.3.- 1.11.1.-]|respiratory burst oxidase[1.6.3.- 1.11.1.-]	-	-	Cla97Chr01:2091430-2100173	616	697	614	120	124	109	12.5537855166627	14.2177303891778	14.984872420594	3.15510793292012	2.52800105033482	2.51361743099364	13.9187961088115	2.73224213808286	2.3488771826151	5.57593422767505e-38	5.92508696779543e-36	UP
Cla97C03G063890	Cla97C03G063890	beta-glucosidase 12-like	GO:0003824|GO:0016787|GO:0016798|GO:0004553|GO:0015926|GO:0047701|GO:0033907|GO:0008422|GO:0004565|GO:0080083|GO:0004338	catalytic activity|hydrolase activity|hydrolase activity, acting on glycosyl bonds|hydrolase activity, hydrolyzing O-glycosyl compounds|glucosidase activity|beta-L-arabinosidase activity|beta-D-fucosidase activity|beta-glucosidase activity|beta-galactosidase activity|beta-gentiobiose beta-glucosidase activity|glucan exo-1,3-beta-glucosidase activity	K01188|K01188|K01188	beta-glucosidase[3.2.1.21]|beta-glucosidase[3.2.1.21]|beta-glucosidase[3.2.1.21]	ko00940|ko00500|ko00460	Phenylpropanoid biosynthesis|Starch and sucrose metabolism47|Cyanoamino acid metabolism	Cla97Chr03:26939603-26953682	518	356	377	49	49	23	19.3917906762535	13.3395378870726	16.901325138903	2.36659507709645	1.83502757202831	0.974301907245331	16.544217900743	1.7253081854567	3.26140109901981	7.80285747046557e-38	8.24827058440465e-36	UP
Cla97C01G019100	Cla97C01G019100	protein Shroom-like	GO:0005623|GO:0043226|GO:0005622|GO:0005737|GO:0043231|GO:0005739	cell|organelle|intracellular|cytoplasm|intracellular membrane-bounded organelle|mitochondrion	-	-	-	-	Cla97Chr01:32157600-32157956	51	40	24	402	298	301	8.16634849019791	6.41095896969711	4.602132724224	83.0471983452272	47.7349329391552	54.5385237092868	6.39314672803967	61.7735516645564	-3.27239117030534	8.6731283978187e-38	9.12071574933308e-36	DOWN
Cla97C05G087360	Cla97C05G087360	monothiol glutaredoxin-S2	GO:0005623|GO:0009055|GO:0003824|GO:0005622|GO:0016491|GO:0030611|GO:0005737|GO:0045454|GO:0019725|GO:0051536|GO:0043169|GO:0046872|GO:0008794|GO:0015036|GO:0051537|GO:0015035	cell|electron carrier activity|catalytic activity|intracellular|oxidoreductase activity|arsenate reductase activity|cytoplasm|cell redox homeostasis|cellular homeostasis|iron-sulfur cluster binding|cation binding|metal ion binding|arsenate reductase (glutaredoxin) activity|disulfide oxidoreductase activity|2 iron, 2 sulfur cluster binding|protein disulfide oxidoreductase activity	-	-	-	-	Cla97Chr05:5554238-5554546	19	28	7	152	184	166	3.51488206996559	5.18472738135454	1.55079957899619	36.2788671784089	34.0524154815857	34.7498975814956	3.41680301010544	35.0270600804967	-3.35775092459689	1.22503559230975e-37	1.28161455574839e-35	DOWN
Cla97C08G152330	Cla97C08G152330	Protein of unknown function (DUF630 and DUF632)	GO:0005623|GO:0043226|GO:0005622|GO:0043231|GO:0005634	cell|organelle|intracellular|intracellular membrane-bounded organelle|nucleus	-	-	-	-	Cla97Chr08:20683747-20685787	311	268	186	26	34	17	10.0271687179713	8.64881831580923	7.18162432762007	1.08151986144839	1.09663896396494	0.620226082618544	8.61920378713353	0.932794969343958	3.20792269111159	1.7034082932418e-37	1.77294229331465e-35	UP
Cla97C01G017900	Cla97C01G017900	Protein DETOXIFICATION	GO:0051179|GO:0005215|GO:0032502|GO:0000003|GO:0005623|GO:0050896|GO:0016020|GO:0005886|GO:0071944|GO:0022857|GO:0003006|GO:0006810|GO:0016021|GO:0007275|GO:0007568|GO:0009835|GO:0015238|GO:0048608|GO:0010154|GO:0055085|GO:0015893|GO:0015297|GO:0006855	localization|transporter activity|developmental process|reproduction|cell|response to stimulus|membrane|plasma membrane|cell periphery|transmembrane transporter activity|developmental process involved in reproduction|transport|integral component of membrane|multicellular organism development|aging|fruit ripening|drug transmembrane transporter activity|reproductive structure development|fruit deve…	-	-	-	-	Cla97Chr01:31296898-31300337	63	54	33	366	320	286	2.47009111262331	2.11917197023398	1.54943203086657	18.5136229217595	12.5510614148435	12.688558765869	2.04623170457462	14.5844143674907	-2.8333860337541	1.76383144941021e-37	1.82646546414436e-35	DOWN
Cla97C10G203210	Cla97C10G203210	MYB/HD-like transcription factor	GO:0005623|GO:0050896|GO:0043226|GO:0008152|GO:0003682|GO:0005622|GO:0044237|GO:0006807|GO:0044238|GO:0003700|GO:0009058|GO:0003676|GO:0006139|GO:0043231|GO:0006725|GO:0009725|GO:0051252|GO:0005634|GO:0003677|GO:0010468|GO:0009751|GO:0016070|GO:0019438|GO:0009739|GO:0032774|GO:0006355|GO:0006351|GO:2001141|GO:1903506	cell|response to stimulus|organelle|metabolic process|chromatin binding|intracellular|cellular metabolic process|nitrogen compound metabolic process|primary metabolic process|transcription factor activity, sequence-specific DNA binding|biosynthetic process|nucleic acid binding|nucleobase-containing compound metabolic process|intracellular membrane-bounded organelle|cellular aromatic compound meta…	-	-	-	-	Cla97Chr10:32927341-32929503	1	4	9	88	109	118	0.0620877964796755	0.248509443120998	0.668958217649824	7.04675029100618	6.76790503811948	8.28759366672159	0.326518485750166	7.36741633194908	-4.49592219451721	1.81935239062972e-37	1.87439472691476e-35	DOWN
Cla97C02G044950	Cla97C02G044950	Cytochrome P450 family cinnamate 4-hydroxylase	GO:0032502|GO:0005623|GO:0050896|GO:0043226|GO:0008152|GO:0003824|GO:0016020|GO:0040007|GO:0005576|GO:0005886|GO:0005622|GO:0005515|GO:0006950|GO:0071944|GO:0044237|GO:0009506|GO:0012505|GO:0005911|GO:0009058|GO:0016491|GO:0031090|GO:0005783|GO:0005737|GO:0016021|GO:0004497|GO:0009611|GO:0005774|GO:0007275|GO:0055114|GO:0046906|GO:0016705|GO:0009314|GO:0042802|GO:0009698|GO:0098588|GO:0005794|GO:…	developmental process|cell|response to stimulus|organelle|metabolic process|catalytic activity|membrane|growth|extracellular region|plasma membrane|intracellular|protein binding|response to stress|cell periphery|cellular metabolic process|plasmodesma|endomembrane system|cell-cell junction|biosynthetic process|oxidoreductase activity|organelle membrane|endoplasmic reticulum|cytoplasm|integral comp…	K00487|K00487|K00487|K00487|K00487|K00487	trans-cinnamate 4-monooxygenase[1.14.14.91]|trans-cinnamate 4-monooxygenase[1.14.14.91]|trans-cinnamate 4-monooxygenase[1.14.14.91]|trans-cinnamate 4-monooxygenase[1.14.14.91]|trans-cinnamate 4-monooxygenase[1.14.14.91]|trans-cinnamate 4-monooxygenase[1.14.14.91]	ko030|ko00940|ko522|ko009	Ubiquinone and other terpenoid-quinone biosynthesis|Phenylpropanoid biosynthesis|Endocrine resistance|Flavonoid biosynthesis	Cla97Chr02:33091905-33095511	9255	9512	9072	2162	2594	2350	348.523027248223	358.533987513706	409.118553144734	105.039237120741	97.7207442595229	100.138387604017	372.058522635554	100.96612299476	1.88165825773925	2.07045489672595e-37	2.12232083757323e-35	UP
Cla97C05G096310	Cla97C05G096310	4-coumarate--CoA ligase-like 5	GO:0005623|GO:0050896|GO:0043226|GO:0008152|GO:0003824|GO:0005622|GO:0006950|GO:0016874|GO:0044237|GO:0009058|GO:0005737|GO:0009611|GO:0000166|GO:0043231|GO:0009536|GO:0017076|GO:0016405|GO:0009507|GO:0005524|GO:0005777|GO:0030554|GO:0016207|GO:0019752|GO:0009694|GO:0009695	cell|response to stimulus|organelle|metabolic process|catalytic activity|intracellular|response to stress|ligase activity|cellular metabolic process|biosynthetic process|cytoplasm|response to wounding|nucleotide binding|intracellular membrane-bounded organelle|plastid|purine nucleotide binding|CoA-ligase activity|chloroplast|ATP binding|peroxisome|adenyl nucleotide binding|4-coumarate-CoA ligase …	K10526	OPC-8:0 CoA ligase 1[6.2.1.-]	-	-	Cla97Chr05:24970463-24973141	644	680	527	1708	1956	2177	25.5652690383464	27.019479422312	25.0533556444651	87.4768352162105	77.6774546127736	97.7913220263935	25.8793680350412	87.6485372851259	-1.75992762723591	3.62688427841578e-37	3.69905745300134e-35	DOWN
Cla97C02G033300	Cla97C02G033300	cinnamyl alcohol dehydrogenase 1-like	GO:0005623|GO:0050896|GO:0008152|GO:0003824|GO:0005622|GO:0044237|GO:0009058|GO:0016491|GO:0005737|GO:0016614|GO:0055114|GO:0009698|GO:0043169|GO:0006725|GO:0019748|GO:0080167|GO:0046872|GO:0009699|GO:0009808|GO:0016616|GO:0019438|GO:0044550|GO:0045551|GO:0046914|GO:0052747|GO:0009809|GO:0008270	cell|response to stimulus|metabolic process|catalytic activity|intracellular|cellular metabolic process|biosynthetic process|oxidoreductase activity|cytoplasm|oxidoreductase activity, acting on CH-OH group of donors|oxidation-reduction process|phenylpropanoid metabolic process|cation binding|cellular aromatic compound metabolic process|secondary metabolic process|response to karrikin|metal ion bi…	K00083	cinnamyl-alcohol dehydrogenase[1.1.1.195]	ko00940	Phenylpropanoid biosynthesis	Cla97Chr02:6686816-6689433	424	492	481	1686	1902	2247	22.6945379490737	26.3587267776809	30.8312947673029	116.427036378737	101.84218840622	136.093140128129	26.6281864980192	118.120788304362	-2.14923680691215	3.72476966260997e-37	3.77989625361659e-35	DOWN
Cla97C05G090650	Cla97C05G090650	ABC transporter G family member 8	GO:0051179|GO:0005215|GO:0005623|GO:0003824|GO:0016020|GO:0005886|GO:0071944|GO:0022857|GO:0016787|GO:0006810|GO:0016021|GO:0016817|GO:0016820|GO:0016818|GO:0055085|GO:0015399|GO:0016462|GO:0042626|GO:0017111|GO:0016887|GO:0042623	localization|transporter activity|cell|catalytic activity|membrane|plasma membrane|cell periphery|transmembrane transporter activity|hydrolase activity|transport|integral component of membrane|hydrolase activity, acting on acid anhydrides|hydrolase activity, acting on acid anhydrides, catalyzing transmembrane movement of substances|hydrolase activity, acting on acid anhydrides, in phosphorus-cont…	-	-	-	-	Cla97Chr05:8705035-8708788	115	109	69	1	6	1	3.61600631569498	3.43054987305915	2.59819250540451	0.0405718272771749	0.188741584033666	0.0355846544247301	3.21491623138621	0.0882993552451903	5.1862344331475	3.94148774209886e-37	3.9602195650316e-35	UP
Cla97C07G141340	Cla97C07G141340	Tify	GO:0005623|GO:0050896|GO:0043226|GO:0023052|GO:0008152|GO:0000989|GO:0007154|GO:0005622|GO:0007165|GO:0005515|GO:0006950|GO:0044237|GO:0006807|GO:0044238|GO:0009058|GO:0009611|GO:0009755|GO:0009966|GO:0003712|GO:0006139|GO:0006952|GO:0043231|GO:0006725|GO:0009725|GO:0051252|GO:0005634|GO:0031347|GO:0003714|GO:0009867|GO:2000022|GO:0016070|GO:0009753|GO:0019438|GO:0032774|GO:0071395|GO:2001141|GO:…	cell|response to stimulus|organelle|signaling|metabolic process|transcription factor activity, transcription factor binding|cell communication|intracellular|signal transduction|protein binding|response to stress|cellular metabolic process|nitrogen compound metabolic process|primary metabolic process|biosynthetic process|response to wounding|hormone-mediated signaling pathway|regulation of signal …	-	-	-	-	Cla97Chr07:28974607-28975426	301	313	285	1462	1155	1429	27.0542915516895	28.158992151388	30.6764711255987	169.534368307011	103.851669078888	145.338080167624	28.6299182762254	139.574705851174	-2.28544205839266	3.93927986962008e-37	3.9602195650316e-35	DOWN
Cla97C05G100980	Cla97C05G100980	Cytochrome P450	GO:0005623|GO:0050896|GO:0043226|GO:0003824|GO:0016020|GO:0005622|GO:0019825|GO:0016491|GO:0005737|GO:0016021|GO:0004497|GO:0043231|GO:0009536|GO:0010038|GO:0010039|GO:0071248|GO:0009507|GO:0071281	cell|response to stimulus|organelle|catalytic activity|membrane|intracellular|oxygen binding|oxidoreductase activity|cytoplasm|integral component of membrane|monooxygenase activity|intracellular membrane-bounded organelle|plastid|response to metal ion|response to iron ion|cellular response to metal ion|chloroplast|cellular response to iron ion	K23136	fraxetin 5-hydroxylase[1.14.14.164]	-	-	Cla97Chr05:29661075-29663051	1370	1657	1524	159	335	249	50.6896221568038	61.3655087094392	67.5265133336814	7.58991298355632	12.3995145300472	10.4249692744487	59.8605480666415	10.1381322626841	2.56181359716454	6.11420087716889e-37	6.11299610852314e-35	UP
Cla97C01G006240	Cla97C01G006240	zinc finger CCCH domain-containing protein 15	GO:0005623|GO:0043226|GO:0008152|GO:0005622|GO:0044237|GO:0006807|GO:0044238|GO:0003700|GO:0009058|GO:0003676|GO:0006139|GO:0043169|GO:0043231|GO:0006725|GO:0051252|GO:0046872|GO:0005634|GO:0003677|GO:0010468|GO:0016070|GO:0019438|GO:0032774|GO:0006355|GO:0006351|GO:0000975|GO:2001141|GO:0044212|GO:1903506	cell|organelle|metabolic process|intracellular|cellular metabolic process|nitrogen compound metabolic process|primary metabolic process|transcription factor activity, sequence-specific DNA binding|biosynthetic process|nucleic acid binding|nucleobase-containing compound metabolic process|cation binding|intracellular membrane-bounded organelle|cellular aromatic compound metabolic process|regulation…	-	-	-	-	Cla97Chr01:6118128-6120926	273	212	159	17	28	19	14.8627717960901	11.5525083174192	10.3663698833371	1.19406661800193	1.52496065079679	1.17052061711524	12.2605499989488	1.29651596197132	3.24131182562405	8.52876443492984e-37	8.48528445937922e-35	UP
Cla97C09G170160	Cla97C09G170160	Auxin-responsive protein	GO:0005623|GO:0050896|GO:0043226|GO:0023052|GO:0008152|GO:0007154|GO:0005622|GO:0007165|GO:0005515|GO:0044237|GO:0006807|GO:0044238|GO:0003700|GO:0009058|GO:0009755|GO:0006139|GO:0046983|GO:0043231|GO:0006725|GO:0009725|GO:0051252|GO:0009733|GO:0005634|GO:0010468|GO:0016070|GO:0009734|GO:0019438|GO:0032774|GO:0006355|GO:0071365|GO:0006351|GO:2001141|GO:1903506	cell|response to stimulus|organelle|signaling|metabolic process|cell communication|intracellular|signal transduction|protein binding|cellular metabolic process|nitrogen compound metabolic process|primary metabolic process|transcription factor activity, sequence-specific DNA binding|biosynthetic process|hormone-mediated signaling pathway|nucleobase-containing compound metabolic process|protein dim…	-	-	-	-	Cla97Chr09:6496549-6498695	1846	1504	1103	3698	5143	4044	150.321655318278	122.586013871176	107.561315876678	388.505678073545	418.955596211356	372.630536810924	126.822995022044	393.363937031942	-1.63304834703092	8.94192288880428e-37	8.85293985127667e-35	DOWN
Cla97C06G111700	Cla97C06G111700	Transmembrane protein, putative	GO:0005623|GO:0043226|GO:0005622|GO:0005737|GO:0043231|GO:0005739	cell|organelle|intracellular|cytoplasm|intracellular membrane-bounded organelle|mitochondrion	-	-	-	-	Cla97Chr06:2503387-2504304	452	379	481	27	62	23	28.1463895104473	23.622552649485	35.869088029934	2.16916590015022	3.86225442968024	1.62065251891462	29.2126767299554	2.55069094958169	3.51763454421831	1.05993649357018e-36	1.04429471230584e-34	UP
Cla97C10G193260	Cla97C10G193260	magnesium-protoporphyrin IX monomethyl ester [oxidative] cyclase, chloroplastic	GO:0005623|GO:0043226|GO:0008152|GO:0003824|GO:0016020|GO:0005622|GO:0005515|GO:0044237|GO:0006807|GO:0009058|GO:0016491|GO:0031090|GO:0042651|GO:0005737|GO:0004497|GO:0003676|GO:0009579|GO:0055114|GO:0016705|GO:0042170|GO:0019866|GO:0043169|GO:0015979|GO:0043231|GO:0015995|GO:0006725|GO:0009657|GO:0009536|GO:0046872|GO:0031969|GO:0003677|GO:0009528|GO:0016709|GO:0055035|GO:0006778|GO:0019438|GO:…	cell|organelle|metabolic process|catalytic activity|membrane|intracellular|protein binding|cellular metabolic process|nitrogen compound metabolic process|biosynthetic process|oxidoreductase activity|organelle membrane|thylakoid membrane|cytoplasm|monooxygenase activity|nucleic acid binding|thylakoid|oxidation-reduction process|oxidoreductase activity, acting on paired donors, with incorporation o…	K04035	magnesium-protoporphyrin IX monomethyl ester (oxidative) cyclase[1.14.13.81]	-	-	Cla97Chr10:21562494-21566044	206	240	167	17	29	18	13.5355303047335	15.7841545909525	13.1406231858466	1.44111488379544	1.90621465258558	1.33833763934119	14.1534360271775	1.56188905857407	3.17978845120886	1.15230407322498e-36	1.12981466039489e-34	UP
Cla97C03G055150	Cla97C03G055150	Transcription factor protein	GO:0005623|GO:0050896|GO:0043226|GO:0008152|GO:0005622|GO:0005515|GO:0044237|GO:0006807|GO:0044238|GO:0003700|GO:0009058|GO:0003676|GO:0006139|GO:0046983|GO:0043231|GO:0006725|GO:0009725|GO:0051252|GO:0005634|GO:0003677|GO:0010468|GO:0016070|GO:0019438|GO:0009739|GO:0032774|GO:0006355|GO:0006351|GO:2001141|GO:1903506	cell|response to stimulus|organelle|metabolic process|intracellular|protein binding|cellular metabolic process|nitrogen compound metabolic process|primary metabolic process|transcription factor activity, sequence-specific DNA binding|biosynthetic process|nucleic acid binding|nucleobase-containing compound metabolic process|protein dimerization activity|intracellular membrane-bounded organelle|cel…	-	-	-	-	Cla97Chr03:4163292-4165118	1331	1316	1043	2818	3996	2976	70.8435974121375	70.1102901005583	66.4810430996818	193.510363070399	212.769682633235	179.23921018647	69.1449768707925	195.173085296701	-1.49705776270936	1.23467784768772e-36	1.20476065368606e-34	DOWN
Cla97C08G152750	Cla97C08G152750	Ankyrin repeat family protein	-	-	-	-	-	-	Cla97Chr08:21145219-21145797	647	498	508	2177	2057	2781	63.8781923403497	49.2131367612325	60.0624427752088	277.298467589305	203.16287226357	310.689699839969	57.7179239589303	263.717013230948	-2.19189933314196	1.38224760415085e-36	1.34230130975338e-34	DOWN
Cla97C06G121160	Cla97C06G121160	Uveal autoantigen with coiled-coil domains and ankyrin repeats isoform 1	-	-	-	-	-	-	Cla97Chr06:23577743-23579639	418	343	355	44	39	16	15.4060571437289	12.6535578189296	15.6687339361567	2.09224000337842	1.43795939295307	0.667290743222772	14.5761162996051	1.39916337985142	3.38097003476183	2.28397569835953e-36	2.20740813209071e-34	UP
Cla97C02G030850	Cla97C02G030850	Aquaporin	GO:0051179|GO:0005215|GO:0005623|GO:0050896|GO:0043226|GO:0016020|GO:0005886|GO:0005622|GO:0005515|GO:0071944|GO:0009506|GO:0022857|GO:0005911|GO:0006810|GO:0005737|GO:0031225|GO:0022891|GO:0031226|GO:0043231|GO:0009725|GO:0009737|GO:0005634|GO:0005372|GO:0005773|GO:0046658|GO:0015250	localization|transporter activity|cell|response to stimulus|organelle|membrane|plasma membrane|intracellular|protein binding|cell periphery|plasmodesma|transmembrane transporter activity|cell-cell junction|transport|cytoplasm|anchored component of membrane|substrate-specific transmembrane transporter activity|intrinsic component of plasma membrane|intracellular membrane-bounded organelle|response…	-	-	-	-	Cla97Chr02:3824498-3826219	12590	12611	10646	1043	2681	1454	853.738780451756	855.957507251037	864.523443639247	91.2482069811513	181.868628520167	111.568403087142	858.07324378068	128.22841286282	2.742384829287	3.12265348956836e-36	3.00366707224074e-34	UP
Cla97C09G184160	Cla97C09G184160	RNA polymerase II elongation factor ELL3 isoform 1	GO:0005623|GO:0043226|GO:0005622|GO:0009506|GO:0005911|GO:0005737|GO:0043231|GO:0005739	cell|organelle|intracellular|plasmodesma|cell-cell junction|cytoplasm|intracellular membrane-bounded organelle|mitochondrion	-	-	-	-	Cla97Chr09:37289329-37289940	176	172	132	14	19	6	16.4395248935498	16.0807538906998	14.7652889250612	1.68707712897438	1.77538966834754	0.634147333138793	15.7618559031036	1.3655380434869	3.5288960042298	3.17950692324744e-36	3.04392794878444e-34	UP
Cla97C07G141220	Cla97C07G141220	GDSL esterase/lipase 1-like	GO:0005623|GO:0050896|GO:0023052|GO:0008152|GO:0003824|GO:0005576|GO:0005615|GO:0007154|GO:0005622|GO:0007165|GO:0006950|GO:0051707|GO:0006955|GO:0044238|GO:0009607|GO:0016787|GO:0050776|GO:0006629|GO:0016788|GO:0009617|GO:0035556|GO:0009611|GO:0031349|GO:0009755|GO:0045087|GO:0009620|GO:0006952|GO:0009866|GO:0009725|GO:0052689|GO:0050832|GO:0009814|GO:0031347|GO:0009723|GO:0009873|GO:0000160|GO:…	cell|response to stimulus|signaling|metabolic process|catalytic activity|extracellular region|extracellular space|cell communication|intracellular|signal transduction|response to stress|response to other organism|immune response|primary metabolic process|response to biotic stimulus|hydrolase activity|regulation of immune response|lipid metabolic process|hydrolase activity, acting on ester bonds|r…	-	-	-	-	Cla97Chr07:28878845-28880777	11	17	16	177	147	185	0.561951358933294	0.869243407966466	0.978827156716096	11.6657239414535	7.51234807342755	10.6941599648375	0.803340641205285	9.95741065990618	-3.6316868606892	3.53309038039573e-36	3.36655410143247e-34	DOWN
Cla97C03G065130	Cla97C03G065130	Pectin lyase superfamily protein	GO:0005623|GO:0043226|GO:0008152|GO:0003824|GO:0005576|GO:0016829|GO:0005622|GO:0071554|GO:0044238|GO:0016787|GO:0005737|GO:0043231|GO:0071555|GO:0016798|GO:0005975|GO:0009536|GO:0004553|GO:0009507|GO:0004650	cell|organelle|metabolic process|catalytic activity|extracellular region|lyase activity|intracellular|cell wall organization or biogenesis|primary metabolic process|hydrolase activity|cytoplasm|intracellular membrane-bounded organelle|cell wall organization|hydrolase activity, acting on glycosyl bonds|carbohydrate metabolic process|plastid|hydrolase activity, hydrolyzing O-glycosyl compounds|chlo…	-	-	-	-	Cla97Chr03:28661156-28665900	1863	1810	1462	356	574	439	71.8607270605699	69.8812284451004	67.5331620753186	17.7161524105867	22.1488971896042	19.1610983777416	69.7583725269963	19.6753826593108	1.82597468776872	4.07872472715089e-36	3.86830827393712e-34	UP
Cla97C07G133210	Cla97C07G133210	Amino acid transporter	GO:0051179|GO:0005215|GO:0005623|GO:0016020|GO:0005886|GO:0071944|GO:0022857|GO:0006810|GO:0016021|GO:0022891|GO:0071705|GO:0071702|GO:0015075|GO:0006811|GO:0005342|GO:0006820|GO:0006865|GO:0008509|GO:0015711|GO:0008514|GO:0015171	localization|transporter activity|cell|membrane|plasma membrane|cell periphery|transmembrane transporter activity|transport|integral component of membrane|substrate-specific transmembrane transporter activity|nitrogen compound transport|organic substance transport|ion transmembrane transporter activity|ion transport|organic acid transmembrane transporter activity|anion transport|amino acid transp…	-	-	-	-	Cla97Chr07:5726223-5733558	144	98	88	421	476	436	6.42599639615236	4.37731637931105	4.70272578923436	24.2382036862826	21.2494078298352	22.0161813685907	5.16867952156592	22.5012642949028	-2.12213840806533	5.45524102198979e-36	5.14974752475837e-34	DOWN
Cla97C06G116030	Cla97C06G116030	Aldo/keto reductase	GO:0005623|GO:0008152|GO:0003824|GO:0005622|GO:0016491|GO:0005737|GO:0055114	cell|metabolic process|catalytic activity|intracellular|oxidoreductase activity|cytoplasm|oxidation-reduction process	-	-	-	-	Cla97Chr06:7068285-7070218	660	504	534	96	130	103	36.1385057710677	27.6223105085671	35.0153536378731	6.78166877535704	7.1208574195042	6.38174280026073	32.9253899725026	6.76142299837399	2.28380171715828	5.71968231543153e-36	5.37438297564807e-34	UP
Cla97C10G205100	Cla97C10G205100	Laccase	GO:0008152|GO:0003824|GO:0005576|GO:0048046|GO:0044237|GO:0071554|GO:0009058|GO:0016491|GO:0042546|GO:0055114|GO:0071669|GO:0009698|GO:0043169|GO:0006725|GO:0019748|GO:0046872|GO:0016682|GO:0019439|GO:0009832|GO:0009699|GO:0009808|GO:0019438|GO:0044550|GO:0009834|GO:0046914|GO:0052716|GO:0009809|GO:0046274|GO:0005507	metabolic process|catalytic activity|extracellular region|apoplast|cellular metabolic process|cell wall organization or biogenesis|biosynthetic process|oxidoreductase activity|cell wall biogenesis|oxidation-reduction process|plant-type cell wall organization or biogenesis|phenylpropanoid metabolic process|cation binding|cellular aromatic compound metabolic process|secondary metabolic process|meta…	K05909	laccase[1.10.3.2]	-	-	Cla97Chr10:34254021-34256371	806	682	554	128	193	148	27.4253598200903	23.2276542602412	22.5745021924977	5.61913952842867	6.56956344649877	5.69846657680911	24.4091720909431	5.96238985057885	2.03346074861904	7.59033224584393e-36	7.09923425168887e-34	UP
Cla97C05G101180	Cla97C05G101180	CST complex subunit CTC1 isoform X1	GO:0005623|GO:0043226|GO:0008152|GO:0005622|GO:0044237|GO:0006807|GO:0044238|GO:0006139|GO:0043231|GO:0006725|GO:0005634|GO:0006259|GO:0098687|GO:0051276|GO:0005694|GO:0000723|GO:0000781	cell|organelle|metabolic process|intracellular|cellular metabolic process|nitrogen compound metabolic process|primary metabolic process|nucleobase-containing compound metabolic process|intracellular membrane-bounded organelle|cellular aromatic compound metabolic process|nucleus|DNA metabolic process|chromosomal region|chromosome organization|chromosome|telomere maintenance|chromosome, telomeric r…	-	-	-	-	Cla97Chr05:29804671-29813161	253	239	192	668	769	628	3.36888631859247	3.1854274188381	3.06167255497493	11.4758004891077	10.2436357684456	9.46244686779475	3.20532876413517	10.3939610417827	-1.69720131279901	1.0263260010611e-35	9.55518922822757e-34	DOWN
Cla97C00G000280	Cla97C00G000280	condensin complex subunit 3	GO:0032502|GO:0000003|GO:0005623|GO:0043226|GO:0043234|GO:0005622|GO:0009506|GO:0005911|GO:0003006|GO:0009791|GO:0007275|GO:0007049|GO:0000796|GO:0048316|GO:0007059|GO:0043231|GO:0048608|GO:0009793|GO:0009790|GO:0000278|GO:0005634|GO:0007076|GO:0010154|GO:0051276|GO:0005694|GO:0000819|GO:0000070|GO:0000280|GO:0000793|GO:0006323|GO:0030261	developmental process|reproduction|cell|organelle|protein complex|intracellular|plasmodesma|cell-cell junction|developmental process involved in reproduction|post-embryonic development|multicellular organism development|cell cycle|condensin complex|seed development|chromosome segregation|intracellular membrane-bounded organelle|reproductive structure development|embryo development ending in seed …	-	-	-	-	Cla97Scf018:9077-20484	455	371	333	53	75	73	8.10276371353092	6.61300589968797	7.10160697849741	1.2177037416467	1.336123315795	1.47102473566464	7.27245886390543	1.34161726436878	2.4384700716521	1.12070759676709e-35	1.0386247207299e-33	UP
Cla97C11G222400	Cla97C11G222400	Cytochrome b561 domain-containing protein	GO:0005623|GO:0043226|GO:0016020|GO:0005622|GO:0005737|GO:0043231|GO:0009536|GO:0009507	cell|organelle|membrane|intracellular|cytoplasm|intracellular membrane-bounded organelle|plastid|chloroplast	-	-	-	-	Cla97Chr11:28426620-28428556	498	392	336	60	68	33	36.6382500780336	28.8665502041535	29.6029968774713	5.69507672091642	5.00466612550312	2.74726999642368	31.7025990532195	4.48233761428107	2.82227789739853	1.15806439916672e-35	1.06836704752217e-33	UP
Cla97C04G075170	Cla97C04G075170	Kinesin-related protein	GO:0005623|GO:0043226|GO:0003824|GO:0043234|GO:0005622|GO:0007017|GO:0016787|GO:0007018|GO:0016817|GO:0000166|GO:0043231|GO:0005875|GO:0005856|GO:0005634|GO:0005871|GO:0017076|GO:0016818|GO:0016462|GO:0015630|GO:0005524|GO:0030554|GO:0005874|GO:0017111|GO:0003774|GO:0003777	cell|organelle|catalytic activity|protein complex|intracellular|microtubule-based process|hydrolase activity|microtubule-based movement|hydrolase activity, acting on acid anhydrides|nucleotide binding|intracellular membrane-bounded organelle|microtubule associated complex|cytoskeleton|nucleus|kinesin complex|purine nucleotide binding|hydrolase activity, acting on acid anhydrides, in phosphorus-co…	-	-	-	-	Cla97Chr04:22743145-22749605	655	513	498	93	93	52	11.8640085506544	9.30059593447152	10.8021505462984	2.1732746920045	1.68513823077244	1.06578459841831	10.6555850104748	1.64139917373175	2.69861176452516	1.44513137322752e-35	1.32709764304978e-33	UP
Cla97C10G201720	Cla97C10G201720	Unknown protein	-	-	-	-	-	-	Cla97Chr10:31744629-31744958	7	3	5	131	112	203	1.21259018256054	0.520130282106664	1.03722309504291	29.2768535795961	19.4085901010501	39.7910894069574	0.923314519903371	29.4921776958679	-4.9973663699621	1.45159478102607e-35	1.32709764304978e-33	DOWN
Cla97C04G075550	Cla97C04G075550	Transmembrane protein, putative	GO:0005576	extracellular region	-	-	-	-	Cla97Chr04:23065225-23067401	15	16	14	104	141	113	2.77505624934542	2.96281161313189	3.10159915799239	24.8222245466952	26.0944507909134	23.6550461434621	2.94648900682323	24.8572404936902	-3.07659735696264	1.5271229966714e-35	1.38988736952658e-33	DOWN
Cla97C01G011990	Cla97C01G011990	1-deoxy-D-xylulose-5-phosphate synthase	-	-	-	-	-	-	Cla97Chr01:24809399-24809885	0	0	0	41	68	64	0	0	0	8.12845564319951	10.4532945685912	11.1286875563282	0	9.90347925603964	-Inf	1.91047891414539e-35	1.73103035899531e-33	DOWN
Cla97C07G136280	Cla97C07G136280	inositol-3-phosphate synthase	GO:0032502|GO:0000003|GO:0005623|GO:0050896|GO:0008152|GO:0003824|GO:0007154|GO:0005622|GO:0005515|GO:0006950|GO:0051707|GO:0044237|GO:0016853|GO:0044238|GO:0009607|GO:0003006|GO:0009058|GO:0005737|GO:0009791|GO:0009266|GO:0006020|GO:0006629|GO:0009617|GO:0009615|GO:0044255|GO:0042594|GO:0044262|GO:0007275|GO:0009408|GO:0009314|GO:0009620|GO:0051607|GO:0048316|GO:0006952|GO:0006979|GO:0048608|GO:…	developmental process|reproduction|cell|response to stimulus|metabolic process|catalytic activity|cell communication|intracellular|protein binding|response to stress|response to other organism|cellular metabolic process|isomerase activity|primary metabolic process|response to biotic stimulus|developmental process involved in reproduction|biosynthetic process|cytoplasm|post-embryonic development|r…	K01858|K01858	myo-inositol-1-phosphate synthase[5.5.1.4]|myo-inositol-1-phosphate synthase[5.5.1.4]	-	-	Cla97Chr07:23361092-23363947	186	168	134	535	572	589	6.9358316666282	6.27041368818906	5.98386840879525	25.7382456976469	21.3374596822384	24.8529402794134	6.39670458787084	23.9762152197662	-1.90620317572916	2.24846797712799e-35	2.02821804727954e-33	DOWN
Cla97C07G130830	Cla97C07G130830	protein TPX2	GO:0005623|GO:0043226|GO:0008152|GO:0005622|GO:0044237|GO:0006807|GO:0007017|GO:0044238|GO:0051726|GO:0005737|GO:0019538|GO:0050790|GO:0000226|GO:0007049|GO:0043231|GO:0006793|GO:0000278|GO:0005856|GO:0005819|GO:0005739|GO:0007010|GO:0007346|GO:0005634|GO:0043085|GO:0051246|GO:0044267|GO:0006796|GO:0007067|GO:0007052|GO:0006464|GO:0015630|GO:0060236|GO:0016310|GO:0005874|GO:0051493|GO:0045859|GO:…	cell|organelle|metabolic process|intracellular|cellular metabolic process|nitrogen compound metabolic process|microtubule-based process|primary metabolic process|regulation of cell cycle|cytoplasm|protein metabolic process|regulation of catalytic activity|microtubule cytoskeleton organization|cell cycle|intracellular membrane-bounded organelle|phosphorus metabolic process|mitotic cell cycle|cytos…	-	-	-	-	Cla97Chr07:2465915-2470383	433	363	373	38	56	16	10.673662949177	8.95644439144868	11.0109946485613	1.20849795312657	1.38094754923383	0.446299242233083	10.2137006630623	1.01191491486449	3.33534578945361	2.43330845119257e-35	2.18524019138958e-33	UP
Cla97C05G101950	Cla97C05G101950	Isoaspartyl peptidase/L-asparaginase	GO:0005623|GO:0008152|GO:0003824|GO:0005622|GO:0044237|GO:0006807|GO:0044238|GO:0016787|GO:1901135|GO:0005737|GO:0019538|GO:0016810|GO:0006520|GO:0008233|GO:0006508|GO:0016811|GO:0051604|GO:0030163|GO:0009063|GO:0006516|GO:0004067|GO:0019752|GO:0008242|GO:0008798|GO:0033345	cell|metabolic process|catalytic activity|intracellular|cellular metabolic process|nitrogen compound metabolic process|primary metabolic process|hydrolase activity|carbohydrate derivative metabolic process|cytoplasm|protein metabolic process|hydrolase activity, acting on carbon-nitrogen (but not peptide) bonds|cellular amino acid metabolic process|peptidase activity|proteolysis|hydrolase activity…	K13051|K13051|K13051	L-asparaginase / beta-aspartyl-peptidase[3.5.1.1 3.4.19.5]|L-asparaginase / beta-aspartyl-peptidase[3.5.1.1 3.4.19.5]|L-asparaginase / beta-aspartyl-peptidase[3.5.1.1 3.4.19.5]	-	-	Cla97Chr05:30404962-30406213	547	501	313	49	93	60	32.2693535937533	29.5831260865313	22.1125117807224	3.72940214935633	5.48843782901736	4.0052633271181	27.9883304870023	4.4077011018306	2.66672713297586	2.7345960658879e-35	2.44499390983528e-33	UP
Cla97C01G004730	Cla97C01G004730	Kinesin-like protein	GO:0005623|GO:0043226|GO:0003824|GO:0043234|GO:0005622|GO:0007017|GO:0012505|GO:0016787|GO:0007018|GO:0005737|GO:0016817|GO:0000166|GO:0005794|GO:0043231|GO:0005875|GO:0005856|GO:0009536|GO:0005871|GO:0017076|GO:0016818|GO:0016462|GO:0009507|GO:0015630|GO:0005524|GO:0030554|GO:0005874|GO:0017111|GO:0003774|GO:0003777	cell|organelle|catalytic activity|protein complex|intracellular|microtubule-based process|endomembrane system|hydrolase activity|microtubule-based movement|cytoplasm|hydrolase activity, acting on acid anhydrides|nucleotide binding|Golgi apparatus|intracellular membrane-bounded organelle|microtubule associated complex|cytoskeleton|plastid|kinesin complex|purine nucleotide binding|hydrolase activit…	-	-	-	-	Cla97Chr01:4527952-4533775	351	242	248	27	39	15	9.2763444185471	6.40161021829273	7.84897680896254	0.920616873017984	1.03110264376801	0.448578382336736	7.84231048193412	0.800099299707577	3.29302779218189	3.08390499007502e-35	2.74521647712994e-33	UP
Cla97C11G222170	Cla97C11G222170	At4g19430	GO:0005623|GO:0043226|GO:0005622|GO:0005737|GO:0043231|GO:0005739	cell|organelle|intracellular|cytoplasm|intracellular membrane-bounded organelle|mitochondrion	-	-	-	-	Cla97Chr11:28221147-28221536	1828	2128	2334	275	484	290	267.940573596256	312.203105038603	409.688762604878	52.0039139895872	70.9691373638822	48.099205865676	329.944147079912	57.0240857397151	2.53257850955284	5.2240546578805e-35	4.63001804962195e-33	UP
Cla97C06G127910	Cla97C06G127910	Bidirectional sugar transporter SWEET	GO:0051179|GO:0005215|GO:0032502|GO:0000003|GO:0005623|GO:0016020|GO:0005886|GO:0032504|GO:0005515|GO:0071944|GO:0022857|GO:0048609|GO:0003006|GO:0006810|GO:0016021|GO:0009791|GO:0007275|GO:0022891|GO:0015144|GO:0010431|GO:0048316|GO:0031226|GO:0048608|GO:0009793|GO:0009790|GO:0005887|GO:0071702|GO:0006461|GO:0010154|GO:0008643|GO:0051119|GO:0015157|GO:0051259|GO:0051260|GO:0008515|GO:0015770	localization|transporter activity|developmental process|reproduction|cell|membrane|plasma membrane|multicellular organism reproduction|protein binding|cell periphery|transmembrane transporter activity|multicellular organismal reproductive process|developmental process involved in reproduction|transport|integral component of membrane|post-embryonic development|multicellular organism development|su…	-	-	-	-	Cla97Chr06:29284604-29285549	0	4	2	70	171	83	0	0.354848367619285	0.212268912473898	8.00402939470996	15.160914893883	8.32381267649777	0.189039093364394	10.4962523216969	-5.79504588127652	6.61135368522809e-35	5.83408845197345e-33	DOWN
Cla97C09G178030	Cla97C09G178030	receptor kinase 2	GO:0004871|GO:0005623|GO:0050896|GO:0023052|GO:0008152|GO:0003824|GO:0016020|GO:0005886|GO:0007154|GO:0007165|GO:0005515|GO:0071944|GO:0044237|GO:0004872|GO:0009506|GO:0016740|GO:0006807|GO:0044238|GO:0005911|GO:0016772|GO:0019538|GO:0009755|GO:0004888|GO:0001653|GO:0007166|GO:0019899|GO:0006793|GO:0009725|GO:0016773|GO:0019199|GO:0044267|GO:0006796|GO:0016301|GO:0007178|GO:0006464|GO:0004675|GO:…	signal transducer activity|cell|response to stimulus|signaling|metabolic process|catalytic activity|membrane|plasma membrane|cell communication|signal transduction|protein binding|cell periphery|cellular metabolic process|receptor activity|plasmodesma|transferase activity|nitrogen compound metabolic process|primary metabolic process|cell-cell junction|transferase activity, transferring phosphorus…	-	-	-	-	Cla97Chr09:30097960-30099990	19	20	20	298	185	292	0.53476049218088	0.563430018025443	0.674118407413412	10.8211631828249	5.20895836938593	9.29988975435843	0.590769639206578	8.44333710218975	-3.83714572495895	7.04924389184624e-35	6.19356943848101e-33	DOWN
Cla97C02G035070	Cla97C02G035070	Peroxidase	GO:0005623|GO:0050896|GO:0016209|GO:0003824|GO:0005576|GO:0006950|GO:0004601|GO:0071944|GO:0071554|GO:0009506|GO:0005911|GO:0016491|GO:0071669|GO:0071555|GO:0005618|GO:0009664|GO:0009505	cell|response to stimulus|antioxidant activity|catalytic activity|extracellular region|response to stress|peroxidase activity|cell periphery|cell wall organization or biogenesis|plasmodesma|cell-cell junction|oxidoreductase activity|plant-type cell wall organization or biogenesis|cell wall organization|cell wall|plant-type cell wall organization|plant-type cell wall	K00430	peroxidase[1.11.1.7]	ko00940	Phenylpropanoid biosynthesis	Cla97Chr02:10386004-10387325	2574	2149	1379	6342	9263	5763	149.079618986586	124.580315638991	95.6456312877174	473.889079101503	536.689473793977	377.690380302001	123.101855304431	462.756311065827	-1.91040016042077	9.55931324313181e-35	8.36275093028462e-33	DOWN
Cla97C05G094230	Cla97C05G094230	Avr9/Cf-9 rapidly elicited protein	-	-	-	-	-	-	Cla97Chr05:15166283-15166951	446	349	320	60	44	50	38.1097364288542	29.8489598854263	32.7447249408518	6.61446130366526	3.76106572066793	4.83442509584434	33.5678070850441	5.06998404005918	2.72702518100081	1.16984835191641e-34	1.01902326826161e-32	UP
Cla97C04G073330	Cla97C04G073330	protein trichome birefringence-like 34	GO:0005623|GO:0043226|GO:0003824|GO:0016020|GO:0005622|GO:0071554|GO:0016740|GO:0012505|GO:0031090|GO:0005737|GO:0016021|GO:0016746|GO:0098588|GO:0005794|GO:0043231|GO:0000139|GO:0016747|GO:0008374|GO:0016407|GO:0016413	cell|organelle|catalytic activity|membrane|intracellular|cell wall organization or biogenesis|transferase activity|endomembrane system|organelle membrane|cytoplasm|integral component of membrane|transferase activity, transferring acyl groups|bounding membrane of organelle|Golgi apparatus|intracellular membrane-bounded organelle|Golgi membrane|transferase activity, transferring acyl groups other t…	-	-	-	-	Cla97Chr04:21002896-21007348	239	234	210	18	40	27	10.740817173921	10.5258871917754	11.3018721033163	1.04365529158171	1.79828372341139	1.37301208864485	10.8561921563376	1.40498370121265	2.94989286263756	1.20138118505538e-34	1.04201848426854e-32	UP
Cla97C02G049610	Cla97C02G049610	Receptor-like protein kinase 1, putative	GO:0004871|GO:0005623|GO:0050896|GO:0023052|GO:0008152|GO:0003824|GO:0016020|GO:0005886|GO:0007154|GO:0007165|GO:0005515|GO:0071944|GO:0044237|GO:0004872|GO:0009506|GO:0016740|GO:0006807|GO:0044238|GO:0005911|GO:0016772|GO:0019538|GO:0009755|GO:0004888|GO:0001653|GO:0007166|GO:0019899|GO:0006793|GO:0009725|GO:0016773|GO:0019199|GO:0044267|GO:0006796|GO:0016301|GO:0007178|GO:0006464|GO:0004675|GO:…	signal transducer activity|cell|response to stimulus|signaling|metabolic process|catalytic activity|membrane|plasma membrane|cell communication|signal transduction|protein binding|cell periphery|cellular metabolic process|receptor activity|plasmodesma|transferase activity|nitrogen compound metabolic process|primary metabolic process|cell-cell junction|transferase activity, transferring phosphorus…	-	-	-	-	Cla97Chr02:36982907-36985315	37	39	47	204	300	305	0.877989576799793	0.926308903346878	1.3356023415621	6.24539971538447	7.12153058866918	8.18969087945538	1.04663360723626	7.18554039450301	-2.77934017032138	1.96017901966796e-34	1.6929273780077e-32	DOWN
Cla97C09G167380	Cla97C09G167380	WRKY transcription factor 22	GO:0005623|GO:0050896|GO:0043226|GO:0008152|GO:0005622|GO:0051707|GO:0044237|GO:0006807|GO:0044238|GO:0009607|GO:0003700|GO:0009058|GO:0003676|GO:0006139|GO:0009624|GO:0043231|GO:0006725|GO:0009725|GO:0051252|GO:0009733|GO:0005634|GO:0003677|GO:0010468|GO:0016070|GO:0019438|GO:0032774|GO:0006355|GO:0043565|GO:0006351|GO:2001141|GO:1903506	cell|response to stimulus|organelle|metabolic process|intracellular|response to other organism|cellular metabolic process|nitrogen compound metabolic process|primary metabolic process|response to biotic stimulus|transcription factor activity, sequence-specific DNA binding|biosynthetic process|nucleic acid binding|nucleobase-containing compound metabolic process|response to nematode|intracellular …	-	-	-	-	Cla97Chr09:4166885-4169802	433	411	402	1657	1525	1261	29.2579484387016	27.7972355675889	32.5292453828909	144.450748066947	103.08320832614	96.4160450035727	29.8614764630605	114.650000465553	-1.94087895619072	2.30422740691518e-34	1.98163556994705e-32	DOWN
Cla97C01G008710	Cla97C01G008710	serine/arginine repetitive matrix protein 2-like	GO:0005623|GO:0043226|GO:0005622|GO:0043231|GO:0005634	cell|organelle|intracellular|intracellular membrane-bounded organelle|nucleus	-	-	-	-	Cla97Chr01:9283568-9285903	227	192	232	9	27	17	5.82945896040122	4.93522343516643	7.13478402938933	0.298187226166203	0.693625614970262	0.494007567153046	5.96648880831899	0.495273469429837	3.59058492964331	2.55697030842821e-34	2.18971600758898e-32	UP
Cla97C08G160670	Cla97C08G160670	Myb transcription factor family protein, putative	GO:0005623|GO:0043226|GO:0008152|GO:0003824|GO:0000989|GO:0003682|GO:0005622|GO:0044237|GO:0016740|GO:0006807|GO:0044238|GO:0003700|GO:0009058|GO:0006325|GO:0019538|GO:0003676|GO:0003712|GO:0006139|GO:0016746|GO:0043231|GO:0006725|GO:0010638|GO:0051252|GO:0006338|GO:0005634|GO:0003713|GO:0003677|GO:0051246|GO:0010468|GO:0044267|GO:0051276|GO:0016070|GO:0016747|GO:0019438|GO:0032774|GO:0006464|GO:…	cell|organelle|metabolic process|catalytic activity|transcription factor activity, transcription factor binding|chromatin binding|intracellular|cellular metabolic process|transferase activity|nitrogen compound metabolic process|primary metabolic process|transcription factor activity, sequence-specific DNA binding|biosynthetic process|chromatin organization|protein metabolic process|nucleic acid b…	-	-	-	-	Cla97Chr08:27432111-27434295	516	493	418	99	108	95	36.8250919369831	35.2163480444693	35.7241562825107	9.11528208170095	7.71048522147186	7.67180368874777	35.921865421321	8.16585699730686	2.13718606309995	4.04546408934927e-34	3.4498629898081e-32	UP
Cla97C07G137780	Cla97C07G137780	9-cis-epoxycarotenoid dioxygenase, putative	GO:0005623|GO:0043226|GO:0008152|GO:0003824|GO:0005622|GO:0005515|GO:0016491|GO:0051213|GO:0005737|GO:0055114|GO:0043169|GO:0043231|GO:0009532|GO:0009536|GO:0046872|GO:0009507|GO:0009570|GO:0010287	cell|organelle|metabolic process|catalytic activity|intracellular|protein binding|oxidoreductase activity|dioxygenase activity|cytoplasm|oxidation-reduction process|cation binding|intracellular membrane-bounded organelle|plastid stroma|plastid|metal ion binding|chloroplast|chloroplast stroma|plastoglobule	K09840	9-cis-epoxycarotenoid dioxygenase[1.13.11.51]	-	-	Cla97Chr07:25368259-25370034	477	505	452	1117	1573	1354	15.3533325798012	16.2696657516685	17.422622639396	46.3850249438034	50.6494028539937	49.3151147419128	16.3485403236219	48.78318084657	-1.57722199961959	4.96000923280798e-34	4.21206474431259e-32	DOWN
Cla97C10G194060	Cla97C10G194060	kinesin-4	GO:0005623|GO:0043226|GO:0003824|GO:0043234|GO:0005622|GO:0007017|GO:0016787|GO:0007018|GO:0005737|GO:0016817|GO:0000166|GO:0005875|GO:0005856|GO:0005871|GO:0017076|GO:0016818|GO:0016462|GO:0015630|GO:0005524|GO:0030554|GO:0005874|GO:0017111|GO:0003774|GO:0003777	cell|organelle|catalytic activity|protein complex|intracellular|microtubule-based process|hydrolase activity|microtubule-based movement|cytoplasm|hydrolase activity, acting on acid anhydrides|nucleotide binding|microtubule associated complex|cytoskeleton|kinesin complex|purine nucleotide binding|hydrolase activity, acting on acid anhydrides, in phosphorus-containing anhydrides|pyrophosphatase act…	-	-	-	-	Cla97Chr10:23101088-23107052	1238	1140	1129	289	363	273	23.1273557673742	21.3163898659402	25.2575123511913	6.96536524799717	6.78381001054236	5.77092465461796	23.2337526615019	6.5066999710525	1.83622425710488	5.58915675009764e-34	4.72656355833257e-32	UP
Cla97C09G173120	Cla97C09G173120	FHA domain-containing protein PS1	GO:0032502|GO:0000003|GO:0005623|GO:0043226|GO:0005622|GO:0007275|GO:0007049|GO:0051321|GO:0043231|GO:0005634|GO:0048229|GO:0009555	developmental process|reproduction|cell|organelle|intracellular|multicellular organism development|cell cycle|meiotic cell cycle|intracellular membrane-bounded organelle|nucleus|gametophyte development|pollen development	-	-	-	-	Cla97Chr09:9749868-9754257	232	190	187	22	29	11	3.93302630041	3.22400324989383	3.79640470259289	0.481167374373778	0.491816947731155	0.211020959846304	3.65114475096557	0.394668427317079	3.20963584982883	8.31258616089121e-34	7.00050824570324e-32	UP
Cla97C11G210330	Cla97C11G210330	Auxin-responsive family protein	GO:0005623|GO:0050896|GO:0043226|GO:0005622|GO:0005737|GO:0043231|GO:0009725|GO:0010243|GO:0009536|GO:0009733|GO:0010200|GO:0009507	cell|response to stimulus|organelle|intracellular|cytoplasm|intracellular membrane-bounded organelle|response to hormone|response to organonitrogen compound|plastid|response to auxin|response to chitin|chloroplast	-	-	-	-	Cla97Chr11:3754734-3755027	23	14	25	149	195	136	4.47199785721342	2.72462714428325	5.8211500232	37.3771809937369	37.9294650304203	29.9223410567803	4.33925834156556	35.0763290269792	-3.01497738203007	9.1546101210825e-34	7.6777672321277e-32	DOWN
Cla97C02G043010	Cla97C02G043010	At4g28230	GO:0005623|GO:0043226|GO:0005622|GO:0043231|GO:0005634	cell|organelle|intracellular|intracellular membrane-bounded organelle|nucleus	-	-	-	-	Cla97Chr02:31259963-31261345	199	152	169	14	21	16	8.22542053859233	6.28857195553044	8.36533305873625	0.746559076596036	0.868314113630224	0.748349922442892	7.62644185095301	0.787741037556384	3.27521677815766	1.02855376200082e-33	8.57206524896251e-32	UP
Cla97C08G148330	Cla97C08G148330	WAT1-related protein	GO:0051179|GO:0005215|GO:0005623|GO:0016020|GO:0005576|GO:0005886|GO:0071944|GO:0022857|GO:0006810|GO:0022891|GO:0071705|GO:0071702|GO:0015075|GO:0006811|GO:0005342|GO:0006820|GO:0006865|GO:0008509|GO:0015711|GO:0008514|GO:0055081|GO:0015171|GO:0043090|GO:0032973|GO:0080144	localization|transporter activity|cell|membrane|extracellular region|plasma membrane|cell periphery|transmembrane transporter activity|transport|substrate-specific transmembrane transporter activity|nitrogen compound transport|organic substance transport|ion transmembrane transporter activity|ion transport|organic acid transmembrane transporter activity|anion transport|amino acid transport|anion …	-	-	-	-	Cla97Chr08:16362809-16369540	147	115	79	419	758	440	7.25663845709393	5.68223286305002	4.67019103415693	26.6853365787117	37.4325233323	24.5781007750926	5.86968745143363	29.5653202287014	-2.33255031334193	1.03053996883467e-33	8.57206524896251e-32	DOWN
Cla97C05G106340	Cla97C05G106340	DUF1666 family protein	GO:0005623|GO:0005198|GO:0043226|GO:0008152|GO:0005622|GO:0003735|GO:0044237|GO:0009506|GO:0006807|GO:0044238|GO:0005911|GO:0009058|GO:0005737|GO:0019538|GO:0003676|GO:0030529|GO:0043231|GO:0015934|GO:0005829|GO:0005634|GO:0003723|GO:0005840|GO:0044267|GO:0042254|GO:0006518|GO:0006412|GO:0022625|GO:0043043|GO:0022626	cell|structural molecule activity|organelle|metabolic process|intracellular|structural constituent of ribosome|cellular metabolic process|plasmodesma|nitrogen compound metabolic process|primary metabolic process|cell-cell junction|biosynthetic process|cytoplasm|protein metabolic process|nucleic acid binding|intracellular ribonucleoprotein complex|intracellular membrane-bounded organelle|large rib…	-	-	-	-	Cla97Chr05:33593061-33595375	306	320	292	36	63	32	9.49640667634835	9.94008642697743	10.8520264417973	1.44140014211936	1.95585854731571	1.12374369461294	10.0961731817077	1.50700079468267	2.74405647966512	1.93102332674731e-33	1.5996754873332e-31	UP
Cla97C05G096450	Cla97C05G096450	Methyltransferase	GO:0032502|GO:0005623|GO:0043226|GO:0008152|GO:0003824|GO:0040007|GO:0005622|GO:0044237|GO:0016740|GO:0006807|GO:0044238|GO:0012505|GO:0009058|GO:0016049|GO:0051726|GO:0005783|GO:0005737|GO:0006629|GO:0007389|GO:0007275|GO:0006139|GO:0007049|GO:0045786|GO:0005794|GO:0009825|GO:0043231|GO:0006725|GO:0005829|GO:0042023|GO:0032876|GO:0006259|GO:0016125|GO:0003002|GO:0008610|GO:0008168|GO:0008202|GO:…	developmental process|cell|organelle|metabolic process|catalytic activity|growth|intracellular|cellular metabolic process|transferase activity|nitrogen compound metabolic process|primary metabolic process|endomembrane system|biosynthetic process|cell growth|regulation of cell cycle|endoplasmic reticulum|cytoplasm|lipid metabolic process|pattern specification process|multicellular organism develop…	K08242	24-methylenesterol C-methyltransferase[2.1.1.143]	ko000	Steroid biosynthesis	Cla97Chr05:25275950-25277032	521	390	457	74	61	59	27.5002311287928	20.6047098056799	28.8872220027068	5.03930361503636	3.22100785044657	3.52392175644809	25.6640543123932	3.92807774064367	2.70785371261289	2.27476981092119e-33	1.8767775643275e-31	UP
Cla97C04G075610	Cla97C04G075610	fasciclin-like arabinogalactan protein 11	GO:0005623|GO:0016020|GO:0005886|GO:0071944|GO:0071554|GO:0042546|GO:0031225|GO:0071669|GO:0009832|GO:0009834	cell|membrane|plasma membrane|cell periphery|cell wall organization or biogenesis|cell wall biogenesis|anchored component of membrane|plant-type cell wall organization or biogenesis|plant-type cell wall biogenesis|plant-type secondary cell wall biogenesis	-	-	-	-	Cla97Chr04:23105417-23106166	1154	1213	1429	174	252	248	87.9572188760736	92.540076671908	130.433432392825	17.110221792689	19.2144292844346	21.3891795030387	103.643575980269	19.2379435267208	2.42960420524394	2.29165018727024e-33	1.88304988667355e-31	UP
Cla97C02G034070	Cla97C02G034070	Pathogenesis-related protein 1B	GO:0005576	extracellular region	-	-	-	-	Cla97Chr02:7895674-7896156	2165	1912	1993	24	147	41	256.234466168462	226.501449347103	282.473716813133	3.6646284686712	17.4043840458912	5.4909166844523	255.069877442899	8.8533097330049	4.84853182819757	3.10036856534907e-33	2.537301629126e-31	UP
Cla97C09G174500	Cla97C09G174500	Tetraspanin	GO:0032502|GO:0000003|GO:0005623|GO:0050896|GO:0023052|GO:0016020|GO:0005886|GO:0009653|GO:0007154|GO:0007165|GO:0050793|GO:0071944|GO:0009506|GO:0005911|GO:0003006|GO:0019953|GO:0016021|GO:0022603|GO:0007389|GO:0009755|GO:0007275|GO:0007568|GO:0010015|GO:0048364|GO:0048509|GO:0007049|GO:0048236|GO:0051321|GO:0009725|GO:0009733|GO:0009934|GO:0022622|GO:0048507|GO:0048229|GO:0009554|GO:0003002|GO:…	developmental process|reproduction|cell|response to stimulus|signaling|membrane|plasma membrane|anatomical structure morphogenesis|cell communication|signal transduction|regulation of developmental process|cell periphery|plasmodesma|cell-cell junction|developmental process involved in reproduction|sexual reproduction|integral component of membrane|regulation of anatomical structure morphogenesis|…	-	-	-	-	Cla97Chr09:11479001-11480893	140	143	113	10	17	11	9.73604935896568	9.95390074969644	9.41071757035282	0.897231566223687	1.18265492482122	0.865648025062941	9.70022255967165	0.981844838702616	3.30445089049944	3.39903286211965e-33	2.77055305098717e-31	UP
Cla97C11G222730	Cla97C11G222730	gamma aminobutyrate transaminase 1, mitochondrial	GO:0008152|GO:0003824	metabolic process|catalytic activity	K16871|K16871	4-aminobutyrate---pyruvate transaminase[2.6.1.96]|4-aminobutyrate---pyruvate transaminase[2.6.1.96]	-	-	Cla97Chr11:28775216-28781077	1077	604	593	2452	3184	2697	39.6945272690912	22.2820779244874	26.1734209735891	116.594029136136	117.39507149674	112.479551340591	29.3833420557226	115.489550657822	-1.97469192220398	3.61951389621676e-33	2.93846616150462e-31	DOWN
Cla97C07G134280	Cla97C07G134280	RNA-dependent RNA polymerase	GO:0005623|GO:0050896|GO:0043226|GO:0008152|GO:0003824|GO:0005622|GO:0051707|GO:0044237|GO:0016740|GO:0006807|GO:0044238|GO:0009607|GO:0009058|GO:0016772|GO:0009615|GO:0003676|GO:0006139|GO:0043231|GO:0006725|GO:0060968|GO:0060148|GO:0016458|GO:0010166|GO:0016441|GO:0005634|GO:0003723|GO:0010468|GO:0009751|GO:0010629|GO:0016070|GO:0016779|GO:0019438|GO:0040029|GO:0032774|GO:0010025|GO:0010608|GO:…	cell|response to stimulus|organelle|metabolic process|catalytic activity|intracellular|response to other organism|cellular metabolic process|transferase activity|nitrogen compound metabolic process|primary metabolic process|response to biotic stimulus|biosynthetic process|transferase activity, transferring phosphorus-containing groups|response to virus|nucleic acid binding|nucleobase-containing c…	K11699	RNA-dependent RNA polymerase[2.7.7.48]	-	-	Cla97Chr07:10599513-10604135	0	0	0	37	60	53	0	0	0	0.804249526605886	1.01124475025665	1.01040645280057	0	0.941966909887702	-Inf	4.61223471138822e-33	3.72947871324045e-31	DOWN
Cla97C06G114240	Cla97C06G114240	zinc finger protein 6-like	GO:0032502|GO:0005623|GO:0050896|GO:0043226|GO:0023052|GO:0008152|GO:0007154|GO:0005622|GO:0007165|GO:0044237|GO:0006807|GO:0044238|GO:0003700|GO:0009058|GO:0005737|GO:0003676|GO:0009755|GO:0030529|GO:0007275|GO:0006139|GO:0043169|GO:0043231|GO:0006725|GO:0009725|GO:0051252|GO:0030154|GO:0090558|GO:0046872|GO:0005829|GO:0009736|GO:0010476|GO:0005634|GO:0003677|GO:0009735|GO:0010468|GO:0005840|GO:…	developmental process|cell|response to stimulus|organelle|signaling|metabolic process|cell communication|intracellular|signal transduction|cellular metabolic process|nitrogen compound metabolic process|primary metabolic process|transcription factor activity, sequence-specific DNA binding|biosynthetic process|cytoplasm|nucleic acid binding|hormone-mediated signaling pathway|intracellular ribonucle…	-	-	-	-	Cla97Chr06:5153637-5154047	21	12	16	116	289	190	2.92083766602173	1.67063647528787	2.66498196682558	20.8153549789404	40.2109509804635	29.9030906734548	2.41881870271173	30.3097988776196	-3.64740973465187	6.09930296597526e-33	4.91235924592992e-31	DOWN
Cla97C05G092600	Cla97C05G092600	Leucine-rich repeat receptor-like protein kinase family	GO:0005576	extracellular region	-	-	-	-	Cla97Chr05:10688580-10691019	506	461	343	81	106	88	21.7646786542023	19.8475070170556	17.6679651194169	4.49496720583185	4.56110047672935	4.28311846687573	19.7600502635583	4.44639538314564	2.15187846994298	6.50304928602935e-33	5.21683353000995e-31	UP
Cla97C11G213480	Cla97C11G213480	rop guanine nucleotide exchange factor 5	GO:0005623|GO:0043226|GO:0005622|GO:0005085|GO:0050790|GO:0043231|GO:0005634|GO:0005089|GO:0043085|GO:0043087|GO:0043547	cell|organelle|intracellular|guanyl-nucleotide exchange factor activity|regulation of catalytic activity|intracellular membrane-bounded organelle|nucleus|Rho guanyl-nucleotide exchange factor activity|positive regulation of catalytic activity|regulation of GTPase activity|positive regulation of GTPase activity	-	-	-	-	Cla97Chr11:6930154-6932492	246	173	156	14	29	14	7.78653056781422	5.48098315898533	5.91324374567299	0.571700555333509	0.918276161544548	0.501429755952492	6.39358582415751	0.663802157610183	3.26780006566109	7.66986847246455e-33	6.12864765815514e-31	UP
Cla97C01G019940	Cla97C01G019940	protein MID1-COMPLEMENTING ACTIVITY 1-like	GO:0051179|GO:0005215|GO:0005623|GO:0050896|GO:0023052|GO:0016020|GO:0005886|GO:0007154|GO:0007165|GO:0006950|GO:0071944|GO:0022857|GO:0007638|GO:0006810|GO:0016021|GO:0009612|GO:0007231|GO:0006970|GO:0022891|GO:0031226|GO:0005887|GO:0071470|GO:0015075|GO:0006811|GO:0005216|GO:0006812|GO:0008324|GO:0033500|GO:0030001|GO:0005261|GO:0046873|GO:0005262|GO:0006816|GO:0015085	localization|transporter activity|cell|response to stimulus|signaling|membrane|plasma membrane|cell communication|signal transduction|response to stress|cell periphery|transmembrane transporter activity|mechanosensory behavior|transport|integral component of membrane|response to mechanical stimulus|osmosensory signaling pathway|response to osmotic stress|substrate-specific transmembrane transport…	-	-	-	-	Cla97Chr01:32813661-32817716	163	121	107	10	12	11	7.46618585183536	5.54752535384802	5.86928645608415	0.590965021983871	0.549846324393161	0.570162401123188	6.29433255392251	0.570324582500073	3.46419828066857	1.39496986735615e-32	1.11028660501414e-30	UP
Cla97C09G169730	Cla97C09G169730	Plant protein of unknown function (DUF868)	GO:0005623|GO:0043226|GO:0005622|GO:0043231|GO:0005634	cell|organelle|intracellular|intracellular membrane-bounded organelle|nucleus	-	-	-	-	Cla97Chr09:5990239-5991153	59	65	68	286	366	450	3.68603719322777	4.06464493980898	5.08749426289899	23.0521736753023	22.8743132664419	31.8123611720381	4.27939213197858	25.9129493712608	-2.59819544207085	1.43323912713636e-32	1.1362898954828e-30	DOWN
Cla97C11G223360	Cla97C11G223360	Receptor-like protein kinase	GO:0005623|GO:0008152|GO:0003824|GO:0016020|GO:0005886|GO:0071944|GO:0044237|GO:0016740|GO:0006807|GO:0044238|GO:0016772|GO:0019538|GO:0006793|GO:0016773|GO:0044267|GO:0006796|GO:0016301|GO:0006464|GO:0016310|GO:0004672|GO:0006468|GO:0004674|GO:0046777	cell|metabolic process|catalytic activity|membrane|plasma membrane|cell periphery|cellular metabolic process|transferase activity|nitrogen compound metabolic process|primary metabolic process|transferase activity, transferring phosphorus-containing groups|protein metabolic process|phosphorus metabolic process|phosphotransferase activity, alcohol group as acceptor|cellular protein metabolic proces…	-	-	-	-	Cla97Chr11:29214117-29225353	586	442	538	1842	1811	1793	10.8409211145544	8.18454519840664	11.9190472799453	43.9641461702642	33.5157142687218	37.5341264789755	10.3148378643021	38.3379956393205	-1.8940537688571	1.61560209366112e-32	1.27588560672942e-30	DOWN
Cla97C07G142970	Cla97C07G142970	COBRA-like protein 4	GO:0005623|GO:0043226|GO:0016020|GO:0040007|GO:0005886|GO:0005622|GO:0071944|GO:0071554|GO:0031090|GO:0016049|GO:0005737|GO:0042546|GO:0005774|GO:0031225|GO:0071669|GO:0098588|GO:0043231|GO:0071555|GO:0009664|GO:0009832|GO:0005773|GO:0071668|GO:0010215|GO:0009834	cell|organelle|membrane|growth|plasma membrane|intracellular|cell periphery|cell wall organization or biogenesis|organelle membrane|cell growth|cytoplasm|cell wall biogenesis|vacuolar membrane|anchored component of membrane|plant-type cell wall organization or biogenesis|bounding membrane of organelle|intracellular membrane-bounded organelle|cell wall organization|plant-type cell wall organizatio…	-	-	-	-	Cla97Chr07:30398683-30400428	257	187	212	20	34	16	11.2836388449453	8.21789244665652	11.1466165621843	1.13290990389535	1.4933493725882	0.794906254023441	10.2160492845954	1.140388510169	3.16324007617155	1.73844949347696e-32	1.36758026820188e-30	UP
Cla97C01G003880	Cla97C01G003880	21 kDa protein-like	GO:0030234|GO:0050790|GO:0004857|GO:0046910|GO:0043086	enzyme regulator activity|regulation of catalytic activity|enzyme inhibitor activity|pectinesterase inhibitor activity|negative regulation of catalytic activity	-	-	-	-	Cla97Chr01:3745827-3746441	158	99	120	0	11	2	14.6861965918067	9.21069347303527	13.3574096142111	0	1.02287208964811	0.210383420306209	12.4180998930177	0.411085169984773	4.91686330467735	1.80457333607277e-32	1.41411661887772e-30	UP
Cla97C11G225250	Cla97C11G225250	mitotic spindle checkpoint protein BUBR1	GO:0051179|GO:0005623|GO:0043226|GO:0043234|GO:0005622|GO:0043233|GO:0051641|GO:0051726|GO:0000776|GO:0005737|GO:0000940|GO:0007093|GO:0051304|GO:0007049|GO:0045786|GO:0007059|GO:0043231|GO:0000278|GO:0031981|GO:0000228|GO:0007346|GO:0005634|GO:0044772|GO:0034613|GO:0048471|GO:0098687|GO:0051276|GO:0005694|GO:0045930|GO:0000819|GO:0000070|GO:0000777|GO:0033365|GO:0000794|GO:0000778|GO:0007094|GO:…	localization|cell|organelle|protein complex|intracellular|organelle lumen|cellular localization|regulation of cell cycle|kinetochore|cytoplasm|condensed chromosome outer kinetochore|mitotic cell cycle checkpoint|chromosome separation|cell cycle|negative regulation of cell cycle|chromosome segregation|intracellular membrane-bounded organelle|mitotic cell cycle|nuclear lumen|nuclear chromosome|regu…	K02178|K02178|K02178|K02178|K02178|K02178|K02178	checkpoint serine/threonine-protein kinase[2.7.11.1]|checkpoint serine/threonine-protein kinase[2.7.11.1]|checkpoint serine/threonine-protein kinase[2.7.11.1]|checkpoint serine/threonine-protein kinase[2.7.11.1]|checkpoint serine/threonine-protein kinase[2.7.11.1]|checkpoint serine/threonine-protein kinase[2.7.11.1]|checkpoint serine/threonine-protein kinase[2.7.11.1]	-	-	Cla97Chr11:30714673-30717772	119	100	83	4	10	6	5.61268010918718	4.72091672522559	4.68804299888206	0.243430963663049	0.471838507195346	0.320213009802757	5.00721327776494	0.345160826887051	3.85866726296219	1.89159006971508e-32	1.47660430980528e-30	UP
Cla97C02G047340	Cla97C02G047340	Phenylalanine ammonia-lyase	GO:0005623|GO:0050896|GO:0008152|GO:0003824|GO:0016829|GO:0005622|GO:0005515|GO:0006950|GO:0044237|GO:0006807|GO:0044238|GO:0009058|GO:0005737|GO:0009611|GO:0006520|GO:0009698|GO:0006952|GO:0006979|GO:0006725|GO:0019748|GO:0080167|GO:0005829|GO:0019439|GO:0009063|GO:0009699|GO:0019438|GO:0044550|GO:0045548|GO:0009800|GO:0019752|GO:0006559	cell|response to stimulus|metabolic process|catalytic activity|lyase activity|intracellular|protein binding|response to stress|cellular metabolic process|nitrogen compound metabolic process|primary metabolic process|biosynthetic process|cytoplasm|response to wounding|cellular amino acid metabolic process|phenylpropanoid metabolic process|defense response|response to oxidative stress|cellular arom…	K10775|K10775	phenylalanine ammonia-lyase[4.3.1.24]|phenylalanine ammonia-lyase[4.3.1.24]	ko00360	Phenylalanine metabolism	Cla97Chr02:35070229-35074514	5227	6856	5082	928	1301	1423	139.495383146438	183.139321534603	162.41758035341	31.9518614242558	34.7333244462771	42.9724186828795	161.684095011484	36.5525348511375	2.14513440376289	1.98224509275559e-32	1.54144239090297e-30	UP
Cla97C07G134920	Cla97C07G134920	Dirigent protein	GO:0050896|GO:0008152|GO:0005576|GO:0048046|GO:0005515|GO:0006950|GO:0044237|GO:0030234|GO:0009058|GO:0050790|GO:0042802|GO:0009698|GO:0046983|GO:0006952|GO:0006725|GO:0019748|GO:0042349|GO:0042803|GO:0009699|GO:0019438|GO:0044550|GO:0009807|GO:1901599	response to stimulus|metabolic process|extracellular region|apoplast|protein binding|response to stress|cellular metabolic process|enzyme regulator activity|biosynthetic process|regulation of catalytic activity|identical protein binding|phenylpropanoid metabolic process|protein dimerization activity|defense response|cellular aromatic compound metabolic process|secondary metabolic process|guiding …	-	-	-	-	Cla97Chr07:19114080-19114637	320	227	255	31	43	34	32.7824874309926	23.2767174152843	31.2841109456914	4.09724220758844	4.40682990935084	3.94143671857591	29.1144385973228	4.14850294517173	2.81107208460651	2.32284407289591e-32	1.79940623295784e-30	UP
Cla97C10G202900	Cla97C10G202900	Glycosyltransferase	GO:0005623|GO:0043226|GO:0008152|GO:0003824|GO:0016020|GO:0005622|GO:0016740|GO:0044238|GO:0005737|GO:0016021|GO:0006629|GO:0016757|GO:0016131|GO:0043231|GO:0009536|GO:0016758|GO:0008194|GO:0008202|GO:0009507|GO:0035251|GO:0046527|GO:0080046|GO:0080044|GO:0050502|GO:0050403	cell|organelle|metabolic process|catalytic activity|membrane|intracellular|transferase activity|primary metabolic process|cytoplasm|integral component of membrane|lipid metabolic process|transferase activity, transferring glycosyl groups|brassinosteroid metabolic process|intracellular membrane-bounded organelle|plastid|transferase activity, transferring hexosyl groups|UDP-glycosyltransferase acti…	K13496|K13496	UDP-glucosyltransferase 73C[2.4.1.-]|UDP-glucosyltransferase 73C[2.4.1.-]	-	-	Cla97Chr10:32706326-32707804	348	340	278	751	974	775	13.4504712829437	13.1534991102533	12.8675041014002	37.4489128331775	37.6599074759281	33.8951697823894	13.1571581648657	36.3346633638317	-1.46549862722624	2.33610227273e-32	1.80279588316837e-30	DOWN
Cla97C10G185900	Cla97C10G185900	Alpha/beta-Hydrolases superfamily protein	GO:0005623|GO:0003824|GO:0016020|GO:0005576|GO:0005886|GO:0071944|GO:0016787	cell|catalytic activity|membrane|extracellular region|plasma membrane|cell periphery|hydrolase activity	K01076	abhydrolase domain-containing protein 17[3.1.2.22]	-	-	Cla97Chr10:1192709-1196739	426	453	321	61	99	79	20.8672941308709	22.2104391014893	18.8300580203108	3.85504215436329	4.85121873983486	4.37887473174674	20.635930417557	4.36171187531496	2.24219210986502	5.28113158625387e-32	4.06006994979578e-30	UP
Cla97C11G213340	Cla97C11G213340	Laccase	GO:0008152|GO:0003824|GO:0005576|GO:0048046|GO:0044237|GO:0071554|GO:0009058|GO:0016491|GO:0042546|GO:0055114|GO:0071669|GO:0009698|GO:0043169|GO:0006725|GO:0019748|GO:0046872|GO:0016682|GO:0019439|GO:0009832|GO:0009699|GO:0009808|GO:0019438|GO:0044550|GO:0009834|GO:0046914|GO:0052716|GO:0009809|GO:0046274|GO:0005507	metabolic process|catalytic activity|extracellular region|apoplast|cellular metabolic process|cell wall organization or biogenesis|biosynthetic process|oxidoreductase activity|cell wall biogenesis|oxidation-reduction process|plant-type cell wall organization or biogenesis|phenylpropanoid metabolic process|cation binding|cellular aromatic compound metabolic process|secondary metabolic process|meta…	K05909	laccase[1.10.3.2]	-	-	Cla97Chr11:6705853-6708554	242	242	184	31	43	26	9.2225369300474	9.23112193477811	8.39740432288315	1.5241741012229	1.63934072627851	1.12122514506407	8.95035439590289	1.42824665752183	2.64769965445061	5.35552020822074e-32	4.10172219419049e-30	UP
Cla97C09G178670	Cla97C09G178670	Inositol-tetrakisphosphate 1-kinase	GO:0005623|GO:0008152|GO:0003824|GO:0005622|GO:0044237|GO:0016740|GO:0044238|GO:0009058|GO:0005737|GO:0016772|GO:0006020|GO:0044262|GO:0000166|GO:0043169|GO:0006793|GO:0005975|GO:0046835|GO:0032958|GO:0016773|GO:0046872|GO:0005829|GO:0017076|GO:0006796|GO:0052746|GO:0032957|GO:0016301|GO:0006066|GO:0000287|GO:0016310|GO:0005524|GO:0010264|GO:0030554|GO:0052725|GO:0047325|GO:0052726	cell|metabolic process|catalytic activity|intracellular|cellular metabolic process|transferase activity|primary metabolic process|biosynthetic process|cytoplasm|transferase activity, transferring phosphorus-containing groups|inositol metabolic process|cellular carbohydrate metabolic process|nucleotide binding|cation binding|phosphorus metabolic process|carbohydrate metabolic process|carbohydrate …	K00913|K00913	inositol-1,3,4-trisphosphate 5/6-kinase / inositol-tetrakisphosphate 1-kinase[2.7.1.159 2.7.1.134]|inositol-1,3,4-trisphosphate 5/6-kinase / inositol-tetrakisphosphate 1-kinase[2.7.1.159 2.7.1.134]	-	-	Cla97Chr09:31633056-31634069	958	744	717	175	249	166	54.0075379704394	41.9822152702517	48.405995027605	12.7282306967521	14.0426863479203	10.5894658310475	48.131916089432	12.4534609585733	1.95044711747966	5.96952125703286e-32	4.55478960273455e-30	UP
Cla97C02G045020	Cla97C02G045020	transcription repressor OFP17	GO:0005623|GO:0043226|GO:0008152|GO:0005622|GO:0044237|GO:0006807|GO:0044238|GO:0009058|GO:0006139|GO:0043231|GO:0006725|GO:0051252|GO:0005634|GO:0010468|GO:0010629|GO:0016070|GO:0019438|GO:0032774|GO:0006355|GO:0006351|GO:0045892|GO:2001141|GO:1903507|GO:1903506	cell|organelle|metabolic process|intracellular|cellular metabolic process|nitrogen compound metabolic process|primary metabolic process|biosynthetic process|nucleobase-containing compound metabolic process|intracellular membrane-bounded organelle|cellular aromatic compound metabolic process|regulation of RNA metabolic process|nucleus|regulation of gene expression|negative regulation of gene expre…	-	-	-	-	Cla97Chr02:33171844-33173871	298	261	245	32	58	36	23.2719173183482	20.4014135023499	22.912522766349	3.22407204074351	4.53108921966552	3.1812134561061	22.1952845290157	3.64545823883838	2.6060811234821	8.42746173761448e-32	6.4061334616713e-30	UP
Cla97C10G187010	Cla97C10G187010	Ethylene responsive transcription factor 1a	GO:0032502|GO:0005623|GO:0050896|GO:0043226|GO:0008152|GO:0043234|GO:0005622|GO:0044237|GO:0006807|GO:0044238|GO:0012505|GO:0003700|GO:0009058|GO:0003676|GO:0007275|GO:0006139|GO:0051301|GO:0005635|GO:0005643|GO:0043231|GO:0006725|GO:0051252|GO:0010243|GO:0005634|GO:0001944|GO:0003677|GO:0010468|GO:0010628|GO:0016070|GO:0010200|GO:0019438|GO:0032774|GO:0006355|GO:0045893|GO:0006351|GO:2001141|GO:…	developmental process|cell|response to stimulus|organelle|metabolic process|protein complex|intracellular|cellular metabolic process|nitrogen compound metabolic process|primary metabolic process|endomembrane system|transcription factor activity, sequence-specific DNA binding|biosynthetic process|nucleic acid binding|multicellular organism development|nucleobase-containing compound metabolic proce…	-	-	-	-	Cla97Chr10:2514936-2515775	601	653	694	2395	2521	3344	40.8998523728467	44.4799335623183	56.5585408329956	210.278027766624	171.625631036999	257.508399926293	47.3127755893869	213.137352909972	-2.1714817478658	8.68561893270032e-32	6.57773589022708e-30	DOWN
Cla97C08G160370	Cla97C08G160370	Kinesin-like protein	GO:0005623|GO:0043226|GO:0003824|GO:0005622|GO:0016787|GO:0005737|GO:0016817|GO:0000166|GO:0005856|GO:0017076|GO:0016818|GO:0016462|GO:0015630|GO:0005524|GO:0030554|GO:0005874|GO:0017111|GO:0003774|GO:0003777	cell|organelle|catalytic activity|intracellular|hydrolase activity|cytoplasm|hydrolase activity, acting on acid anhydrides|nucleotide binding|cytoskeleton|purine nucleotide binding|hydrolase activity, acting on acid anhydrides, in phosphorus-containing anhydrides|pyrophosphatase activity|microtubule cytoskeleton|ATP binding|adenyl nucleotide binding|microtubule|nucleoside-triphosphatase activity|…	-	-	-	-	Cla97Chr08:27134774-27139977	167	134	119	14	11	15	3.73931404367094	3.00320306970814	3.1908931408018	0.404422719519122	0.246402794803598	0.380052895023251	3.31113675139363	0.343626136448657	3.26841491772587	1.15784152031204e-31	8.73589274953651e-30	UP
Cla97C01G020380	Cla97C01G020380	Cyclin B, putative	GO:0005623|GO:0043226|GO:0008152|GO:0005622|GO:0005515|GO:0044237|GO:0006807|GO:0044238|GO:0030234|GO:0051726|GO:0019538|GO:0050790|GO:0051301|GO:0007049|GO:0043231|GO:0019899|GO:0006793|GO:0019887|GO:0005634|GO:0051246|GO:0044267|GO:0006796|GO:0019900|GO:0019901|GO:0006464|GO:0016538|GO:0000079|GO:0016310|GO:0045859|GO:0006468|GO:0042325|GO:0071900	cell|organelle|metabolic process|intracellular|protein binding|cellular metabolic process|nitrogen compound metabolic process|primary metabolic process|enzyme regulator activity|regulation of cell cycle|protein metabolic process|regulation of catalytic activity|cell division|cell cycle|intracellular membrane-bounded organelle|enzyme binding|phosphorus metabolic process|protein kinase regulator ac…	-	-	-	-	Cla97Chr01:33049061-33051326	171	146	114	10	21	5	7.32220042239198	6.25753485266531	5.84574274689352	0.552452694708517	0.89953439636749	0.242251135682983	6.47515934065027	0.56474607558633	3.51924144956442	1.49312338031818e-31	1.12238637507177e-29	UP
Cla97C07G140340	Cla97C07G140340	Transcription factor	GO:0005623|GO:0043226|GO:0008152|GO:0005622|GO:0005515|GO:0044237|GO:0006807|GO:0044238|GO:0003700|GO:0009058|GO:0003676|GO:0006139|GO:0046983|GO:0043231|GO:0006725|GO:0051252|GO:0005634|GO:0003677|GO:0010468|GO:0016070|GO:0019438|GO:0032774|GO:0006355|GO:0006351|GO:2001141|GO:1903506	cell|organelle|metabolic process|intracellular|protein binding|cellular metabolic process|nitrogen compound metabolic process|primary metabolic process|transcription factor activity, sequence-specific DNA binding|biosynthetic process|nucleic acid binding|nucleobase-containing compound metabolic process|protein dimerization activity|intracellular membrane-bounded organelle|cellular aromatic compou…	-	-	-	-	Cla97Chr07:28099941-28101693	31	37	32	198	188	221	2.32559710081825	2.77830624552056	2.87482306657562	19.1636245339697	14.108835242464	18.7603848432058	2.65957547097148	17.3442815398798	-2.70519219832836	2.27739456344868e-31	1.70560885829352e-29	DOWN
Cla97C08G157670	Cla97C08G157670	Peroxidase	GO:0005623|GO:0050896|GO:0016209|GO:0003824|GO:0005576|GO:0006950|GO:0004601|GO:0071944|GO:0071554|GO:0009506|GO:0005911|GO:0016491|GO:0071669|GO:0071555|GO:0005618|GO:0009664|GO:0009505	cell|response to stimulus|antioxidant activity|catalytic activity|extracellular region|response to stress|peroxidase activity|cell periphery|cell wall organization or biogenesis|plasmodesma|cell-cell junction|oxidoreductase activity|plant-type cell wall organization or biogenesis|cell wall organization|cell wall|plant-type cell wall organization|plant-type cell wall	K00430	peroxidase[1.11.1.7]	-	-	Cla97Chr08:25164283-25165558	135	138	125	9	12	16	8.08935380916182	8.27678682817539	8.96976913231408	0.695770194387806	0.719295820589795	1.0848720573779	8.44530325655043	0.833312690785167	3.34121937205333	2.4990872415966e-31	1.86476009762664e-29	UP
Cla97C02G027210	Cla97C02G027210	terpene synthase 10-like	GO:0008152|GO:0003824|GO:0016829|GO:0044237|GO:0044238|GO:0009058|GO:0006629|GO:0044255|GO:0006720|GO:0008610|GO:0008299|GO:0010333|GO:0010334|GO:0051762	metabolic process|catalytic activity|lyase activity|cellular metabolic process|primary metabolic process|biosynthetic process|lipid metabolic process|cellular lipid metabolic process|isoprenoid metabolic process|lipid biosynthetic process|isoprenoid biosynthetic process|terpene synthase activity|sesquiterpene synthase activity|sesquiterpene biosynthetic process	K07385	1,8-cineole synthase[4.2.3.108]	-	-	Cla97Chr02:899667-905554	1	0	0	42	48	61	0.031821291351019	0	0	1.72373126391771	1.52751542836847	2.19576687018453	0.0106070971170063	1.81567118749024	-7.41932926573919	2.59675399621538e-31	1.93053916143543e-29	DOWN
Cla97C03G057640	Cla97C03G057640	WAT1-related protein	GO:0051179|GO:0005215|GO:0005623|GO:0016020|GO:0005886|GO:0071944|GO:0022857|GO:0006810	localization|transporter activity|cell|membrane|plasma membrane|cell periphery|transmembrane transporter activity|transport	-	-	-	-	Cla97Chr03:6591319-6594061	0	0	0	54	45	60	0	0	0	3.80374128005027	2.45783288590227	3.70687694744741	0	3.32281703779998	-Inf	2.60973458330639e-31	1.93310850740097e-29	DOWN
Cla97C05G086010	Cla97C05G086010	sulfate transporter 3.1	GO:0051179|GO:0005215|GO:0005623|GO:0043226|GO:0016020|GO:0005886|GO:0005622|GO:0071944|GO:0022857|GO:0006810|GO:0005737|GO:0016021|GO:0022891|GO:0031226|GO:0043231|GO:0005887|GO:0009536|GO:0055085|GO:0015075|GO:0006811|GO:0015116|GO:0009507|GO:0034220|GO:0008272|GO:0006820|GO:0008271|GO:0008509|GO:0015293|GO:1902358|GO:0098656|GO:0015103	localization|transporter activity|cell|organelle|membrane|plasma membrane|intracellular|cell periphery|transmembrane transporter activity|transport|cytoplasm|integral component of membrane|substrate-specific transmembrane transporter activity|intrinsic component of plasma membrane|intracellular membrane-bounded organelle|integral component of plasma membrane|plastid|transmembrane transport|ion tr…	-	-	-	-	Cla97Chr05:4552760-4558076	150	165	87	398	623	514	4.41765753897906	4.86393672895344	3.06838485921504	15.1225569055897	18.3548732221455	17.1294086776759	4.11665970904918	16.8689462684704	-2.0348237546254	2.83660224517144e-31	2.09351560610907e-29	DOWN
Cla97C02G049360	Cla97C02G049360	Myb transcription factor	GO:0005623|GO:0050896|GO:0043226|GO:0008152|GO:0003682|GO:0005622|GO:0006950|GO:0051707|GO:0044237|GO:0071554|GO:0006807|GO:0044238|GO:0009607|GO:0003700|GO:0009058|GO:2000652|GO:0003676|GO:0042546|GO:0006139|GO:0071669|GO:0009620|GO:0006952|GO:0043231|GO:0006725|GO:1901348|GO:0051252|GO:0050832|GO:0005634|GO:0003677|GO:0009832|GO:0010468|GO:0009751|GO:0010628|GO:0016070|GO:0019438|GO:0032774|GO:…	cell|response to stimulus|organelle|metabolic process|chromatin binding|intracellular|response to stress|response to other organism|cellular metabolic process|cell wall organization or biogenesis|nitrogen compound metabolic process|primary metabolic process|response to biotic stimulus|transcription factor activity, sequence-specific DNA binding|biosynthetic process|regulation of secondary cell wa…	-	-	-	-	Cla97Chr02:36767465-36769136	136	92	104	8	5	5	7.87676166430437	5.33339037052386	7.21327185853549	0.597776275031472	0.289700238460365	0.327664909966344	6.80780796445457	0.405047141152727	4.07102861184365	3.07421426692264e-31	2.26066133193703e-29	UP
Cla97C02G041550	Cla97C02G041550	microtubule-binding protein TANGLED	GO:0005623|GO:0043226|GO:0043234|GO:0005622|GO:0043233|GO:0005737|GO:0051301|GO:0007049|GO:0043231|GO:0005875|GO:0000278|GO:0005856|GO:0009574|GO:0005730|GO:0005739|GO:0031981|GO:0005634|GO:0009524|GO:0000281|GO:0015630|GO:0000911|GO:0000914	cell|organelle|protein complex|intracellular|organelle lumen|cytoplasm|cell division|cell cycle|intracellular membrane-bounded organelle|microtubule associated complex|mitotic cell cycle|cytoskeleton|preprophase band|nucleolus|mitochondrion|nuclear lumen|nucleus|phragmoplast|mitotic cytokinesis|microtubule cytoskeleton|cytokinesis by cell plate formation|phragmoplast assembly	-	-	-	-	Cla97Chr02:29474014-29476715	201	160	113	13	20	7	9.77045892360461	7.78473589177506	6.577899526216	0.815247976991848	0.972565086259796	0.385026419749235	8.04436478053189	0.72427982766696	3.47335940406731	3.12327910510908e-31	2.28845027860267e-29	UP
Cla97C02G031530	Cla97C02G031530	Kinesin-like protein	GO:0005623|GO:0043226|GO:0003824|GO:0016020|GO:0043234|GO:0005886|GO:0005622|GO:0071944|GO:0007017|GO:0016787|GO:0007018|GO:0005737|GO:0016817|GO:0000166|GO:0005875|GO:0005856|GO:0005871|GO:0017076|GO:0016818|GO:0016462|GO:0015630|GO:0005524|GO:0030554|GO:0005874|GO:0017111|GO:0003774|GO:0003777	cell|organelle|catalytic activity|membrane|protein complex|plasma membrane|intracellular|cell periphery|microtubule-based process|hydrolase activity|microtubule-based movement|cytoplasm|hydrolase activity, acting on acid anhydrides|nucleotide binding|microtubule associated complex|cytoskeleton|kinesin complex|purine nucleotide binding|hydrolase activity, acting on acid anhydrides, in phosphorus-c…	-	-	-	-	Cla97Chr02:4391826-4398396	1756	1609	1494	456	543	439	35.8631557737778	32.8914770309656	36.5397504009835	12.0151619871104	11.0939331708189	10.1453189695652	35.0981277352423	11.0848047091648	1.66281072066853	3.78245269832794e-31	2.76146258867856e-29	UP
Cla97C05G107550	Cla97C05G107550	Hexosyltransferase	GO:0051179|GO:0050896|GO:0008152|GO:0003824|GO:0006950|GO:0016740|GO:0044238|GO:0009058|GO:0009409|GO:0009266|GO:0016757|GO:0005975|GO:0009311|GO:0016758|GO:0016051|GO:0008194|GO:0052576|GO:0070417|GO:0008378|GO:0035250|GO:0009312|GO:0010325|GO:0047216	localization|response to stimulus|metabolic process|catalytic activity|response to stress|transferase activity|primary metabolic process|biosynthetic process|response to cold|response to temperature stimulus|transferase activity, transferring glycosyl groups|carbohydrate metabolic process|oligosaccharide metabolic process|transferase activity, transferring hexosyl groups|carbohydrate biosynthetic…	K18819	inositol 3-alpha-galactosyltransferase[2.4.1.123]	-	-	Cla97Chr05:34439762-34442487	3	2	3	53	61	56	0.168619419708552	0.112496351107138	0.201937239742867	3.8434896860235	3.43004080829266	3.56183657776285	0.161017670186186	3.61178902402634	-4.48742269846491	3.94379520644845e-31	2.86893431935763e-29	DOWN
Cla97C04G072920	Cla97C04G072920	high mobility group B protein 6 isoform X2	GO:0005623|GO:0043226|GO:0005622|GO:0005737|GO:0043231|GO:0005739|GO:0005634	cell|organelle|intracellular|cytoplasm|intracellular membrane-bounded organelle|mitochondrion|nucleus	-	-	-	-	Cla97Chr04:20272131-20272890	114	112	102	9	10	8	10.9710088437802	10.7885230005332	11.755195077153	1.11744910007739	0.962741196499596	0.871185136985286	11.1715756404888	0.983791811187424	3.50533582132943	5.37648629221167e-31	3.89718449238315e-29	UP
Cla97C06G126540	Cla97C06G126540	Aldehyde dehydrogenase, putative	GO:0005623|GO:0050896|GO:0043226|GO:0008152|GO:0003824|GO:0005622|GO:0043233|GO:0016491|GO:0005737|GO:0055114|GO:0000166|GO:0043231|GO:0005739|GO:0009536|GO:0017076|GO:0005759|GO:0016620|GO:0010038|GO:0004029|GO:0009507|GO:0046686|GO:0004028|GO:0005524|GO:0030554	cell|response to stimulus|organelle|metabolic process|catalytic activity|intracellular|organelle lumen|oxidoreductase activity|cytoplasm|oxidation-reduction process|nucleotide binding|intracellular membrane-bounded organelle|mitochondrion|plastid|purine nucleotide binding|mitochondrial matrix|oxidoreductase activity, acting on the aldehyde or oxo group of donors, NAD or NADP as acceptor|response …	K00128|K00128|K00128|K00128|K00128|K00128|K00128|K00128|K00128|K00128|K00128|K00128|K00128|K00128	aldehyde dehydrogenase (NAD+)[1.2.1.3]|aldehyde dehydrogenase (NAD+)[1.2.1.3]|aldehyde dehydrogenase (NAD+)[1.2.1.3]|aldehyde dehydrogenase (NAD+)[1.2.1.3]|aldehyde dehydrogenase (NAD+)[1.2.1.3]|aldehyde dehydrogenase (NAD+)[1.2.1.3]|aldehyde dehydrogenase (NAD+)[1.2.1.3]|aldehyde dehydrogenase (NAD+)[1.2.1.3]|aldehyde dehydrogenase (NAD+)[1.2.1.3]|aldehyde dehydrogenase (NAD+)[1.2.1.3]|aldehyde …	-	-	Cla97Chr06:28263039-28266211	2732	2092	1576	4824	7616	5794	94.4788837530073	72.4134154930356	65.2681262932396	215.229615894295	263.476959096596	226.730579759109	77.3868085130942	235.14571825	-1.60339549432226	5.77279611754067e-31	4.16956121002154e-29	DOWN
Cla97C07G134960	Cla97C07G134960	Membrane-associated kinase regulator, putative	GO:0005623|GO:0043226|GO:0016020|GO:0005886|GO:0005622|GO:0071944|GO:0043231|GO:0005634	cell|organelle|membrane|plasma membrane|intracellular|cell periphery|intracellular membrane-bounded organelle|nucleus	-	-	-	-	Cla97Chr07:19245187-19246635	441	396	399	60	106	61	19.0981530302608	17.1652929588952	20.6927056220509	3.35232925163034	4.59219888907069	2.98923717100121	18.9853838704023	3.64458843723408	2.38106135600859	6.13685073605721e-31	4.41679157939777e-29	UP
Cla97C07G129310	Cla97C07G129310	Myb-related transcription factor	GO:0005623|GO:0050896|GO:0043226|GO:0008152|GO:0003682|GO:0005622|GO:0006950|GO:0044237|GO:0006807|GO:0044238|GO:0003700|GO:0009058|GO:0003676|GO:0006970|GO:0006139|GO:0043231|GO:0006725|GO:0009725|GO:0051252|GO:0010243|GO:0009733|GO:0005634|GO:0009723|GO:0003677|GO:0010468|GO:0009651|GO:0016070|GO:0009753|GO:0010200|GO:0019438|GO:0010038|GO:0032774|GO:0006355|GO:0046686|GO:0006351|GO:2001141|GO:…	cell|response to stimulus|organelle|metabolic process|chromatin binding|intracellular|response to stress|cellular metabolic process|nitrogen compound metabolic process|primary metabolic process|transcription factor activity, sequence-specific DNA binding|biosynthetic process|nucleic acid binding|response to osmotic stress|nucleobase-containing compound metabolic process|intracellular membrane-bou…	-	-	-	-	Cla97Chr07:1044196-1046592	1	1	1	52	57	83	0.0744568496846109	0.0745237031500517	0.08913635973025	4.99357998528124	4.24429092589334	6.99070205252743	0.0793723041883042	5.409524321234	-6.09072224036964	6.47325744596115e-31	4.64244640011404e-29	DOWN
Cla97C10G201170	Cla97C10G201170	Agamous-like MADS-box protein A	GO:0005623|GO:0043226|GO:0008152|GO:0005622|GO:0005515|GO:0044237|GO:0006807|GO:0044238|GO:0003700|GO:0009058|GO:0003676|GO:0006139|GO:0046983|GO:0043231|GO:0006725|GO:0051252|GO:0005634|GO:0003677|GO:0010468|GO:0016070|GO:0019438|GO:0032774|GO:0006355|GO:0006351|GO:2001141|GO:1903506	cell|organelle|metabolic process|intracellular|protein binding|cellular metabolic process|nitrogen compound metabolic process|primary metabolic process|transcription factor activity, sequence-specific DNA binding|biosynthetic process|nucleic acid binding|nucleobase-containing compound metabolic process|protein dimerization activity|intracellular membrane-bounded organelle|cellular aromatic compou…	-	-	-	-	Cla97Chr10:31197546-31198721	1801	2170	1886	408	641	455	87.5453975528211	105.580265072513	109.787360309141	25.5870810384231	31.1701950142859	25.026969165435	100.971007644825	27.2614150727147	1.88900874762121	7.04254850628811e-31	5.0329424113952e-29	UP
Cla97C02G026280	Cla97C02G026280	NAC domain-containing protein 2	GO:0032502|GO:0005623|GO:0050896|GO:0043226|GO:0023052|GO:0008152|GO:0007154|GO:0005622|GO:0007165|GO:0006950|GO:0044237|GO:0006807|GO:0044238|GO:0003700|GO:0009058|GO:0009611|GO:0003676|GO:0009755|GO:0009968|GO:0007275|GO:0009966|GO:0006139|GO:0043231|GO:0006725|GO:0009725|GO:0051252|GO:0009737|GO:0005634|GO:0003677|GO:0009788|GO:0010468|GO:0016070|GO:0009738|GO:0009787|GO:0019438|GO:0032774|GO:…	developmental process|cell|response to stimulus|organelle|signaling|metabolic process|cell communication|intracellular|signal transduction|response to stress|cellular metabolic process|nitrogen compound metabolic process|primary metabolic process|transcription factor activity, sequence-specific DNA binding|biosynthetic process|response to wounding|nucleic acid binding|hormone-mediated signaling p…	-	-	-	-	Cla97Chr02:86749-87799	1226	1344	1208	3952	3751	3544	73.2327741366674	80.3558954522474	86.4117753523503	304.559774489766	224.142206125654	239.544509905678	80.000148313755	256.082163507033	-1.67853219088492	7.45134455548802e-31	5.3064031262521e-29	DOWN
Cla97C10G198410	Cla97C10G198410	Carboxypeptidase	GO:0005623|GO:0008152|GO:0003824|GO:0005576|GO:0071944|GO:0009506|GO:0006807|GO:0044238|GO:0005911|GO:0016787|GO:0019538|GO:0008233|GO:0005618|GO:0006508|GO:0008236|GO:0009505|GO:0070008|GO:0004180|GO:0004185	cell|metabolic process|catalytic activity|extracellular region|cell periphery|plasmodesma|nitrogen compound metabolic process|primary metabolic process|cell-cell junction|hydrolase activity|protein metabolic process|peptidase activity|cell wall|proteolysis|serine-type peptidase activity|plant-type cell wall|serine-type exopeptidase activity|carboxypeptidase activity|serine-type carboxypeptidase a…	K16297	serine carboxypeptidase-like clade II[3.4.16.-]	-	-	Cla97Chr10:28254752-28262331	417	493	287	1083	1371	1542	16.349527962528	19.3472529380109	13.4754108946683	54.7820743500623	53.7735272100597	68.411856987327	16.3907305984024	58.9891528491497	-1.84756952820401	7.78409971121274e-31	5.52398908177531e-29	DOWN
Cla97C10G195660	Cla97C10G195660	4-coumarate:CoA ligase	GO:0005623|GO:0050896|GO:0043226|GO:0008152|GO:0003824|GO:0005622|GO:0006950|GO:0016874|GO:0051707|GO:0044237|GO:0009607|GO:0009611|GO:0000166|GO:0009314|GO:0009620|GO:0009698|GO:0043231|GO:0006725|GO:0019748|GO:0005634|GO:0017076|GO:0009416|GO:0016405|GO:0009411|GO:0005524|GO:0030554|GO:0016207	cell|response to stimulus|organelle|metabolic process|catalytic activity|intracellular|response to stress|ligase activity|response to other organism|cellular metabolic process|response to biotic stimulus|response to wounding|nucleotide binding|response to radiation|response to fungus|phenylpropanoid metabolic process|intracellular membrane-bounded organelle|cellular aromatic compound metabolic pr…	K01904|K01904|K01904	4-coumarate--CoA ligase[6.2.1.12]|4-coumarate--CoA ligase[6.2.1.12]|4-coumarate--CoA ligase[6.2.1.12]	-	-	Cla97Chr10:25139937-25144211	10856	11716	10272	2334	3598	3179	443.904437352997	479.515272902797	502.997360281545	123.129262610745	147.177895389854	147.091581178218	475.47235684578	139.132913059606	1.77289772580101	1.02967703153425e-30	7.28164635261991e-29	UP
Cla97C11G221010	Cla97C11G221010	Protein kinase	GO:0005623|GO:0050896|GO:0043226|GO:0023052|GO:0008152|GO:0003824|GO:0016020|GO:0007154|GO:0005622|GO:0007165|GO:0043233|GO:0044237|GO:0016740|GO:0006807|GO:0044238|GO:0012505|GO:0031090|GO:0006325|GO:0005737|GO:0031965|GO:0016772|GO:0019538|GO:0009966|GO:0000166|GO:0051301|GO:0007049|GO:0005635|GO:0043231|GO:0006793|GO:0005856|GO:0005819|GO:0005730|GO:0016773|GO:0031981|GO:0009504|GO:0005634|GO:…	cell|response to stimulus|organelle|signaling|metabolic process|catalytic activity|membrane|cell communication|intracellular|signal transduction|organelle lumen|cellular metabolic process|transferase activity|nitrogen compound metabolic process|primary metabolic process|endomembrane system|organelle membrane|chromatin organization|cytoplasm|nuclear membrane|transferase activity, transferring phos…	K08850|K08850	aurora kinase, other[2.7.11.1]|aurora kinase, other[2.7.11.1]	-	-	Cla97Chr11:27107015-27109562	372	246	220	35	47	36	24.0284714780252	15.9045876828041	17.0175689922561	2.91672257603838	3.03700244109076	2.6312409603047	18.9835427176951	2.86165532581128	2.72982743274198	1.5769419306684e-30	1.11130602169604e-28	UP
Cla97C01G012000	Cla97C01G012000	spermidine synthase 1-like	GO:0005623|GO:0043226|GO:0008152|GO:0003824|GO:0016020|GO:0005886|GO:0005622|GO:0005515|GO:0071944|GO:0044237|GO:0016740|GO:0006807|GO:0009058|GO:0016765|GO:0043231|GO:0005634|GO:0004766|GO:0009308|GO:0008295|GO:0006595|GO:0042401|GO:0006596	cell|organelle|metabolic process|catalytic activity|membrane|plasma membrane|intracellular|protein binding|cell periphery|cellular metabolic process|transferase activity|nitrogen compound metabolic process|biosynthetic process|transferase activity, transferring alkyl or aryl (other than methyl) groups|intracellular membrane-bounded organelle|nucleus|spermidine synthase activity|amine metabolic pr…	K00797|K00797|K00797|K00797	spermidine synthase[2.5.1.16]|spermidine synthase[2.5.1.16]|spermidine synthase[2.5.1.16]|spermidine synthase[2.5.1.16]	-	-	Cla97Chr01:24810039-24813256	0	0	0	46	43	51	0	0	0	3.1676115189137	2.2959954149559	3.08022716233802	0	2.84794469873587	-Inf	1.73930635944943e-30	1.22148656994414e-28	DOWN
Cla97C03G061620	Cla97C03G061620	Jasmonate induced protein	-	-	-	-	-	-	Cla97Chr03:19882046-19884520	127	122	74	504	535	874	6.40203343310195	6.15568416721478	4.46719364743348	32.778191801286	26.9792299852089	49.854306196855	5.67497041591674	36.5372426611166	-2.68668298623728	2.00217079629484e-30	1.40124339591724e-28	DOWN
Cla97C01G006710	Cla97C01G006710	Endoglucanase	GO:0005623|GO:0043226|GO:0008152|GO:0003824|GO:0040007|GO:0005576|GO:0005622|GO:0044237|GO:0071554|GO:0044238|GO:0016787|GO:0016049|GO:0005737|GO:0044262|GO:0009825|GO:0043231|GO:0071555|GO:0016798|GO:0005975|GO:0016052|GO:0005976|GO:0009536|GO:0042545|GO:0042547|GO:0004553|GO:0009507|GO:0000272|GO:0006073|GO:0008810|GO:0009251|GO:0030245	cell|organelle|metabolic process|catalytic activity|growth|extracellular region|intracellular|cellular metabolic process|cell wall organization or biogenesis|primary metabolic process|hydrolase activity|cell growth|cytoplasm|cellular carbohydrate metabolic process|multidimensional cell growth|intracellular membrane-bounded organelle|cell wall organization|hydrolase activity, acting on glycosyl bo…	K01179|K01179	endoglucanase[3.2.1.4]|endoglucanase[3.2.1.4]	-	-	Cla97Chr01:6767617-6772280	156	138	120	12	23	11	5.89791348071796	5.22225835587257	5.43307335498667	0.585346237708782	0.869890574058366	0.47061023584771	5.5177483971924	0.641949015871619	3.10354904603991	2.4640705706483e-30	1.71858337807141e-28	UP
Cla97C05G093390	Cla97C05G093390	protein C2-DOMAIN ABA-RELATED 4-like	GO:0005623|GO:0050896|GO:0043226|GO:0023052|GO:0016020|GO:0005886|GO:0007154|GO:0008289|GO:0005622|GO:0007165|GO:0005515|GO:0006950|GO:0051707|GO:0071944|GO:0006955|GO:0009607|GO:0005543|GO:0005737|GO:0050776|GO:0009617|GO:0031349|GO:0009755|GO:1901002|GO:0006970|GO:0010647|GO:0009966|GO:0045087|GO:1900424|GO:1900426|GO:0006952|GO:0043169|GO:0043231|GO:0009967|GO:0009725|GO:0009789|GO:0009737|GO:…	cell|response to stimulus|organelle|signaling|membrane|plasma membrane|cell communication|lipid binding|intracellular|signal transduction|protein binding|response to stress|response to other organism|cell periphery|immune response|response to biotic stimulus|phospholipid binding|cytoplasm|regulation of immune response|response to bacterium|positive regulation of defense response|hormone-mediated …	-	-	-	-	Cla97Chr05:12440687-12442281	468	447	338	930	1106	1067	53.7208798802539	51.3580249904572	46.4627349846202	137.727723563726	127.003161509409	138.592434135052	50.5138799517771	134.441106402729	-1.41222255668565	3.37266866925726e-30	2.34423572983717e-28	DOWN
Cla97C11G209090	Cla97C11G209090	Unknown protein	GO:0032502|GO:0005623|GO:0043226|GO:0005622|GO:0005737|GO:0007275|GO:0048367|GO:0043231|GO:0005739	developmental process|cell|organelle|intracellular|cytoplasm|multicellular organism development|shoot system development|intracellular membrane-bounded organelle|mitochondrion	-	-	-	-	Cla97Chr11:2672847-2673441	50	57	36	226	242	314	10.9509714576355	12.4957690639707	9.44230679625269	63.8610566023477	53.0228110827784	77.8204682058292	10.9630157726196	64.9014452969851	-2.56560588794352	4.28390671220965e-30	2.9674460966214e-28	DOWN
Cla97C06G123320	Cla97C06G123320	Transmembrane protein, putative	-	-	-	-	-	-	Cla97Chr06:25618243-25618729	214	143	109	559	642	492	37.4103558229088	25.0217321597874	22.818908090944	126.075676467464	112.273061818071	97.3243329974478	28.4169986912134	111.891023760994	-1.9772682084699	4.76169899997017e-30	3.28719193548961e-28	DOWN
Cla97C02G036910	Cla97C02G036910	Xyloglucan endotransglucosylase/hydrolase	GO:0005623|GO:0008152|GO:0003824|GO:0005576|GO:0048046|GO:0071944|GO:0044237|GO:0071554|GO:0016740|GO:0044238|GO:0016787|GO:0016757|GO:0042546|GO:0044262|GO:0071555|GO:0016798|GO:0005975|GO:0005618|GO:0005976|GO:0016758|GO:0004553|GO:0046527|GO:0006073|GO:0016762|GO:0010411	cell|metabolic process|catalytic activity|extracellular region|apoplast|cell periphery|cellular metabolic process|cell wall organization or biogenesis|transferase activity|primary metabolic process|hydrolase activity|transferase activity, transferring glycosyl groups|cell wall biogenesis|cellular carbohydrate metabolic process|cell wall organization|hydrolase activity, acting on glycosyl bonds|ca…	K08235	xyloglucan:xyloglucosyl transferase[2.4.1.207]	-	-	Cla97Chr02:22765381-22766663	778	649	679	118	194	170	50.0833874871638	41.817868237875	52.3449588239007	9.80025907694178	12.4933160523995	12.3834346392554	48.0820715163132	11.5590032561989	2.05648205466931	5.82052716708393e-30	4.00452269095374e-28	UP
Cla97C07G139730	Cla97C07G139730	synaptonemal complex protein 1-like isoform X1	GO:0005623|GO:0005622|GO:0005737	cell|intracellular|cytoplasm	-	-	-	-	Cla97Chr07:27507524-27510709	278	284	222	46	54	40	7.34709295277566	7.51262322858298	7.02610356296455	1.56842900451067	1.42765660556986	1.19621814925858	7.29527324810773	1.39743458644637	2.38418126355427	7.00852246947579e-30	4.80557337974597e-28	UP
Cla97C09G176930	Cla97C09G176930	2-alkenal reductase (NADP(+)-dependent)	GO:0005623|GO:0050896|GO:0008152|GO:0003824|GO:0005622|GO:0006950|GO:0016491|GO:0005737|GO:0055114|GO:0006979|GO:0043169|GO:0046872|GO:0046914|GO:0008270	cell|response to stimulus|metabolic process|catalytic activity|intracellular|response to stress|oxidoreductase activity|cytoplasm|oxidation-reduction process|response to oxidative stress|cation binding|metal ion binding|transition metal ion binding|zinc ion binding	K08070	2-alkenal reductase[1.3.1.74]	-	-	Cla97Chr09:25502335-25504770	2	0	0	53	45	57	0.109801238507028	0	0	3.75487897280105	2.47199906968268	3.54186426640632	0.036600412835676	3.25624743629668	-6.47520659977424	7.7408440345694e-30	5.28983739143504e-28	DOWN
Cla97C01G017620	Cla97C01G017620	UDP-glycosyltransferase	GO:0008152|GO:0003824|GO:0016740|GO:0016757|GO:0016758	metabolic process|catalytic activity|transferase activity|transferase activity, transferring glycosyl groups|transferase activity, transferring hexosyl groups	-	-	-	-	Cla97Chr01:31109908-31111308	30	33	23	130	164	163	1.22407004301622	1.34774601140059	1.12384343916855	6.84339907157517	6.69411837428157	7.5258378943852	1.23188649786179	7.02111844674731	-2.51083152979345	8.12650470177446e-30	5.53474964520854e-28	DOWN
Cla97C02G046700	Cla97C02G046700	Laccase	GO:0008152|GO:0003824|GO:0005576|GO:0048046|GO:0044237|GO:0009058|GO:0016491|GO:0055114|GO:0009698|GO:0043169|GO:0006725|GO:0019748|GO:0046872|GO:0016682|GO:0019439|GO:0009699|GO:0009808|GO:0019438|GO:0044550|GO:0046914|GO:0052716|GO:0009809|GO:0046274|GO:0005507	metabolic process|catalytic activity|extracellular region|apoplast|cellular metabolic process|biosynthetic process|oxidoreductase activity|oxidation-reduction process|phenylpropanoid metabolic process|cation binding|cellular aromatic compound metabolic process|secondary metabolic process|metal ion binding|oxidoreductase activity, acting on diphenols and related substances as donors, oxygen as acc…	K05909	laccase[1.10.3.2]	ko522	Endocrine resistance	Cla97Chr02:34459001-34465195	123	171	122	10	16	4	3.11254409151671	4.33122921471959	3.69708736666025	0.326482668187636	0.405046689019019	0.114525172373892	3.71362022429885	0.282018176526849	3.71896622994554	8.5711435130589e-30	5.8180578174262e-28	UP
Cla97C07G133680	Cla97C07G133680	RNA-dependent RNA polymerase	GO:0005623|GO:0050896|GO:0043226|GO:0008152|GO:0003824|GO:0005622|GO:0051707|GO:0044237|GO:0016740|GO:0006807|GO:0044238|GO:0009607|GO:0009058|GO:0016772|GO:0009615|GO:0003676|GO:0006139|GO:0043231|GO:0006725|GO:0060968|GO:0060148|GO:0016458|GO:0010166|GO:0016441|GO:0005634|GO:0003723|GO:0010468|GO:0009751|GO:0010629|GO:0016070|GO:0016779|GO:0019438|GO:0040029|GO:0032774|GO:0010025|GO:0010608|GO:…	cell|response to stimulus|organelle|metabolic process|catalytic activity|intracellular|response to other organism|cellular metabolic process|transferase activity|nitrogen compound metabolic process|primary metabolic process|response to biotic stimulus|biosynthetic process|transferase activity, transferring phosphorus-containing groups|response to virus|nucleic acid binding|nucleobase-containing c…	K11699	RNA-dependent RNA polymerase[2.7.7.48]	-	-	Cla97Chr07:7013734-7016075	63	50	58	0	0	1	2.41057084484926	1.91490999697905	2.65762383388504	0	0	0.0433018083963583	2.32770155857112	0.0144339361321194	7.33329751153115	8.70483878248927e-30	5.88911359764674e-28	UP
Cla97C03G056660	Cla97C03G056660	Receptor kinase 3	GO:0005623|GO:0050896|GO:0008152|GO:0003824|GO:0016020|GO:0005886|GO:0005515|GO:0006950|GO:0051707|GO:0071944|GO:0044237|GO:0009506|GO:0016740|GO:0006807|GO:0006955|GO:0044238|GO:0009607|GO:0005911|GO:0005516|GO:0016772|GO:0019538|GO:0009617|GO:0045087|GO:0006952|GO:0019899|GO:0006793|GO:0016773|GO:0009814|GO:0042742|GO:0009751|GO:0044267|GO:0006796|GO:0016301|GO:0006464|GO:0009816|GO:0071407|GO:…	cell|response to stimulus|metabolic process|catalytic activity|membrane|plasma membrane|protein binding|response to stress|response to other organism|cell periphery|cellular metabolic process|plasmodesma|transferase activity|nitrogen compound metabolic process|immune response|primary metabolic process|response to biotic stimulus|cell-cell junction|calmodulin binding|transferase activity, transfer…	-	-	-	-	Cla97Chr03:5357404-5367704	346	335	251	1265	977	1046	9.65297410355684	9.35476514540309	8.38589898028524	45.5319355443454	27.2672510249566	33.0213074623624	9.13121274308172	35.2734980105548	-1.94970626578315	9.04868177081897e-30	6.10139685118079e-28	DOWN
Cla97C05G108310	Cla97C05G108310	protein terminal ear1 homolog	GO:0005623|GO:0005622|GO:0005737|GO:0003676|GO:0000166|GO:0003723	cell|intracellular|cytoplasm|nucleic acid binding|nucleotide binding|RNA binding	-	-	-	-	Cla97Chr05:35007932-35010380	100	97	89	4	6	10	2.97268316833879	2.88617164736256	3.16830393150392	0.153426067581703	0.178435881317319	0.336385738355475	3.00905291573509	0.222749229084832	3.75581713359485	9.95784368963188e-30	6.69219852731022e-28	UP
Cla97C08G161020	Cla97C08G161020	Ankyrin repeat-containing protein	GO:0005623|GO:0005622|GO:0005737	cell|intracellular|cytoplasm	-	-	-	-	Cla97Chr08:27704755-27707046	609	512	473	61	141	66	17.1917104266637	14.466887192678	15.9902069221219	2.22164651562566	3.9818198984653	2.10824608980661	15.8829348471545	2.77057083463252	2.51922236044016	1.11411451804693e-29	7.46272879811239e-28	UP
Cla97C11G210340	Cla97C11G210340	Auxin-responsive family protein	GO:0005623|GO:0050896|GO:0043226|GO:0005622|GO:0005737|GO:0043231|GO:0009725|GO:0010243|GO:0009536|GO:0009733|GO:0010200|GO:0009507	cell|response to stimulus|organelle|intracellular|cytoplasm|intracellular membrane-bounded organelle|response to hormone|response to organonitrogen compound|plastid|response to auxin|response to chitin|chloroplast	-	-	-	-	Cla97Chr11:3757240-3757533	53	63	58	272	262	268	10.3052793609395	12.2610249348614	13.505068053824	68.2321350679228	50.961531408322	58.9647080850142	12.0237907832083	59.386124853753	-2.30423408359705	1.13832772613331e-29	7.59983537157949e-28	DOWN
Cla97C08G156510	Cla97C08G156510	UPF0481 protein At3g47200-like	GO:0005623|GO:0016020|GO:0005886|GO:0071944	cell|membrane|plasma membrane|cell periphery	-	-	-	-	Cla97Chr08:24331827-24333341	13	14	3	79	101	98	0.490512646819916	0.528739525029225	0.135557869847192	3.84573746044272	3.8123883816587	4.18424700814219	0.384936680565444	3.94745761674787	-3.35823071913977	1.27017411322634e-29	8.45227993509569e-28	DOWN
Cla97C06G118010	Cla97C06G118010	Unknown protein	-	-	-	-	-	-	Cla97Chr06:10943158-10943764	142	139	94	14	12	11	14.7589059894279	14.4604167620655	11.699876512084	1.87725673260421	1.24765129607757	1.29375032109407	13.6397330878591	1.47288611659195	3.21109762217898	1.34989774970163e-29	8.95343945357654e-28	UP
Cla97C08G150340	Cla97C08G150340	Phenylalanine ammonia-lyase	GO:0032502|GO:0005623|GO:0050896|GO:0008152|GO:0003824|GO:0016829|GO:0005622|GO:0005515|GO:0006950|GO:0044237|GO:0006807|GO:0044238|GO:0009058|GO:0005737|GO:0009611|GO:0007275|GO:0006520|GO:0009314|GO:0009415|GO:0009698|GO:0009414|GO:0006952|GO:0006979|GO:0006725|GO:0019748|GO:0080167|GO:0009819|GO:0019439|GO:0009063|GO:0048229|GO:0009699|GO:0009808|GO:0009416|GO:0019438|GO:0044550|GO:0045548|GO:…	developmental process|cell|response to stimulus|metabolic process|catalytic activity|lyase activity|intracellular|protein binding|response to stress|cellular metabolic process|nitrogen compound metabolic process|primary metabolic process|biosynthetic process|cytoplasm|response to wounding|multicellular organism development|cellular amino acid metabolic process|response to radiation|response to wa…	K10775|K10775	phenylalanine ammonia-lyase[4.3.1.24]|phenylalanine ammonia-lyase[4.3.1.24]	-	-	Cla97Chr08:18783082-18787333	3809	4126	3956	610	740	996	101.652570792755	110.214837212522	126.431329931513	21.0028272883132	19.7560791812267	30.07767010209	112.76624597893	23.6121921905433	2.2557313994572	1.74541337215163e-29	1.15390585671627e-27	UP
Cla97C04G076080	Cla97C04G076080	S-adenosylmethionine synthase	GO:0005623|GO:0008152|GO:0003824|GO:0016020|GO:0005886|GO:0005622|GO:0005515|GO:0071944|GO:0044237|GO:0009506|GO:0016740|GO:0005911|GO:0009058|GO:0006790|GO:0005737|GO:0006730|GO:0000166|GO:0009698|GO:0043169|GO:0016765|GO:0006725|GO:0046500|GO:0019748|GO:0046872|GO:0005829|GO:0004478|GO:0017076|GO:0006556|GO:0009699|GO:0009808|GO:0019438|GO:0044550|GO:0046914|GO:0005524|GO:0030554|GO:0009809|GO:…	cell|metabolic process|catalytic activity|membrane|plasma membrane|intracellular|protein binding|cell periphery|cellular metabolic process|plasmodesma|transferase activity|cell-cell junction|biosynthetic process|sulfur compound metabolic process|cytoplasm|one-carbon metabolic process|nucleotide binding|phenylpropanoid metabolic process|cation binding|transferase activity, transferring alkyl or ar…	K00789	S-adenosylmethionine synthetase[2.5.1.6]	ko00270	Cysteine and methionine metabolism	Cla97Chr04:23486182-23487354	429	373	369	71	94	86	20.9067503841176	18.1945586922735	21.5350387679443	4.46401284664507	4.58268910548222	4.74248753757335	20.2121159481118	4.59639649656688	2.13664520228708	2.18625002207968e-29	1.44065358597822e-27	UP
Cla97C04G077120	Cla97C04G077120	Cysteine proteinase inhibitor	GO:0008152|GO:0044237|GO:0006807|GO:0044238|GO:0030234|GO:0019538|GO:0050790|GO:0004857|GO:0006508|GO:0051246|GO:0043086|GO:0044267|GO:0030414|GO:0004866|GO:0030162|GO:0010466|GO:0004869|GO:0010951	metabolic process|cellular metabolic process|nitrogen compound metabolic process|primary metabolic process|enzyme regulator activity|protein metabolic process|regulation of catalytic activity|enzyme inhibitor activity|proteolysis|regulation of protein metabolic process|negative regulation of catalytic activity|cellular protein metabolic process|peptidase inhibitor activity|endopeptidase inhibitor…	-	-	-	-	Cla97Chr04:24619230-24619996	745	550	520	1441	1753	1423	76.3218232556674	56.3974016635821	63.7950449070249	190.457206879678	179.653763049382	164.958639460086	65.5047566087581	178.356536463049	-1.44509251264245	3.56720466842289e-29	2.34304161651492e-27	DOWN
Cla97C03G057860	Cla97C03G057860	Chitinase family protein	GO:0032502|GO:0000003|GO:0005623|GO:0050896|GO:0003824|GO:0005576|GO:0006950|GO:0051707|GO:0071944|GO:0006955|GO:0009607|GO:0016787|GO:0003006|GO:0008219|GO:0009791|GO:0009617|GO:0009611|GO:0007275|GO:0045087|GO:0008061|GO:0048316|GO:0006952|GO:0048608|GO:0009793|GO:0016798|GO:0005618|GO:0009790|GO:0009626|GO:0010262|GO:0012501|GO:0010154|GO:0004553|GO:0004568	developmental process|reproduction|cell|response to stimulus|catalytic activity|extracellular region|response to stress|response to other organism|cell periphery|immune response|response to biotic stimulus|hydrolase activity|developmental process involved in reproduction|cell death|post-embryonic development|response to bacterium|response to wounding|multicellular organism development|innate immu…	K01183	chitinase[3.2.1.14]	ko00520	Amino sugar and nucleotide sugar metabolism19	Cla97Chr03:7034534-7036532	7	9	0	105	88	147	0.48327869594804	0.62196690609676	0	9.35244802767961	6.07773203014184	11.4839745740279	0.3684152006816	8.97138487728312	-4.60592621261604	4.1782321323872e-29	2.73552901157841e-27	DOWN
Cla97C02G036790	Cla97C02G036790	Kinase family protein	GO:0005623|GO:0050896|GO:0043226|GO:0023052|GO:0003824|GO:0016020|GO:0005886|GO:0007154|GO:0005622|GO:0007165|GO:0005515|GO:0071944|GO:0009506|GO:0016740|GO:0005911|GO:0005737|GO:0016772|GO:0009755|GO:0043231|GO:0009725|GO:0009737|GO:0009741|GO:0005773|GO:0016301|GO:0009742|GO:0071367|GO:0071407	cell|response to stimulus|organelle|signaling|catalytic activity|membrane|plasma membrane|cell communication|intracellular|signal transduction|protein binding|cell periphery|plasmodesma|transferase activity|cell-cell junction|cytoplasm|transferase activity, transferring phosphorus-containing groups|hormone-mediated signaling pathway|intracellular membrane-bounded organelle|response to hormone|res…	K14500|K14500	BR-signaling kinase[2.7.11.1]|BR-signaling kinase[2.7.11.1]	ko522|ko04075	Endocrine resistance|Plant hormone signal transduction	Cla97Chr02:21946051-21950561	254	270	194	553	729	609	9.37972340198658	9.97982148772979	8.57924659370351	26.346421308388	26.9305266608876	25.4478280074108	9.31293049447329	26.2415919922288	-1.49454812988279	4.28619310698162e-29	2.79718891637617e-27	DOWN
Cla97C09G182380	Cla97C09G182380	Bifunctional inhibitor/lipid-transfer protein/seed storage 2S albumin superfamily protein, putative	GO:0051179|GO:0005576|GO:0008289|GO:0006810|GO:0071702|GO:0006869	localization|extracellular region|lipid binding|transport|organic substance transport|lipid transport	-	-	-	-	Cla97Chr09:35684709-35685035	68	65	40	2	0	0	11.8874063649364	11.3735477673554	8.37391122603449	0.451128941834275	0	0	10.5449551194421	0.150376313944758	6.13183180133255	4.40931839638535e-29	2.8683181465717e-27	UP
Cla97C01G023290	Cla97C01G023290	Rac-like GTP-binding protein 7	GO:0005623|GO:0050896|GO:0023052|GO:0016020|GO:0005886|GO:0007154|GO:0005622|GO:0007165|GO:0071944|GO:0005737|GO:0035556|GO:0000166|GO:0007264|GO:0017076|GO:0005525	cell|response to stimulus|signaling|membrane|plasma membrane|cell communication|intracellular|signal transduction|cell periphery|cytoplasm|intracellular signal transduction|nucleotide binding|small GTPase mediated signal transduction|purine nucleotide binding|GTP binding	-	-	-	-	Cla97Chr01:34801490-34803361	249	224	182	28	44	39	23.9628958843705	21.5770460010664	20.9750724508065	3.47652168068654	4.2359477561058	4.24701507592953	22.1716714454145	3.98649483757396	2.47552482812244	4.59123009307022e-29	2.97711201178764e-27	UP
Cla97C03G065120	Cla97C03G065120	Tify	GO:0032502|GO:0000003|GO:0005623|GO:0050896|GO:0043226|GO:0023052|GO:0008152|GO:0000989|GO:0007154|GO:0005622|GO:0007165|GO:0005515|GO:0006950|GO:0051707|GO:0044237|GO:0006807|GO:0044238|GO:0009607|GO:0003006|GO:0009058|GO:0009791|GO:0009617|GO:0009611|GO:0009755|GO:0007275|GO:0009966|GO:0003712|GO:0006139|GO:0048367|GO:0006952|GO:0043231|GO:0006725|GO:0048608|GO:0009725|GO:0051252|GO:0009908|GO:…	developmental process|reproduction|cell|response to stimulus|organelle|signaling|metabolic process|transcription factor activity, transcription factor binding|cell communication|intracellular|signal transduction|protein binding|response to stress|response to other organism|cellular metabolic process|nitrogen compound metabolic process|primary metabolic process|response to biotic stimulus|developm…	-	-	-	-	Cla97Chr03:28653213-28654300	166	378	257	1909	1619	2079	13.5175012719859	30.8095001826325	25.0618908208568	200.556313218995	131.885881146219	191.567477921184	23.1296307584917	174.669890762133	-2.91681680078963	4.69581309243578e-29	3.03523001669034e-27	DOWN
Cla97C11G209970	Cla97C11G209970	prostatic spermine-binding protein-like	-	-	-	-	-	-	Cla97Chr11:3486810-3488896	2210	1986	1776	485	775	565	239.268298618713	215.216550668227	230.264444764044	67.7446598291221	83.9375082708455	69.2180029057442	228.249764683661	73.6333903352373	1.63218133804194	5.43187064702133e-29	3.49984910006174e-27	UP
Cla97C06G119660	Cla97C06G119660	DUF936 family protein	GO:0005623|GO:0043226|GO:0005622|GO:0005737|GO:0043231|GO:0005829|GO:0005634	cell|organelle|intracellular|cytoplasm|intracellular membrane-bounded organelle|cytosol|nucleus	-	-	-	-	Cla97Chr06:20870927-20873326	161	131	142	17	19	12	4.41414717208859	3.59498054861855	4.66231370017543	0.601328512662844	0.5211215717164	0.37227642002968	4.22381380696086	0.498242168136308	3.08362720695199	5.75371121395212e-29	3.69548489868267e-27	UP
Cla97C07G141040	Cla97C07G141040	Lipase	GO:0005623|GO:0043226|GO:0008152|GO:0003824|GO:0005622|GO:0044238|GO:0016787|GO:0005737|GO:0006629|GO:0016788|GO:0043231|GO:0052689|GO:0009536|GO:0016298|GO:0009507|GO:0004806	cell|organelle|metabolic process|catalytic activity|intracellular|primary metabolic process|hydrolase activity|cytoplasm|lipid metabolic process|hydrolase activity, acting on ester bonds|intracellular membrane-bounded organelle|carboxylic ester hydrolase activity|plastid|lipase activity|chloroplast|triglyceride lipase activity	-	-	-	-	Cla97Chr07:28776357-28779144	410	451	343	67	114	77	12.019208722626	13.2334223806985	12.0413977660026	2.53401036595806	3.34316650024022	2.55423641459493	12.4313429564424	2.81047109359774	2.145098277356	5.84518935570197e-29	3.74239631430054e-27	UP
Cla97C02G034170	Cla97C02G034170	Neurofilament heavy protein	GO:0005623|GO:0043226|GO:0005622|GO:0043231|GO:0005634	cell|organelle|intracellular|intracellular membrane-bounded organelle|nucleus	-	-	-	-	Cla97Chr02:8217802-8221376	214	183	174	25	38	25	5.11634728318327	4.37926339123059	4.98182318761874	0.771131381161896	0.908856944398741	0.676346639837699	4.8258112873442	0.785444988466112	2.61918936056741	6.35482818934796e-29	4.05589914877378e-27	UP
Cla97C06G117880	Cla97C06G117880	non-specific phospholipase C3-like	GO:0005623|GO:0050896|GO:0043226|GO:0008152|GO:0003824|GO:0016020|GO:0005886|GO:0007154|GO:0005622|GO:0006950|GO:0071944|GO:0044237|GO:0009506|GO:0005911|GO:0016787|GO:0005737|GO:0016788|GO:0042594|GO:0043231|GO:0006793|GO:0042578|GO:0009267|GO:0005773|GO:0006796|GO:0031669|GO:0016298|GO:0008081|GO:0004620|GO:0016791|GO:0016036|GO:0052642|GO:0004629	cell|response to stimulus|organelle|metabolic process|catalytic activity|membrane|plasma membrane|cell communication|intracellular|response to stress|cell periphery|cellular metabolic process|plasmodesma|cell-cell junction|hydrolase activity|cytoplasm|hydrolase activity, acting on ester bonds|response to starvation|intracellular membrane-bounded organelle|phosphorus metabolic process|phosphoric e…	K01114|K01114|K01114|K01114|K01114|K01114	phospholipase C[3.1.4.3]|phospholipase C[3.1.4.3]|phospholipase C[3.1.4.3]|phospholipase C[3.1.4.3]|phospholipase C[3.1.4.3]|phospholipase C[3.1.4.3]	-	-	Cla97Chr06:10460572-10468416	211	215	171	27	42	30	7.60031531458575	7.75159214012939	7.37628800805161	1.25475380991676	1.51342975740702	1.22277887964003	7.57606515425558	1.3303208156546	2.50967453492936	6.4769839640646e-29	4.12090490704248e-27	UP
Cla97C06G125940	Cla97C06G125940	microtubule-associated protein futsch-like isoform X2	GO:0005623|GO:0043226|GO:0016020|GO:0005886|GO:0005622|GO:0071944|GO:0005737|GO:0043231|GO:0009536|GO:0009507	cell|organelle|membrane|plasma membrane|intracellular|cell periphery|cytoplasm|intracellular membrane-bounded organelle|plastid|chloroplast	-	-	-	-	Cla97Chr06:27790315-27792742	539	573	410	107	131	74	28.9311417948772	30.784713134257	26.3543618667684	7.40971467690003	7.0341532491786	4.49453737392267	28.6900722653009	6.3128017666671	2.184199248304	7.41666513234215e-29	4.70401986018801e-27	UP
Cla97C10G187470	Cla97C10G187470	glycine-rich domain-containing protein 1-like	GO:0005623|GO:0050896|GO:0043226|GO:0023052|GO:0016020|GO:0005886|GO:0007154|GO:0005622|GO:0007165|GO:0006950|GO:0071944|GO:0005737|GO:0009755|GO:0006970|GO:0043231|GO:0009725|GO:0009737|GO:0005634|GO:0009738|GO:0071215	cell|response to stimulus|organelle|signaling|membrane|plasma membrane|cell communication|intracellular|signal transduction|response to stress|cell periphery|cytoplasm|hormone-mediated signaling pathway|response to osmotic stress|intracellular membrane-bounded organelle|response to hormone|response to abscisic acid|nucleus|abscisic acid-activated signaling pathway|cellular response to abscisic ac…	-	-	-	-	Cla97Chr10:3422357-3428267	9	0	0	70	66	78	0.239505516541338	0	0	2.40344458081375	1.75711621852608	2.34890777942471	0.079835172180446	2.16982285958818	-4.76440897806922	1.2617092734413e-28	7.97746149961513e-27	DOWN
Cla97C10G200390	Cla97C10G200390	BnaC04g52470D protein	GO:0005623|GO:0043226|GO:0005622|GO:0043231|GO:0005634	cell|organelle|intracellular|intracellular membrane-bounded organelle|nucleus	-	-	-	-	Cla97Chr10:30481792-30484658	160	176	106	8	19	1	22.5834913413505	24.8649347610437	17.9170685751116	1.45680292211374	2.68281105439184	0.159735559862122	21.7884982258353	1.43311651212257	3.92633895166132	1.52425322338324e-28	9.60752901297709e-27	UP
Cla97C07G143550	Cla97C07G143550	Acyl transferase 15	GO:0005623|GO:0050896|GO:0003824|GO:0005622|GO:0016740|GO:0005737|GO:0016746|GO:0009725|GO:0009735|GO:0016747	cell|response to stimulus|catalytic activity|intracellular|transferase activity|cytoplasm|transferase activity, transferring acyl groups|response to hormone|response to cytokinin|transferase activity, transferring acyl groups other than amino-acyl groups	-	-	-	-	Cla97Chr07:30983278-30984669	76	103	110	3	2	4	3.12106286073058	4.23376010349756	5.4096549353531	0.158964616357552	0.0821811270299211	0.18585658361539	4.25482596652708	0.142334109000954	4.90174678672358	1.58586597550761e-28	9.96493369625466e-27	UP
Cla97C08G147420	Cla97C08G147420	rRNA N-glycosidase	GO:0051179|GO:0008152|GO:0003824|GO:0030246|GO:0044237|GO:0006807|GO:0044238|GO:0051050|GO:0016787|GO:0009058|GO:0006810|GO:0019538|GO:0045807|GO:0016798|GO:0060627|GO:0016192|GO:0005534|GO:0051246|GO:0010468|GO:0044267|GO:0016799|GO:0010629|GO:0006518|GO:0006412|GO:0006897|GO:0017148|GO:0006417|GO:0043043|GO:0010608|GO:0030598	localization|metabolic process|catalytic activity|carbohydrate binding|cellular metabolic process|nitrogen compound metabolic process|primary metabolic process|positive regulation of transport|hydrolase activity|biosynthetic process|transport|protein metabolic process|positive regulation of endocytosis|hydrolase activity, acting on glycosyl bonds|regulation of vesicle-mediated transport|vesicle-m…	-	-	-	-	Cla97Chr08:12234533-12235396	10	6	4	64	76	83	0.661621192232146	0.397321743275924	0.316929279040889	5.46301095792651	5.03020569607758	6.21395738002438	0.45862407151632	5.56905801134282	-3.60204933701425	1.83340099324565e-28	1.14847859749734e-26	DOWN
Cla97C01G016350	Cla97C01G016350	Indole-3-acetic acid-amido synthetase GH3.3, putative	GO:0005623|GO:0050896|GO:0003824|GO:0005622|GO:0016874|GO:0005737|GO:0009725|GO:0009733	cell|response to stimulus|catalytic activity|intracellular|ligase activity|cytoplasm|response to hormone|response to auxin	-	-	-	-	Cla97Chr01:30095558-30097558	129	227	133	554	1196	1047	4.04287774255671	7.12083789349159	4.99167409342669	22.400230135622	37.496862113358	37.1301271338404	5.385129909825	32.3424064609401	-2.58637397401268	1.89478484778793e-28	1.1832785621755e-26	DOWN
Cla97C10G206010	Cla97C10G206010	WEB family protein	GO:0051179|GO:0005623|GO:0005576|GO:0005622|GO:0051641|GO:0005737|GO:0009657|GO:0005829|GO:0009658|GO:0009902|GO:0009904|GO:0009903	localization|cell|extracellular region|intracellular|cellular localization|cytoplasm|plastid organization|cytosol|chloroplast organization|chloroplast relocation|chloroplast accumulation movement|chloroplast avoidance movement	-	-	-	-	Cla97Chr10:34848756-34850338	296	238	237	43	51	43	11.534204332594	9.28275780848857	11.0595179759951	2.16176186997275	1.98805946238097	1.89600498943065	10.6254933723592	2.01527544059479	2.39848089159646	2.3577880168449e-28	1.46790385245043e-26	UP
Cla97C08G161140	Cla97C08G161140	protein WVD2-like 4 isoform X2	GO:0005623|GO:0043226|GO:0005622|GO:0005737|GO:0043231|GO:0009536|GO:0005634|GO:0009507	cell|organelle|intracellular|cytoplasm|intracellular membrane-bounded organelle|plastid|nucleus|chloroplast	-	-	-	-	Cla97Chr08:27775223-27777804	359	318	250	32	65	20	13.0298860940445	11.5525272440739	10.8661906579883	1.49842586274556	2.36005560189282	0.821384321988027	11.8162013320356	1.5599552622088	2.92118975309478	2.57743833132479e-28	1.59974582179107e-26	UP
Cla97C06G123370	Cla97C06G123370	Phospholipase A2 like 3	GO:0005623|GO:0043226|GO:0008152|GO:0003824|GO:0005576|GO:0005622|GO:0044237|GO:0044238|GO:0012505|GO:0016787|GO:0005737|GO:0006629|GO:0016788|GO:0044255|GO:0005794|GO:0043169|GO:0043231|GO:0006793|GO:0052689|GO:0046872|GO:0016042|GO:0005773|GO:0006796|GO:0016298|GO:0006644|GO:0004620|GO:0005509|GO:0004623	cell|organelle|metabolic process|catalytic activity|extracellular region|intracellular|cellular metabolic process|primary metabolic process|endomembrane system|hydrolase activity|cytoplasm|lipid metabolic process|hydrolase activity, acting on ester bonds|cellular lipid metabolic process|Golgi apparatus|cation binding|intracellular membrane-bounded organelle|phosphorus metabolic process|carboxylic…	K01047|K01047|K01047|K01047|K01047|K01047|K01047|K01047|K01047|K01047	secretory phospholipase A2[3.1.1.4]|secretory phospholipase A2[3.1.1.4]|secretory phospholipase A2[3.1.1.4]|secretory phospholipase A2[3.1.1.4]|secretory phospholipase A2[3.1.1.4]|secretory phospholipase A2[3.1.1.4]|secretory phospholipase A2[3.1.1.4]|secretory phospholipase A2[3.1.1.4]|secretory phospholipase A2[3.1.1.4]|secretory phospholipase A2[3.1.1.4]	-	-	Cla97Chr06:25668325-25671265	116	135	117	13	15	8	14.0787310880918	16.4000247154652	17.0051735454806	2.0355236113427	1.82123653095783	1.09869208358654	15.8279764496792	1.65181740862902	3.26035069821778	2.76800044163958e-28	1.71278466352186e-26	UP
Cla97C07G138360	Cla97C07G138360	Nucleoside diphosphate kinase	-	-	-	-	-	-	Cla97Chr07:26072552-26072878	312	261	255	32	62	25	54.5423639067916	45.6692192162695	53.383895742189	7.21718878845337	10.8426592246069	4.9453969903729	51.1984929550834	7.66841500114439	2.73910102428306	3.3138962796053e-28	2.0443416076252e-26	UP
Cla97C10G203590	Cla97C10G203590	Peroxidase	GO:0005623|GO:0050896|GO:0016209|GO:0003824|GO:0005576|GO:0005622|GO:0006950|GO:0004601|GO:0051707|GO:0071944|GO:0071554|GO:0009506|GO:0009607|GO:0005911|GO:0016491|GO:0005737|GO:0071669|GO:0009620|GO:0006952|GO:0071555|GO:0005618|GO:0009664|GO:0050832|GO:0005829|GO:0009505	cell|response to stimulus|antioxidant activity|catalytic activity|extracellular region|intracellular|response to stress|peroxidase activity|response to other organism|cell periphery|cell wall organization or biogenesis|plasmodesma|response to biotic stimulus|cell-cell junction|oxidoreductase activity|cytoplasm|plant-type cell wall organization or biogenesis|response to fungus|defense response|cel…	K00430	peroxidase[1.11.1.7]	-	-	Cla97Chr10:33215489-33219675	4157	3545	2618	7394	8908	8556	245.235349500057	209.325807458215	184.954040810768	562.760087021404	525.70848724901	571.151638700907	213.17173258968	553.206737657107	-1.37580258383308	3.43997927989661e-28	2.11569149893277e-26	DOWN
Cla97C09G181090	Cla97C09G181090	WD-repeat cell cycle regulatory protein	GO:0004871|GO:0005623|GO:0050896|GO:0043226|GO:0023052|GO:0008152|GO:0016020|GO:0043234|GO:0005886|GO:0007154|GO:0005622|GO:0019898|GO:0007165|GO:0005515|GO:0071944|GO:0044237|GO:0006807|GO:0044238|GO:0009898|GO:0019897|GO:0031234|GO:0019538|GO:0005834|GO:0007049|GO:0043231|GO:0005634|GO:0044267|GO:0007067|GO:0006464|GO:0016567	signal transducer activity|cell|response to stimulus|organelle|signaling|metabolic process|membrane|protein complex|plasma membrane|cell communication|intracellular|extrinsic component of membrane|signal transduction|protein binding|cell periphery|cellular metabolic process|nitrogen compound metabolic process|primary metabolic process|cytoplasmic side of plasma membrane|extrinsic component of pla…	-	-	-	-	Cla97Chr09:34597480-34599700	134	102	95	10	12	10	5.36418814662647	4.0869884306806	4.55419384168	0.516473632658173	0.480537964175535	0.452990038415671	4.66845680632902	0.48333387841646	3.27185370846231	3.59586978301042e-28	2.2048874053166e-26	UP
Cla97C10G198820	Cla97C10G198820	Protein SRC1	-	-	-	-	-	-	Cla97Chr10:28671527-28671847	14123	14115	8892	28328	33972	35026	2515.06248628094	2515.97370825604	1896.32300338465	6508.46351516689	6052.07972913372	7058.13488341057	2309.11973264054	6539.55937590373	-1.50185045094694	3.8676369189734e-28	2.36438430444229e-26	DOWN
Cla97C08G151270	Cla97C08G151270	Receptor-like kinase 17	GO:0005623|GO:0050896|GO:0023052|GO:0008152|GO:0003824|GO:0016020|GO:0005886|GO:0007154|GO:0007165|GO:0071944|GO:0044237|GO:0016740|GO:0006807|GO:0044238|GO:0016772|GO:0019538|GO:0000166|GO:0007166|GO:0006793|GO:0016773|GO:0017076|GO:0044267|GO:0006796|GO:0016301|GO:0006464|GO:0007169|GO:0016310|GO:0005524|GO:0004672|GO:0030554|GO:0006468|GO:0004674	cell|response to stimulus|signaling|metabolic process|catalytic activity|membrane|plasma membrane|cell communication|signal transduction|cell periphery|cellular metabolic process|transferase activity|nitrogen compound metabolic process|primary metabolic process|transferase activity, transferring phosphorus-containing groups|protein metabolic process|nucleotide binding|cell surface receptor signal…	-	-	-	-	Cla97Chr08:19605960-19610122	1408	1004	820	143	141	51	34.1338956672309	24.3624116894555	23.8060736039411	4.47260610376692	3.41950182120111	1.39903447449704	27.4341269868758	3.09704746648836	3.14700626729929	4.40028623411957e-28	2.68192821044117e-26	UP
Cla97C05G107720	Cla97C05G107720	high affinity nitrate transporter 2.5	GO:0051179|GO:0005215|GO:0005623|GO:0050896|GO:0043226|GO:0016020|GO:0005886|GO:0005622|GO:0071944|GO:0022857|GO:0031090|GO:0006810|GO:0005737|GO:0016021|GO:0005774|GO:0022891|GO:0098588|GO:0043231|GO:0071705|GO:0010167|GO:0009705|GO:0055085|GO:0015075|GO:0005773|GO:0006811|GO:0071249|GO:0000325|GO:0034220|GO:0015706|GO:0006820|GO:0008509|GO:0098656|GO:0015103|GO:0015112	localization|transporter activity|cell|response to stimulus|organelle|membrane|plasma membrane|intracellular|cell periphery|transmembrane transporter activity|organelle membrane|transport|cytoplasm|integral component of membrane|vacuolar membrane|substrate-specific transmembrane transporter activity|bounding membrane of organelle|intracellular membrane-bounded organelle|nitrogen compound transpor…	-	-	-	-	Cla97Chr05:34548400-34550667	67	46	50	251	281	201	2.73376089991179	1.87865691532639	2.44313791123597	13.2130698826344	11.4698277737868	9.28032330006541	2.35185190882472	11.3210736521622	-2.267141660284	4.72901949605157e-28	2.87365807460667e-26	DOWN
Cla97C06G123910	Cla97C06G123910	alpha-dioxygenase 2	GO:0005623|GO:0050896|GO:0043226|GO:0016209|GO:0008152|GO:0003824|GO:0005576|GO:0005622|GO:0006950|GO:0004601|GO:0051707|GO:0044237|GO:0006955|GO:0044238|GO:0009607|GO:0009058|GO:0016491|GO:0016701|GO:0051213|GO:0008219|GO:0006629|GO:0009617|GO:0044255|GO:0055114|GO:0046906|GO:0045087|GO:0009620|GO:0006952|GO:0006979|GO:0043169|GO:0009725|GO:0016702|GO:0009737|GO:0020037|GO:0009626|GO:0050832|GO:…	cell|response to stimulus|organelle|antioxidant activity|metabolic process|catalytic activity|extracellular region|intracellular|response to stress|peroxidase activity|response to other organism|cellular metabolic process|immune response|primary metabolic process|response to biotic stimulus|biosynthetic process|oxidoreductase activity|oxidoreductase activity, acting on single donors with incorpor…	K10529	alpha-dioxygenase[1.14.99.-]	-	-	Cla97Chr06:26185279-26188934	367	251	185	666	987	832	11.0476083301332	7.56272347627844	6.66906962011456	25.8652784666785	29.7221745308863	28.3401984252148	8.4264671421754	27.9758838075932	-1.73118390658713	6.05835312031146e-28	3.67045775909974e-26	DOWN
Cla97C06G111100	Cla97C06G111100	protein TIFY 9	GO:0005623|GO:0050896|GO:0043226|GO:0023052|GO:0008152|GO:0000989|GO:0007154|GO:0005622|GO:0007165|GO:0005515|GO:0006950|GO:0051707|GO:0044237|GO:0006807|GO:0006955|GO:0044238|GO:0009607|GO:0009058|GO:0050776|GO:0009611|GO:0009755|GO:0009966|GO:0045087|GO:0003712|GO:0006139|GO:0042802|GO:0046983|GO:0006952|GO:0010112|GO:0043231|GO:0006725|GO:0009725|GO:0051252|GO:0009814|GO:0009733|GO:0005634|GO:…	cell|response to stimulus|organelle|signaling|metabolic process|transcription factor activity, transcription factor binding|cell communication|intracellular|signal transduction|protein binding|response to stress|response to other organism|cellular metabolic process|nitrogen compound metabolic process|immune response|primary metabolic process|response to biotic stimulus|biosynthetic process|regula…	-	-	-	-	Cla97Chr06:1751873-1754427	54	78	62	324	293	286	5.59216007399321	8.08506575421242	7.68897990020939	43.2886180048284	30.3540523984022	33.5143454359366	7.12206857613834	35.7190052797224	-2.32632367201028	6.08376828730264e-28	3.67488574878257e-26	DOWN
Cla97C11G213310	Cla97C11G213310	HXXXD-type acyl-transferase family protein	GO:0005623|GO:0050896|GO:0003824|GO:0005622|GO:0016740|GO:0005737|GO:0016746|GO:0080167|GO:0016747	cell|response to stimulus|catalytic activity|intracellular|transferase activity|cytoplasm|transferase activity, transferring acyl groups|response to karrikin|transferase activity, transferring acyl groups other than amino-acyl groups	-	-	-	-	Cla97Chr11:6639476-6642256	31	25	35	403	301	834	1.14255640929949	0.92226806430906	1.54480035431923	19.1628687242012	11.0979788862133	34.7823485576862	1.20320827597593	21.6810653893669	-4.17147735075538	6.42243973536922e-28	3.86794768157429e-26	DOWN
Cla97C01G004220	Cla97C01G004220	Pectinesterase	GO:0005623|GO:0008152|GO:0003824|GO:0005576|GO:0071944|GO:0071554|GO:0044238|GO:0016787|GO:0016788|GO:0071555|GO:0005975|GO:0005618|GO:0016052|GO:0052689|GO:0005976|GO:0045330|GO:0042545|GO:0009505|GO:0000272|GO:0030599|GO:0045488|GO:0045490	cell|metabolic process|catalytic activity|extracellular region|cell periphery|cell wall organization or biogenesis|primary metabolic process|hydrolase activity|hydrolase activity, acting on ester bonds|cell wall organization|carbohydrate metabolic process|cell wall|carbohydrate catabolic process|carboxylic ester hydrolase activity|polysaccharide metabolic process|aspartyl esterase activity|cell w…	-	-	-	-	Cla97Chr01:4114222-4120947	163	145	94	15	3	5	9.13509798342209	8.1338968865578	6.3087569427904	1.084559593061	0.168174516210519	0.31706398640861	7.85925060425676	0.523266031893376	3.90877524134557	8.33094183557444e-28	5.00250874245026e-26	UP
Cla97C11G213890	Cla97C11G213890	ankyrin-3	GO:0005623|GO:0005622|GO:0005737	cell|intracellular|cytoplasm	-	-	-	-	Cla97Chr11:7441821-7445461	197	200	204	31	24	18	4.97851055869038	5.0590458713127	6.17384658257355	1.01072553131492	0.606751818032305	0.514745245900459	5.40380100419221	0.710740865082561	2.92657899152171	8.75853506713831e-28	5.24375303016635e-26	UP
Cla97C09G180220	Cla97C09G180220	WAT1-related protein	GO:0051179|GO:0005215|GO:0005623|GO:0016020|GO:0005886|GO:0071944|GO:0022857|GO:0006810	localization|transporter activity|cell|membrane|plasma membrane|cell periphery|transmembrane transporter activity|transport	-	-	-	-	Cla97Chr09:33848640-33853264	261	290	148	645	875	653	13.1918360623521	14.6712198484332	8.95814713572305	42.0595539622996	44.2419371242355	37.3469230563314	12.2737343488361	41.2161380476222	-1.74763506726035	9.41890792560094e-28	5.62253397817637e-26	DOWN
Cla97C10G189500	Cla97C10G189500	GDSL esterase/lipase	GO:0008152|GO:0003824|GO:0005576|GO:0044238|GO:0016787|GO:0006629|GO:0016788|GO:0052689|GO:0016042|GO:0016298	metabolic process|catalytic activity|extracellular region|primary metabolic process|hydrolase activity|lipid metabolic process|hydrolase activity, acting on ester bonds|carboxylic ester hydrolase activity|lipid catabolic process|lipase activity	-	-	-	-	Cla97Chr10:5736983-5741823	410	509	332	1260	1360	1872	21.4040703279642	26.5970808877422	20.7558919421953	84.8641182583354	71.0253299882497	110.584966565661	22.9190143859672	88.8248049374154	-1.95441761187484	9.84339738666406e-28	5.85869775248486e-26	DOWN
Cla97C08G148620	Cla97C08G148620	NAC domain-containing protein 2	GO:0032502|GO:0005623|GO:0050896|GO:0043226|GO:0023052|GO:0008152|GO:0007154|GO:0005622|GO:0007165|GO:0006950|GO:0044237|GO:0006807|GO:0044238|GO:0003700|GO:0009058|GO:0009611|GO:0003676|GO:0009755|GO:0009968|GO:0007275|GO:0009966|GO:0006139|GO:0043231|GO:0006725|GO:0009725|GO:0051252|GO:0009737|GO:0005634|GO:0003677|GO:0009788|GO:0010468|GO:0016070|GO:0009738|GO:0009787|GO:0019438|GO:0032774|GO:…	developmental process|cell|response to stimulus|organelle|signaling|metabolic process|cell communication|intracellular|signal transduction|response to stress|cellular metabolic process|nitrogen compound metabolic process|primary metabolic process|transcription factor activity, sequence-specific DNA binding|biosynthetic process|response to wounding|nucleic acid binding|hormone-mediated signaling p…	-	-	-	-	Cla97Chr08:16769694-16770762	83	93	90	357	410	590	5.3251114055914	5.97220076404464	6.91482063361939	29.5500532597974	26.3144846157407	42.8330531426317	6.07071093441848	32.8991970060566	-2.43811498756364	1.27924683566988e-27	7.5916940867707e-26	DOWN
Cla97C06G113030	Cla97C06G113030	Cysteine synthase	GO:0032502|GO:0000003|GO:0050896|GO:0003824|GO:0016829|GO:0006950|GO:0003006|GO:0009611|GO:0007275|GO:0007568|GO:0009835|GO:0016846|GO:0048608|GO:0009836|GO:0010154|GO:0050017	developmental process|reproduction|response to stimulus|catalytic activity|lyase activity|response to stress|developmental process involved in reproduction|response to wounding|multicellular organism development|aging|fruit ripening|carbon-sulfur lyase activity|reproductive structure development|fruit ripening, climacteric|fruit development|L-3-cyanoalanine synthase activity	K13034|K13034|K13034	L-3-cyanoalanine synthase/ cysteine synthase[2.5.1.47 4.4.1.9]|L-3-cyanoalanine synthase/ cysteine synthase[2.5.1.47 4.4.1.9]|L-3-cyanoalanine synthase/ cysteine synthase[2.5.1.47 4.4.1.9]	-	-	Cla97Chr06:4068992-4074668	307	348	233	838	932	1233	15.5995567347215	17.6993596251498	14.1782097543942	54.9362764344529	47.3752801172379	70.8948893795005	15.8257087047552	57.7354819770638	-1.86718810789465	1.38609942112844e-27	8.20182911114371e-26	DOWN
Cla97C02G049940	Cla97C02G049940	Peroxidase	GO:0016209|GO:0003824|GO:0004601|GO:0016491|GO:0046906|GO:0020037	antioxidant activity|catalytic activity|peroxidase activity|oxidoreductase activity|tetrapyrrole binding|heme binding	K00430	peroxidase[1.11.1.7]	ko00940	Phenylpropanoid biosynthesis	Cla97Chr02:37280732-37282786	10309	8391	6922	17677	22095	18554	613.863958111606	500.118324830814	493.603524504172	1358.01611005646	1316.16803362143	1250.1748367386	535.861935815531	1308.11966013883	-1.28756127225587	1.76837796721075e-27	1.04334300065434e-25	DOWN
Cla97C02G028330	Cla97C02G028330	Protein DETOXIFICATION	GO:0051179|GO:0005215|GO:0005623|GO:0050896|GO:0043226|GO:0016020|GO:0005886|GO:0005622|GO:0071944|GO:0022857|GO:0031090|GO:0006810|GO:0005737|GO:0005774|GO:0098588|GO:0043231|GO:0015238|GO:0055085|GO:0005773|GO:0015893|GO:0015297|GO:0006855	localization|transporter activity|cell|response to stimulus|organelle|membrane|plasma membrane|intracellular|cell periphery|transmembrane transporter activity|organelle membrane|transport|cytoplasm|vacuolar membrane|bounding membrane of organelle|intracellular membrane-bounded organelle|drug transmembrane transporter activity|transmembrane transport|vacuole|drug transport|antiporter activity|drug…	-	-	-	-	Cla97Chr02:1779628-1782786	487	564	474	1233	1595	1133	18.0539295537066	20.9278797073269	21.0432073551035	58.9720591417247	59.151372212877	47.5280353638874	20.0083388720457	55.2171555728297	-1.46451517451374	1.78714596275824e-27	1.05135983942438e-25	DOWN
Cla97C10G201850	Cla97C10G201850	GATA zinc finger domain-containing protein C1393.08 isoform 1	GO:0005623|GO:0043226|GO:0005622|GO:0043231|GO:0005634	cell|organelle|intracellular|intracellular membrane-bounded organelle|nucleus	-	-	-	-	Cla97Chr10:31857196-31862449	71	54	53	0	1	4	2.94106364578102	2.23895125550808	2.62913506265224	0	0.0414478727629167	0.187472727820741	2.60304998798045	0.0763068668612192	5.09224631560174	2.01951603406566e-27	1.18462709327736e-25	UP
Cla97C02G048530	Cla97C02G048530	protein FAF-like, chloroplastic	GO:0005623|GO:0043226|GO:0005622|GO:0005737|GO:0043231|GO:0009536|GO:0009507	cell|organelle|intracellular|cytoplasm|intracellular membrane-bounded organelle|plastid|chloroplast	-	-	-	-	Cla97Chr02:36072881-36074044	66	69	60	207	305	222	3.24130480416528	3.39177604556672	3.52869712746557	13.1155040037207	14.9842794875124	12.3368609555558	3.38725932573252	13.478881482263	-1.99251043465968	2.5189062104021e-27	1.47330606473547e-25	DOWN
Cla97C06G117330	Cla97C06G117330	Pectate lyase	GO:0008152|GO:0003824|GO:0005576|GO:0016829|GO:0044238|GO:0043169|GO:0005975|GO:0016052|GO:0005976|GO:0046872|GO:0000272|GO:0030570|GO:0045488|GO:0045490	metabolic process|catalytic activity|extracellular region|lyase activity|primary metabolic process|cation binding|carbohydrate metabolic process|carbohydrate catabolic process|polysaccharide metabolic process|metal ion binding|polysaccharide catabolic process|pectate lyase activity|pectin metabolic process|pectin catabolic process	K01728|K01728	pectate lyase[4.2.2.2]|pectate lyase[4.2.2.2]	-	-	Cla97Chr06:9110846-9114080	723	637	571	152	203	115	30.6148095312588	26.9982484473257	28.9547614785439	8.3038295986136	8.59906285988051	5.51021856430971	28.8559398190428	7.47103700760127	1.94948790596591	2.80673064890348e-27	1.63693693247543e-25	UP
Cla97C03G055020	Cla97C03G055020	heavy metal-associated isoprenylated plant protein 3-like	GO:0051179|GO:0005623|GO:0043226|GO:0016020|GO:0005886|GO:0005622|GO:0071944|GO:0006810|GO:0005737|GO:0019725|GO:0043169|GO:0043231|GO:0046872|GO:0005634|GO:0006811|GO:0006812|GO:0006873|GO:0046914|GO:0030001|GO:0030003|GO:0006875|GO:0046916	localization|cell|organelle|membrane|plasma membrane|intracellular|cell periphery|transport|cytoplasm|cellular homeostasis|cation binding|intracellular membrane-bounded organelle|metal ion binding|nucleus|ion transport|cation transport|cellular ion homeostasis|transition metal ion binding|metal ion transport|cellular cation homeostasis|cellular metal ion homeostasis|cellular transition metal ion …	-	-	-	-	Cla97Chr03:4028269-4029754	247	202	116	498	850	659	13.5635514563211	11.1027574927813	7.62822287766428	35.2814442681864	46.6935256587016	40.9486334170756	10.7648439422556	40.9745344479879	-1.92840015260633	3.73261248108002e-27	2.17069062796562e-25	DOWN
Cla97C03G057310	Cla97C03G057310	E3 ubiquitin-protein ligase RMA1H1-like	GO:0005623|GO:0050896|GO:0043226|GO:0008152|GO:0003824|GO:0016020|GO:0005622|GO:0042175|GO:0005515|GO:0006950|GO:0044237|GO:0016740|GO:0006807|GO:0005789|GO:0044238|GO:0012505|GO:0009409|GO:0005783|GO:0005737|GO:0009266|GO:0019538|GO:0019787|GO:0009611|GO:0006970|GO:0009415|GO:0009414|GO:0043231|GO:0009725|GO:0006508|GO:0004842|GO:0009723|GO:0030163|GO:0044267|GO:0006464|GO:0044257|GO:0010498|GO:…	cell|response to stimulus|organelle|metabolic process|catalytic activity|membrane|intracellular|nuclear outer membrane-endoplasmic reticulum membrane network|protein binding|response to stress|cellular metabolic process|transferase activity|nitrogen compound metabolic process|endoplasmic reticulum membrane|primary metabolic process|endomembrane system|response to cold|endoplasmic reticulum|cytopl…	K10666|K10666	E3 ubiquitin-protein ligase RNF5[2.3.2.27]|E3 ubiquitin-protein ligase RNF5[2.3.2.27]	-	-	Cla97Chr03:6001805-6002527	26	29	26	122	165	120	2.0556754078345	2.29504144516984	2.4617909143757	12.4448090122002	13.0507024990059	10.7361000386651	2.27083592246001	12.0772038499571	-2.4109911022109	3.79653559926882e-27	2.20155675779314e-25	DOWN
Cla97C10G192430	Cla97C10G192430	Ubiquinol oxidase	GO:0005623|GO:0043226|GO:0008152|GO:0003824|GO:0016020|GO:0070469|GO:0005622|GO:0044237|GO:0016491|GO:0031090|GO:0031966|GO:0005737|GO:0016021|GO:0055114|GO:0019866|GO:0043169|GO:0043231|GO:0005743|GO:0005739|GO:0046872|GO:0016682|GO:0005740|GO:0045333|GO:0009060|GO:0009916|GO:0010230	cell|organelle|metabolic process|catalytic activity|membrane|respiratory chain|intracellular|cellular metabolic process|oxidoreductase activity|organelle membrane|mitochondrial membrane|cytoplasm|integral component of membrane|oxidation-reduction process|organelle inner membrane|cation binding|intracellular membrane-bounded organelle|mitochondrial inner membrane|mitochondrion|metal ion binding|ox…	K17893	ubiquinol oxidase[1.10.3.11]	-	-	Cla97Chr10:18910456-18912438	452	611	400	1696	1459	1763	24.6079862577054	33.2952600486567	26.078883947981	119.12533257136	79.4611093268804	108.609429274329	27.9940434181144	102.39862372419	-1.87100453730104	4.23050187567845e-27	2.44621840651766e-25	DOWN
Cla97C03G063520	Cla97C03G063520	zinc finger A20 and AN1 domain-containing stress-associated protein 4-like	GO:0003676|GO:0043169|GO:0046872|GO:0003677|GO:0046914|GO:0008270	nucleic acid binding|cation binding|metal ion binding|DNA binding|transition metal ion binding|zinc ion binding	-	-	-	-	Cla97Chr03:26263760-26264155	79	63	54	192	319	254	11.4040541716681	9.10288214860925	9.33500785538618	35.7580703924462	46.066428447305	41.4900051458181	9.94731472522118	41.1048346618564	-2.04692906235051	4.92956210102864e-27	2.8423406932522e-25	DOWN
Cla97C07G144280	Cla97C07G144280	Hydrogen peroxide induced protein 1	GO:0005623|GO:0043226|GO:0005622|GO:0043231|GO:0005634	cell|organelle|intracellular|intracellular membrane-bounded organelle|nucleus	-	-	-	-	Cla97Chr07:31709531-31714994	586	537	443	109	144	149	85.237776702222	78.1829117885909	77.1665834328545	20.4551279767897	20.9536373731061	24.5243193592861	80.1957573078891	21.9776949030606	1.86748583471955	6.62471694949863e-27	3.80893074240862e-25	UP
Cla97C05G080890	Cla97C05G080890	BHLH transcription factor	GO:0005623|GO:0043226|GO:0008152|GO:0005622|GO:0005515|GO:0044237|GO:0006807|GO:0044238|GO:0003700|GO:0009058|GO:0003676|GO:0006139|GO:0046983|GO:0043231|GO:0006725|GO:0051252|GO:0005634|GO:0003677|GO:0010468|GO:0016070|GO:0019438|GO:0032774|GO:0006355|GO:0006351|GO:0000975|GO:2001141|GO:0044212|GO:1903506	cell|organelle|metabolic process|intracellular|protein binding|cellular metabolic process|nitrogen compound metabolic process|primary metabolic process|transcription factor activity, sequence-specific DNA binding|biosynthetic process|nucleic acid binding|nucleobase-containing compound metabolic process|protein dimerization activity|intracellular membrane-bounded organelle|cellular aromatic compou…	-	-	-	-	Cla97Chr05:802931-804787	647	702	578	1382	1659	1687	19.9167869494144	21.6299329692056	21.3075525395499	54.8862716255778	51.0884789772885	58.7635070712599	20.9514241527233	54.9127525580421	-1.3900929166103	6.85139286726908e-27	3.9281319105676e-25	DOWN
Cla97C11G210320	Cla97C11G210320	Auxin-responsive family protein	GO:0005623|GO:0050896|GO:0043226|GO:0005622|GO:0005737|GO:0043231|GO:0009725|GO:0010243|GO:0009536|GO:0009733|GO:0010200|GO:0009507	cell|response to stimulus|organelle|intracellular|cytoplasm|intracellular membrane-bounded organelle|response to hormone|response to organonitrogen compound|plastid|response to auxin|response to chitin|chloroplast	-	-	-	-	Cla97Chr11:3746154-3746504	5	2	2	46	94	51	0.814392224954872	0.325950966028374	0.390066804973402	9.66527617309564	15.3147986345602	9.39864185431346	0.510136665318883	11.4595722206564	-4.4895255838503	9.38323413463637e-27	5.36456676046704e-25	DOWN
Cla97C01G009950	Cla97C01G009950	Pyrophosphate--fructose 6-phosphate 1-phosphotransferase subunit beta	GO:0005623|GO:0050896|GO:0008152|GO:0003824|GO:0016020|GO:0043234|GO:0005622|GO:0071944|GO:0044237|GO:0016740|GO:0006807|GO:0044238|GO:1901135|GO:0005737|GO:0016772|GO:0010318|GO:0006139|GO:0000166|GO:0043169|GO:0015979|GO:0006725|GO:0006793|GO:0005975|GO:0009725|GO:0005618|GO:0016052|GO:0016773|GO:0046872|GO:0005829|GO:0006002|GO:0009735|GO:0017076|GO:0006796|GO:0016301|GO:0006753|GO:0010038|GO:…	cell|response to stimulus|metabolic process|catalytic activity|membrane|protein complex|intracellular|cell periphery|cellular metabolic process|transferase activity|nitrogen compound metabolic process|primary metabolic process|carbohydrate derivative metabolic process|cytoplasm|transferase activity, transferring phosphorus-containing groups|pyrophosphate-dependent phosphofructokinase complex, bet…	K00895|K00895|K00895	diphosphate-dependent phosphofructokinase[2.7.1.90]|diphosphate-dependent phosphofructokinase[2.7.1.90]|diphosphate-dependent phosphofructokinase[2.7.1.90]	-	-	Cla97Chr01:13202611-13207649	828	669	644	153	237	129	27.6796793210786	22.3851771817574	25.7814842608624	6.59878920474752	7.9257424311373	4.87975274916275	25.2821135878995	6.46809479501586	1.96670435013546	1.50036820453495e-26	8.55378457282062e-25	UP
Cla97C10G185250	Cla97C10G185250	thaumatin-like protein 1	GO:0050896|GO:0016020|GO:0005576|GO:0051707|GO:0009607|GO:0031225	response to stimulus|membrane|extracellular region|response to other organism|response to biotic stimulus|anchored component of membrane	-	-	-	-	Cla97Chr10:670608-672764	961	910	673	1685	3423	2660	56.1708890100912	53.2393677698907	47.1079581697207	127.065762035278	200.150482185597	175.932968279798	52.1727383165675	167.716404166891	-1.68465574314833	1.61861294340874e-26	9.20206394941842e-25	DOWN
Cla97C05G085700	Cla97C05G085700	Auxin-responsive protein	GO:0032502|GO:0005623|GO:0050896|GO:0043226|GO:0023052|GO:0008152|GO:0009653|GO:0007154|GO:0005622|GO:0007165|GO:0005515|GO:0044237|GO:0006807|GO:0044238|GO:0003700|GO:0009058|GO:0009791|GO:0009755|GO:0007275|GO:0010015|GO:0048364|GO:0006139|GO:0046983|GO:0043231|GO:0006725|GO:0009725|GO:0051252|GO:0009733|GO:0005634|GO:0022622|GO:0010468|GO:0010629|GO:0016070|GO:0009734|GO:0019438|GO:0048528|GO:…	developmental process|cell|response to stimulus|organelle|signaling|metabolic process|anatomical structure morphogenesis|cell communication|intracellular|signal transduction|protein binding|cellular metabolic process|nitrogen compound metabolic process|primary metabolic process|transcription factor activity, sequence-specific DNA binding|biosynthetic process|post-embryonic development|hormone-med…	-	-	-	-	Cla97Chr05:4222927-4224773	9869	8593	6611	16722	21028	17333	793.469789940585	691.521184792639	636.524997267272	1734.54751643757	1691.28553145339	1576.91610168138	707.171990666832	1667.58304985745	-1.23762557367246	2.01828133873395e-26	1.14421893997051e-24	DOWN
Cla97C02G045770	Cla97C02G045770	Alpha-1,4 glucan phosphorylase	GO:0005623|GO:0050896|GO:0043226|GO:0003824|GO:0005622|GO:0006950|GO:0016740|GO:0005737|GO:0016757|GO:0009415|GO:0009414|GO:0043231|GO:0009536|GO:0005829|GO:0016758|GO:0010038|GO:0009507|GO:0046686|GO:0004645	cell|response to stimulus|organelle|catalytic activity|intracellular|response to stress|transferase activity|cytoplasm|transferase activity, transferring glycosyl groups|response to water|response to water deprivation|intracellular membrane-bounded organelle|plastid|cytosol|transferase activity, transferring hexosyl groups|response to metal ion|chloroplast|response to cadmium ion|phosphorylase ac…	K00688|K00688|K00688|K00688|K00688|K00688	glycogen phosphorylase[2.4.1.1]|glycogen phosphorylase[2.4.1.1]|glycogen phosphorylase[2.4.1.1]|glycogen phosphorylase[2.4.1.1]|glycogen phosphorylase[2.4.1.1]|glycogen phosphorylase[2.4.1.1]	ko049|ko00500|ko040|ko04922|ko047|ko02026	Insulin resistance|Starch and sucrose metabolism47|Insulin signaling pathway|Glucagon signaling pathway|Necroptosis|Biofilm formation - Escherichia coli2	Cla97Chr02:33743240-33752462	1288	1175	896	2198	2749	2690	29.0789790009628	26.5524304663606	24.2249217302338	64.0223339409976	62.0868402140665	68.7215612399808	26.6187770658524	64.943578465015	-1.28674258924914	2.23246178447815e-26	1.262118227793e-24	DOWN
Cla97C11G224750	Cla97C11G224750	At1g76250	GO:0005623|GO:0043226|GO:0005622|GO:0005737|GO:0043231|GO:0005739	cell|organelle|intracellular|cytoplasm|intracellular membrane-bounded organelle|mitochondrion	-	-	-	-	Cla97Chr11:30422377-30425175	110	97	110	4	15	6	4.8184754350989	4.25295638151587	5.77029859770998	0.22608300993074	0.657319851403172	0.297393232092675	4.94724347144158	0.393598697808862	3.6518275486446	3.12986129893118e-26	1.76454624786409e-24	UP
Cla97C05G093400	Cla97C05G093400	Unknown protein	-	-	-	-	-	-	Cla97Chr05:12490978-12491319	56	83	70	298	399	242	9.36034526888835	13.8861628580671	14.0116102312814	64.2625217085301	66.7167820394484	45.7713054368365	12.419372786079	58.9168697282717	-2.24608846640721	3.43794100117758e-26	1.93286566647923e-24	DOWN
Cla97C10G187430	Cla97C10G187430	protein NRT1/ PTR FAMILY 6.3-like	GO:0051179|GO:0005215|GO:0005623|GO:0050896|GO:0016020|GO:0005886|GO:0005515|GO:0006950|GO:0071944|GO:0022857|GO:0006810|GO:0016021|GO:0009415|GO:0022891|GO:0009414|GO:0071705|GO:0010167|GO:0055085|GO:0015075|GO:0006811|GO:0034220|GO:0015706|GO:0006820|GO:0008509|GO:0015293|GO:0098656|GO:0015103|GO:0015112	localization|transporter activity|cell|response to stimulus|membrane|plasma membrane|protein binding|response to stress|cell periphery|transmembrane transporter activity|transport|integral component of membrane|response to water|substrate-specific transmembrane transporter activity|response to water deprivation|nitrogen compound transport|response to nitrate|transmembrane transport|ion transmembr…	-	-	-	-	Cla97Chr10:3290310-3295868	1105	926	958	2691	5106	6253	35.3875802999105	29.682661539747	36.7405146923628	111.184205369357	163.580363949987	226.597241705744	33.9369188440068	167.120603675029	-2.29996211617445	4.30881334552698e-26	2.4157921453264e-24	DOWN
Cla97C06G127300	Cla97C06G127300	peptide methionine sulfoxide reductase-like	GO:0005623|GO:0050896|GO:0043226|GO:0008152|GO:0003824|GO:0005622|GO:0006950|GO:0044237|GO:0006807|GO:0044238|GO:0016491|GO:0005737|GO:0019538|GO:0055114|GO:0006979|GO:0043231|GO:0009536|GO:0005829|GO:0016671|GO:0044267|GO:0006464|GO:0030091|GO:0009507|GO:0008113	cell|response to stimulus|organelle|metabolic process|catalytic activity|intracellular|response to stress|cellular metabolic process|nitrogen compound metabolic process|primary metabolic process|oxidoreductase activity|cytoplasm|protein metabolic process|oxidation-reduction process|response to oxidative stress|intracellular membrane-bounded organelle|plastid|cytosol|oxidoreductase activity, actin…	K07304	peptide-methionine (S)-S-oxide reductase[1.8.4.11]	-	-	Cla97Chr06:28866473-28867146	136	74	58	1	5	2	13.4272258422598	7.31274455822248	6.8574956957241	0.127391333315896	0.493841339137098	0.223464254729393	9.19915536540213	0.281565642394129	5.02995819675827	5.22187749699045e-26	2.91964809032832e-24	UP
Cla97C02G036320	Cla97C02G036320	Zinc finger family protein	GO:0005623|GO:0043226|GO:0008152|GO:0005622|GO:0005515|GO:0044237|GO:0006807|GO:0044238|GO:0003700|GO:0009058|GO:0003676|GO:0006139|GO:0043169|GO:0043231|GO:0006725|GO:0051252|GO:0046872|GO:0005634|GO:0003677|GO:0010468|GO:0016070|GO:0019438|GO:0032774|GO:0006355|GO:0006351|GO:0000975|GO:2001141|GO:0044212|GO:1903506	cell|organelle|metabolic process|intracellular|protein binding|cellular metabolic process|nitrogen compound metabolic process|primary metabolic process|transcription factor activity, sequence-specific DNA binding|biosynthetic process|nucleic acid binding|nucleobase-containing compound metabolic process|cation binding|intracellular membrane-bounded organelle|cellular aromatic compound metabolic pr…	-	-	-	-	Cla97Chr02:18051421-18052912	36	44	50	166	294	228	1.58056377108519	1.93363252634125	2.62890646209032	9.40296556149054	12.9129300985644	11.3273458680091	2.04770091983892	11.214413842688	-2.45327729455457	5.37379788822306e-26	2.9963352181147e-24	DOWN
Cla97C07G143390	Cla97C07G143390	Lipid transfer protein	GO:0051179|GO:0005576|GO:0008289|GO:0006810|GO:0071702|GO:0006869	localization|extracellular region|lipid binding|transport|organic substance transport|lipid transport	-	-	-	-	Cla97Chr07:30826341-30826631	9	19	4	91	247	133	1.76789639014018	3.73591677509606	0.940985900657484	23.0630094982351	48.5391334294348	29.5640852510135	2.14826635529791	33.7220760595611	-3.97244857307554	6.53376356661022e-26	3.63313055747729e-24	DOWN
Cla97C02G036350	Cla97C02G036350	NAC domain-containing protein 73-like	GO:0032502|GO:0005623|GO:0043226|GO:0008152|GO:0005622|GO:0044237|GO:0071554|GO:0006807|GO:0044238|GO:0003700|GO:0009058|GO:2000652|GO:0003676|GO:0042546|GO:0007275|GO:0006139|GO:0071669|GO:0043231|GO:0006725|GO:0051252|GO:0005634|GO:0003677|GO:0009832|GO:0010468|GO:0010628|GO:0016070|GO:0019438|GO:0032774|GO:0006355|GO:0045893|GO:0006351|GO:0009834|GO:0000975|GO:2001141|GO:0044212|GO:1903506	developmental process|cell|organelle|metabolic process|intracellular|cellular metabolic process|cell wall organization or biogenesis|nitrogen compound metabolic process|primary metabolic process|transcription factor activity, sequence-specific DNA binding|biosynthetic process|regulation of secondary cell wall biogenesis|nucleic acid binding|cell wall biogenesis|multicellular organism development|…	-	-	-	-	Cla97Chr02:18272503-18275421	160	166	140	22	32	20	10.1965596357268	10.5887797044792	10.6845157372576	1.80880310634156	2.04007218983744	1.44222999680172	10.4899516924879	1.76370176432691	2.57232950209342	6.70802936875348e-26	3.70970474300329e-24	UP
Cla97C11G219050	Cla97C11G219050	S-acyltransferase	GO:0051179|GO:0005623|GO:0043226|GO:0008152|GO:0003824|GO:0005622|GO:0044237|GO:0016740|GO:0006807|GO:0044238|GO:0012505|GO:0009058|GO:0051641|GO:0006810|GO:0005783|GO:0046907|GO:0005737|GO:0019538|GO:0016746|GO:0005794|GO:0043231|GO:0006886|GO:0071705|GO:0071702|GO:0034613|GO:0044267|GO:0015031|GO:0016747|GO:0006464|GO:0006612|GO:0006605|GO:0015833|GO:0016417|GO:0019706|GO:0006497|GO:0019707|GO:…	localization|cell|organelle|metabolic process|catalytic activity|intracellular|cellular metabolic process|transferase activity|nitrogen compound metabolic process|primary metabolic process|endomembrane system|biosynthetic process|cellular localization|transport|endoplasmic reticulum|intracellular transport|cytoplasm|protein metabolic process|transferase activity, transferring acyl groups|Golgi ap…	K20027	palmitoyltransferase ZDHHC1/11[2.3.1.225]	-	-	Cla97Chr11:25288448-25292943	151	136	114	19	24	14	5.48054358331184	4.94068966732752	4.95496289974784	0.88970737325831	0.871411182469254	0.574972786825525	5.12539871679573	0.778697114184363	2.71853005478799	6.69007489206782e-26	3.70970474300329e-24	UP
Cla97C07G135930	Cla97C07G135930	Cytochrome P450	GO:0005623|GO:0050896|GO:0043226|GO:0008152|GO:0003824|GO:0016020|GO:0005622|GO:0005515|GO:0044237|GO:0012505|GO:0009058|GO:0016491|GO:0005783|GO:0005737|GO:0016021|GO:0004497|GO:0055114|GO:0016651|GO:0009314|GO:0009698|GO:0043231|GO:0006725|GO:0019748|GO:0046424|GO:0009699|GO:0009808|GO:0009416|GO:0019438|GO:0044550|GO:0009411|GO:0009809|GO:0010224	cell|response to stimulus|organelle|metabolic process|catalytic activity|membrane|intracellular|protein binding|cellular metabolic process|endomembrane system|biosynthetic process|oxidoreductase activity|endoplasmic reticulum|cytoplasm|integral component of membrane|monooxygenase activity|oxidation-reduction process|oxidoreductase activity, acting on NAD(P)H|response to radiation|phenylpropanoid …	K09755|K09755	ferulate-5-hydroxylase[1.14.-.-]|ferulate-5-hydroxylase[1.14.-.-]	-	-	Cla97Chr07:22052855-22056241	52	75	36	303	476	214	1.91655014284877	2.76680419292718	1.58893750729978	14.4078071320462	17.5502846099413	8.92496594513068	2.09076394769191	13.6276858957061	-2.70443850780349	8.53678489068432e-26	4.70822244949263e-24	DOWN
Cla97C11G220650	Cla97C11G220650	Kinase family protein	GO:0032502|GO:0005623|GO:0050896|GO:0043226|GO:0023052|GO:0008152|GO:0003824|GO:0016020|GO:0007154|GO:0005622|GO:0007165|GO:0042175|GO:0005515|GO:0006950|GO:0050793|GO:0044237|GO:0016740|GO:0006807|GO:0005789|GO:0044238|GO:0012505|GO:0009058|GO:0005783|GO:0005737|GO:0009791|GO:0016772|GO:0006629|GO:0019538|GO:0035556|GO:0009755|GO:0009968|GO:0044255|GO:0040034|GO:0051302|GO:0007275|GO:0009966|GO:…	developmental process|cell|response to stimulus|organelle|signaling|metabolic process|catalytic activity|membrane|cell communication|intracellular|signal transduction|nuclear outer membrane-endoplasmic reticulum membrane network|protein binding|response to stress|regulation of developmental process|cellular metabolic process|transferase activity|nitrogen compound metabolic process|endoplasmic ret…	-	-	-	-	Cla97Chr11:26639730-26648356	241	218	204	27	56	31	4.5557821317272	4.12482782355921	4.61813524132981	0.65849679111703	1.05900045194222	0.663109452292619	4.43291506553874	0.79353556511729	2.48188893166429	8.62929762579216e-26	4.74634755048991e-24	UP
Cla97C03G054270	Cla97C03G054270	Cytochrome P450	GO:0008152|GO:0016020|GO:0019825|GO:0016021|GO:0055114	metabolic process|membrane|oxygen binding|integral component of membrane|oxidation-reduction process	K11818|K11818|K11818	aromatic aldoxime N-monooxygenase[1.14.14.45]|aromatic aldoxime N-monooxygenase[1.14.14.45]|aromatic aldoxime N-monooxygenase[1.14.14.45]	ko522|ko00966|ko00380	Endocrine resistance|Glucosinolate biosynthesis1|Tryptophan metabolism	Cla97Chr03:3496506-3498123	110	126	83	312	352	363	4.06208684935663	4.65725002760724	3.67048327819448	14.8645178470605	13.0034833960762	15.1683977319749	4.12994005171945	14.3454663250372	-1.79640212082908	1.11466575757178e-25	6.11439357180456e-24	DOWN
Cla97C08G158260	Cla97C08G158260	cytokinin dehydrogenase 5	GO:0008152|GO:0003824|GO:0005576|GO:0005615|GO:0044237|GO:0006807|GO:0016491|GO:0016614|GO:0055114|GO:0000166|GO:0050662|GO:0006725|GO:0009690|GO:0019139|GO:0009823|GO:0050660|GO:0016616|GO:0009308|GO:0008762	metabolic process|catalytic activity|extracellular region|extracellular space|cellular metabolic process|nitrogen compound metabolic process|oxidoreductase activity|oxidoreductase activity, acting on CH-OH group of donors|oxidation-reduction process|nucleotide binding|coenzyme binding|cellular aromatic compound metabolic process|cytokinin metabolic process|cytokinin dehydrogenase activity|cytokin…	K00279	cytokinin dehydrogenase[1.5.99.12]	-	-	Cla97Chr08:25683172-25688382	139	128	122	328	426	382	4.67128143004821	4.30563871297735	4.90988851339536	14.2212134004478	14.3216637721429	14.5265880876356	4.62893621880697	14.3564884200754	-1.63295032155595	1.15786960818311e-25	6.33426457349982e-24	DOWN
Cla97C11G210750	Cla97C11G210750	B-box zinc finger protein 21-like	GO:0032502|GO:0005623|GO:0050896|GO:0043226|GO:0008152|GO:0000989|GO:0005622|GO:0005515|GO:0044237|GO:0006807|GO:0044238|GO:0003700|GO:0009058|GO:0009791|GO:0007275|GO:0006139|GO:0009314|GO:0043169|GO:0043231|GO:0006725|GO:0051252|GO:0046872|GO:0005634|GO:0010468|GO:0016070|GO:0009416|GO:0019438|GO:0009640|GO:0032774|GO:0006355|GO:0006351|GO:0009639|GO:2001141|GO:0046914|GO:0008270|GO:1903506|GO:…	developmental process|cell|response to stimulus|organelle|metabolic process|transcription factor activity, transcription factor binding|intracellular|protein binding|cellular metabolic process|nitrogen compound metabolic process|primary metabolic process|transcription factor activity, sequence-specific DNA binding|biosynthetic process|post-embryonic development|multicellular organism development|…	-	-	-	-	Cla97Chr11:4104488-4105063	258	176	198	17	33	35	25.6050011053413	17.4831572538589	23.5321191391395	2.17668393906602	3.27628961579342	3.93047803494011	22.2067591661132	3.12781719659985	2.827770759892	1.27804621901554e-25	6.97291023148909e-24	UP
Cla97C11G206860	Cla97C11G206860	serine/threonine protein kinase 1	GO:0032502|GO:0000003|GO:0005623|GO:0050896|GO:0043226|GO:0023052|GO:0003824|GO:0007154|GO:0005622|GO:0007165|GO:0005515|GO:0016740|GO:0003006|GO:0009791|GO:0016772|GO:0007584|GO:0009755|GO:0007275|GO:0007568|GO:0048364|GO:0000151|GO:0043231|GO:0048513|GO:1990234|GO:0009725|GO:0010182|GO:0009737|GO:0016773|GO:0005634|GO:0009594|GO:0009743|GO:0080022|GO:0000152|GO:0022622|GO:0010260|GO:0009738|GO:…	developmental process|reproduction|cell|response to stimulus|organelle|signaling|catalytic activity|cell communication|intracellular|signal transduction|protein binding|transferase activity|developmental process involved in reproduction|post-embryonic development|transferase activity, transferring phosphorus-containing groups|response to nutrient|hormone-mediated signaling pathway|multicellular o…	K07198|K07198|K07198|K07198|K07198|K07198|K07198|K07198|K07198|K07198|K07198|K07198|K07198|K07198|K07198|K07198|K07198|K07198|K07198|K07198|K07198|K07198|K07198	5'-AMP-activated protein kinase, catalytic alpha subunit[2.7.11.11]|5'-AMP-activated protein kinase, catalytic alpha subunit[2.7.11.11]|5'-AMP-activated protein kinase, catalytic alpha subunit[2.7.11.11]|5'-AMP-activated protein kinase, catalytic alpha subunit[2.7.11.11]|5'-AMP-activated protein kinase, catalytic alpha subunit[2.7.11.11]|5'-AMP-activated protein kinase, catalytic alpha subunit[2.…	-	-	Cla97Chr11:675739-687352	9	9	4	56	79	59	0.343659218123443	0.344013759684781	0.182917098925403	2.75887527334164	3.01783027030695	2.54937024865283	0.290196692244542	2.77535859743381	-3.2575712103677	1.98363046553493e-25	1.07935023936989e-23	DOWN
Cla97C10G188310	Cla97C10G188310	Scarecrow transcription factor family protein	GO:0005623|GO:0043226|GO:0008152|GO:0005622|GO:0044237|GO:0006807|GO:0044238|GO:0003700|GO:0009058|GO:0006139|GO:0043231|GO:0006725|GO:0051252|GO:0005634|GO:0010468|GO:0016070|GO:0019438|GO:0032774|GO:0006355|GO:0006351|GO:2001141|GO:1903506	cell|organelle|metabolic process|intracellular|cellular metabolic process|nitrogen compound metabolic process|primary metabolic process|transcription factor activity, sequence-specific DNA binding|biosynthetic process|nucleobase-containing compound metabolic process|intracellular membrane-bounded organelle|cellular aromatic compound metabolic process|regulation of RNA metabolic process|nucleus|re…	-	-	-	-	Cla97Chr10:4355494-4357449	259	219	120	26	17	16	7.56932559581015	6.40626478706532	4.19979903514307	0.980334721036808	0.497005290492354	0.529124715101493	6.05846313933951	0.668821575543552	3.17925857595848	2.19563758784844e-25	1.19151498617572e-23	UP
Cla97C02G047690	Cla97C02G047690	Zinc finger family protein	GO:0005623|GO:0043226|GO:0008152|GO:0005622|GO:0044237|GO:0006807|GO:0044238|GO:0003700|GO:0009058|GO:0003676|GO:0006139|GO:0043169|GO:0043231|GO:0006725|GO:0051252|GO:0046872|GO:0005634|GO:0010468|GO:0016070|GO:0019438|GO:0032774|GO:0006355|GO:0006351|GO:2001141|GO:0046914|GO:0008270|GO:1903506	cell|organelle|metabolic process|intracellular|cellular metabolic process|nitrogen compound metabolic process|primary metabolic process|transcription factor activity, sequence-specific DNA binding|biosynthetic process|nucleic acid binding|nucleobase-containing compound metabolic process|cation binding|intracellular membrane-bounded organelle|cellular aromatic compound metabolic process|regulation…	-	-	-	-	Cla97Chr02:35336703-35337602	791	952	1019	188	201	213	50.2413052761485	60.5235809113454	77.5085321183448	15.4057306082767	12.7714874800145	15.3088103101706	62.7578061019462	14.4953427994873	2.11420546719833	2.27260286927607e-25	1.22999327559539e-23	UP
Cla97C03G053760	Cla97C03G053760	heavy metal-associated isoprenylated plant protein 3-like	GO:0051179|GO:0005623|GO:0005622|GO:0006810|GO:0005737|GO:0019725|GO:0043169|GO:0046872|GO:0006811|GO:0006812|GO:0006873|GO:0046914|GO:0030001|GO:0030003|GO:0005507|GO:0006875|GO:0046916	localization|cell|intracellular|transport|cytoplasm|cellular homeostasis|cation binding|metal ion binding|ion transport|cation transport|cellular ion homeostasis|transition metal ion binding|metal ion transport|cellular cation homeostasis|copper ion binding|cellular metal ion homeostasis|cellular transition metal ion homeostasis	-	-	-	-	Cla97Chr03:2972521-2974171	160	149	138	19	32	17	8.96697450318327	8.35828629549352	9.26185996840632	1.37381285576651	1.79406348459234	1.07809886713988	8.8623735890277	1.41532506916624	2.6465596976454	2.29377625946864e-25	1.23815114261105e-23	UP
Cla97C11G216750	Cla97C11G216750	protein JASON	GO:0005623|GO:0043226|GO:0005622|GO:0043231|GO:0005634	cell|organelle|intracellular|intracellular membrane-bounded organelle|nucleus	-	-	-	-	Cla97Chr11:19361796-19363940	132	108	123	13	15	14	5.74253801542392	4.70281998873842	6.40804953238838	0.729628326440193	0.652817660640137	0.689179710236074	5.61780251218357	0.690541899105468	3.02420505019307	2.99745928963689e-25	1.61369850775784e-23	UP
Cla97C11G218490	Cla97C11G218490	WAT1-related protein	GO:0051179|GO:0005215|GO:0005623|GO:0016020|GO:0005886|GO:0071944|GO:0022857|GO:0006810	localization|transporter activity|cell|membrane|plasma membrane|cell periphery|transmembrane transporter activity|transport	-	-	-	-	Cla97Chr11:24702225-24707238	437	379	269	766	951	798	22.4446479690413	19.4838304871763	16.5453082187919	50.7575856830114	48.8622898552752	46.3780010067544	19.4912622250032	48.665958848347	-1.3200854598612	3.09131165535934e-25	1.65982172902574e-23	DOWN
Cla97C10G193280	Cla97C10G193280	Trypsin inhibitor 5	-	-	-	-	-	-	Cla97Chr10:21643784-21644074	2363	2140	1502	4538	4794	5154	464.19182441128	420.776091259102	353.341632874692	1150.10933388442	942.092695016428	1145.6603697684	412.769849515025	1079.28746622308	-1.38666967609565	3.21262092876344e-25	1.72040512850086e-23	DOWN
Cla97C02G048670	Cla97C02G048670	Cyclin B1, putative	GO:0005623|GO:0043226|GO:0008152|GO:0005622|GO:0005515|GO:0044237|GO:0006807|GO:0044238|GO:0030234|GO:0051726|GO:0019538|GO:0050790|GO:0051301|GO:0007049|GO:0043231|GO:0019899|GO:0006793|GO:0019887|GO:0005634|GO:0051246|GO:0044267|GO:0006796|GO:0019900|GO:0019901|GO:0006464|GO:0016538|GO:0000079|GO:0016310|GO:0045859|GO:0006468|GO:0042325|GO:0071900	cell|organelle|metabolic process|intracellular|protein binding|cellular metabolic process|nitrogen compound metabolic process|primary metabolic process|enzyme regulator activity|regulation of cell cycle|protein metabolic process|regulation of catalytic activity|cell division|cell cycle|intracellular membrane-bounded organelle|enzyme binding|phosphorus metabolic process|protein kinase regulator ac…	-	-	-	-	Cla97Chr02:36244768-36247076	162	150	132	13	30	7	7.42041643779046	6.87710465261227	7.24067053055886	0.768214439857703	1.37463832168152	0.362813357071395	7.1793972069872	0.835222039536873	3.10363103144536	3.41327360106338e-25	1.82304739492585e-23	UP
Cla97C11G209570	Cla97C11G209570	EIN3-binding F-box protein 2-like	GO:0005623|GO:0050896|GO:0043226|GO:0023052|GO:0008152|GO:0003824|GO:0007154|GO:0005622|GO:0007165|GO:0005515|GO:0044237|GO:0016740|GO:0006807|GO:0044238|GO:0005737|GO:0019538|GO:0019787|GO:0035556|GO:0009755|GO:0009968|GO:0009966|GO:0000151|GO:0043231|GO:1990234|GO:0009725|GO:0006508|GO:0004842|GO:0005634|GO:0009723|GO:0009873|GO:0030163|GO:0000160|GO:0044267|GO:0031461|GO:0071369|GO:0006464|GO:…	cell|response to stimulus|organelle|signaling|metabolic process|catalytic activity|cell communication|intracellular|signal transduction|protein binding|cellular metabolic process|transferase activity|nitrogen compound metabolic process|primary metabolic process|cytoplasm|protein metabolic process|ubiquitin-like protein transferase activity|intracellular signal transduction|hormone-mediated signal…	-	-	-	-	Cla97Chr11:3137582-3140023	1774	1533	1895	4031	6175	5243	51.0624125587591	44.1665139488537	65.3202649758337	149.692884144884	177.80593605542	170.767434515018	53.5163971611488	166.088751571774	-1.63390147046953	3.50838358973701e-25	1.86892790911555e-23	DOWN
Cla97C05G103940	Cla97C05G103940	S-adenosyl-L-methionine-dependent methyltransferase superfamily protein	GO:0005623|GO:0043226|GO:0008152|GO:0003824|GO:0005622|GO:0032259|GO:0016740|GO:0005737|GO:0043231|GO:0005829|GO:0005634|GO:0008168	cell|organelle|metabolic process|catalytic activity|intracellular|methylation|transferase activity|cytoplasm|intracellular membrane-bounded organelle|cytosol|nucleus|methyltransferase activity	-	-	-	-	Cla97Chr05:31960014-31960899	79	87	60	316	324	529	5.68051000249127	6.26156590512374	5.16654522813826	29.3148578052946	23.3059620131989	43.0420846344192	5.70287371191776	31.8876348176376	-2.48323610319431	3.56228530858786e-25	1.89267389065705e-23	DOWN
Cla97C10G197220	Cla97C10G197220	Transmembrane protein	-	-	-	-	-	-	Cla97Chr10:26985983-26987032	229	252	193	707	620	776	12.4673130810847	13.7322343671162	12.5830638121716	49.6589993404693	33.7668711723294	47.8053800094268	12.9275370867908	43.7437501740752	-1.75862946501056	4.47723115615718e-25	2.3725818158059e-23	DOWN
Cla97C03G052820	Cla97C03G052820	Respiratory burst oxidase-like protein	GO:0005623|GO:0043226|GO:0016209|GO:0008152|GO:0003824|GO:0016020|GO:0005622|GO:0004601|GO:0016491|GO:0016021|GO:0055114|GO:0016651|GO:0043169|GO:0043231|GO:0046872|GO:0005634|GO:0050664|GO:0005509	cell|organelle|antioxidant activity|metabolic process|catalytic activity|membrane|intracellular|peroxidase activity|oxidoreductase activity|integral component of membrane|oxidation-reduction process|oxidoreductase activity, acting on NAD(P)H|cation binding|intracellular membrane-bounded organelle|metal ion binding|nucleus|oxidoreductase activity, acting on NAD(P)H, oxygen as acceptor|calcium ion …	-	-	-	-	Cla97Chr03:1826280-1836189	64	63	56	4	3	3	1.45699445278089	1.43557998042583	1.52671308613245	0.117498338494471	0.0683146182934009	0.0772913999332848	1.47309583977972	0.0877014522403856	4.0701067527783	4.61788132377335e-25	2.44074269133604e-23	UP
Cla97C03G067690	Cla97C03G067690	Purine permease	GO:0051179|GO:0005215|GO:0005623|GO:0050896|GO:0016020|GO:0005622|GO:0051707|GO:0022857|GO:0009607|GO:0006810|GO:0005737|GO:0016021|GO:0009624|GO:0022891|GO:0015851|GO:0071705|GO:0071702|GO:0055085|GO:0015205|GO:0006863|GO:0005345	localization|transporter activity|cell|response to stimulus|membrane|intracellular|response to other organism|transmembrane transporter activity|response to biotic stimulus|transport|cytoplasm|integral component of membrane|response to nematode|substrate-specific transmembrane transporter activity|nucleobase transport|nitrogen compound transport|organic substance transport|transmembrane transport…	-	-	-	-	Cla97Chr03:31085774-31086959	6	7	5	55	60	63	0.314076831215381	0.366776730961207	0.313446539710769	3.71453910458108	3.14208190258316	3.73184878132777	0.331433367295786	3.52948992949734	-3.41266894556714	5.94816405963223e-25	3.13568669491677e-23	DOWN
Cla97C10G193130	Cla97C10G193130	caffeoylshikimate esterase	GO:0005623|GO:0050896|GO:0043226|GO:0008152|GO:0003824|GO:0016020|GO:0005886|GO:0005622|GO:0006950|GO:0071944|GO:0009506|GO:0016740|GO:0044238|GO:0005911|GO:0016787|GO:0005737|GO:0006629|GO:0016788|GO:0016746|GO:0006979|GO:0043231|GO:0052689|GO:0042542|GO:0009536|GO:0000302|GO:0016298|GO:0016747|GO:0010038|GO:0009507|GO:0004620|GO:0046686|GO:0010043|GO:0090430|GO:0004622|GO:0008374|GO:0003846	cell|response to stimulus|organelle|metabolic process|catalytic activity|membrane|plasma membrane|intracellular|response to stress|cell periphery|plasmodesma|transferase activity|primary metabolic process|cell-cell junction|hydrolase activity|cytoplasm|lipid metabolic process|hydrolase activity, acting on ester bonds|transferase activity, transferring acyl groups|response to oxidative stress|intr…	K18368	caffeoylshikimate esterase[3.1.1.-]	-	-	Cla97Chr10:21383550-21384527	551	411	451	93	136	111	32.206209041665	24.0454614419021	31.5686309645138	7.01314409812496	7.95219954911232	7.34153727488902	29.273433816027	7.4356269740421	1.97706568493445	6.66545877067424e-25	3.504718943254e-23	UP
Cla97C07G134990	Cla97C07G134990	protein LURP-one-related 17	GO:0050896|GO:0006950|GO:0006952	response to stimulus|response to stress|defense response	-	-	-	-	Cla97Chr07:19372984-19373780	593	678	627	73	134	151	52.0715837238375	59.5907556990641	65.9332930467535	8.27005565759519	11.7709849722119	15.0037531669551	59.1985441565517	11.6815979322541	2.34132406196263	6.76467062156675e-25	3.54769392597723e-23	UP
Cla97C11G217000	Cla97C11G217000	ABC transporter B family member 4-like	GO:0051179|GO:0005215|GO:0032502|GO:0005623|GO:0050896|GO:0043226|GO:0023052|GO:0003824|GO:0016020|GO:0040007|GO:0005886|GO:0009653|GO:0007154|GO:0005622|GO:0007165|GO:0071944|GO:0009506|GO:0022857|GO:0005911|GO:0016787|GO:0048589|GO:0016049|GO:0006810|GO:0009755|GO:0009629|GO:0015562|GO:0007275|GO:0009966|GO:0010015|GO:0008559|GO:0048364|GO:0016817|GO:0000166|GO:0009606|GO:0022891|GO:0060560|GO:…	localization|transporter activity|developmental process|cell|response to stimulus|organelle|signaling|catalytic activity|membrane|growth|plasma membrane|anatomical structure morphogenesis|cell communication|intracellular|signal transduction|cell periphery|plasmodesma|transmembrane transporter activity|cell-cell junction|hydrolase activity|developmental growth|cell growth|transport|hormone-mediate…	K05658|K05658|K05658|K05658|K05658|K05658|K05658	ATP-binding cassette, subfamily B (MDR/TAP), member 1[7.6.2.2]|ATP-binding cassette, subfamily B (MDR/TAP), member 1[7.6.2.2]|ATP-binding cassette, subfamily B (MDR/TAP), member 1[7.6.2.2]|ATP-binding cassette, subfamily B (MDR/TAP), member 1[7.6.2.2]|ATP-binding cassette, subfamily B (MDR/TAP), member 1[7.6.2.2]|ATP-binding cassette, subfamily B (MDR/TAP), member 1[7.6.2.2]|ATP-binding cassette,…	-	-	Cla97Chr11:20198660-20203747	1125	1182	1036	268	373	375	16.5024665782698	17.3547021121465	18.1989846597764	5.07192221053961	5.47352499434959	6.22451508017527	17.3520511167309	5.58998742835482	1.63418926448351	7.72137492807842e-25	4.03899550361545e-23	UP
Cla97C05G108580	Cla97C05G108580	Gamma-glutamylcyclotransferase	GO:0005623|GO:0050896|GO:0005622|GO:0005737|GO:0010038|GO:0046686|GO:0010288	cell|response to stimulus|intracellular|cytoplasm|response to metal ion|response to cadmium ion|response to lead ion	K22596	gamma-glutamylcyclotransferase, plant[4.3.2.9]	-	-	Cla97Chr05:35213771-35216089	7952	8522	8767	2028	2452	2568	673.440815975032	722.383802462946	889.129665680363	221.580624477109	207.732898410594	246.090973226945	761.651428039447	225.134832038216	1.75834161266899	7.98464315903469e-25	4.16597217367013e-23	UP
Cla97C01G005850	Cla97C01G005850	F-box protein PP2-B1	GO:0005623|GO:0043226|GO:0008152|GO:0030246|GO:0005622|GO:0005515|GO:0044237|GO:0006807|GO:0044238|GO:0019538|GO:0043231|GO:0005634|GO:0044267|GO:0006464|GO:0016567	cell|organelle|metabolic process|carbohydrate binding|intracellular|protein binding|cellular metabolic process|nitrogen compound metabolic process|primary metabolic process|protein metabolic process|intracellular membrane-bounded organelle|nucleus|cellular protein metabolic process|cellular protein modification process|protein ubiquitination	-	-	-	-	Cla97Chr01:5603447-5605839	147	130	113	319	422	431	9.89774715349207	8.76124881018898	9.11143679956421	27.7108589266381	28.4245159075001	32.8377665776724	9.25681092108175	29.6577138039369	-1.67982023142453	8.18934653035487e-25	4.26181992769442e-23	DOWN
Cla97C08G161710	Cla97C08G161710	Polygalacturonase	GO:0008152|GO:0003824|GO:0005576|GO:0016829|GO:0071554|GO:0044238|GO:0016787|GO:0071555|GO:0016798|GO:0005975|GO:0004553|GO:0004650	metabolic process|catalytic activity|extracellular region|lyase activity|cell wall organization or biogenesis|primary metabolic process|hydrolase activity|cell wall organization|hydrolase activity, acting on glycosyl bonds|carbohydrate metabolic process|hydrolase activity, hydrolyzing O-glycosyl compounds|polygalacturonase activity	-	-	-	-	Cla97Chr08:28091476-28095848	1756	1256	1150	152	363	130	64.1002381933615	45.8910682306565	50.2717618163314	7.15847379190828	13.2557207102552	5.36977656629148	53.4210227467831	8.59465702281832	2.63589562269111	8.76211616537248e-25	4.54823298446036e-23	UP
Cla97C02G027290	Cla97C02G027290	Encodes a root meristem growth factor, Belongs to a family of functionally redundant ous peptides that are secreted, putative	-	-	-	-	-	-	Cla97Chr02:1001602-1002754	0	0	0	35	49	26	0	0	0	10.4930873162356	11.3905979775904	6.83673868941503	0	9.57347466108034	-Inf	9.72830008295195e-25	5.03687700213247e-23	DOWN
Cla97C05G106440	Cla97C05G106440	HVA22-like protein	GO:0005623|GO:0050896|GO:0043226|GO:0016020|GO:0005622|GO:0006950|GO:0009506|GO:0005911|GO:0016021|GO:0006970|GO:0009415|GO:0009414|GO:0043231|GO:0009725|GO:0009737|GO:0005634|GO:0006972|GO:0009651|GO:0042538	cell|response to stimulus|organelle|membrane|intracellular|response to stress|plasmodesma|cell-cell junction|integral component of membrane|response to osmotic stress|response to water|response to water deprivation|intracellular membrane-bounded organelle|response to hormone|response to abscisic acid|nucleus|hyperosmotic response|response to salt stress|hyperosmotic salinity response	-	-	-	-	Cla97Chr05:33647446-33649030	124	101	109	15	12	6	13.5793485886859	11.0708530172273	14.294603344327	2.11925437724564	1.31457512038825	0.743483080231688	12.9816016500801	1.39243752595519	3.22078388662008	9.87013099057699e-25	5.09730734312342e-23	UP
Cla97C04G077220	Cla97C04G077220	zinc-finger homeodomain protein 9-like	GO:0032502|GO:0000003|GO:0005623|GO:0043226|GO:0008152|GO:0005622|GO:0005515|GO:0044237|GO:0006807|GO:0044238|GO:0003700|GO:0003006|GO:0009058|GO:0009791|GO:0003676|GO:0007275|GO:0006139|GO:0042802|GO:0046983|GO:0048316|GO:0043169|GO:0043231|GO:0006725|GO:0048608|GO:0009793|GO:0009790|GO:0051252|GO:0046872|GO:0005634|GO:0042803|GO:0003677|GO:0010154|GO:0010468|GO:0016070|GO:0019438|GO:0032774|GO:…	developmental process|reproduction|cell|organelle|metabolic process|intracellular|protein binding|cellular metabolic process|nitrogen compound metabolic process|primary metabolic process|transcription factor activity, sequence-specific DNA binding|developmental process involved in reproduction|biosynthetic process|post-embryonic development|nucleic acid binding|multicellular organism development|…	-	-	-	-	Cla97Chr04:24739668-24740204	114	132	111	16	18	8	12.1355293355781	14.0646350631777	14.1502726150547	2.19741222888664	1.91683503280423	0.963657302363612	13.4501456712702	1.69263485468483	2.99027911281037	1.00165175853469e-24	5.15977768812691e-23	UP
Cla97C10G193500	Cla97C10G193500	calponin homology domain-containing protein DDB_G0272472 isoform X1	GO:0005623|GO:0005622|GO:0005737	cell|intracellular|cytoplasm	-	-	-	-	Cla97Chr10:21937548-21941201	169	130	110	5	23	17	4.44176297683102	3.41990815625308	3.46217915862599	0.169529396545449	0.604723930104023	0.5055911928656	3.77461676390336	0.426614839838357	3.14532411937957	1.05613239731278e-24	5.42664889515447e-23	UP
Cla97C08G145760	Cla97C08G145760	Endo-1,3(4)-beta-glucanase 1	GO:0005623|GO:0008152|GO:0003824|GO:0044237|GO:0044238|GO:0016787|GO:0009986|GO:0044262|GO:0016798|GO:0005975|GO:0016052|GO:0005976|GO:0004553|GO:0000272|GO:0006073|GO:0015926|GO:0009251|GO:0008422|GO:0006076|GO:0042973	cell|metabolic process|catalytic activity|cellular metabolic process|primary metabolic process|hydrolase activity|cell surface|cellular carbohydrate metabolic process|hydrolase activity, acting on glycosyl bonds|carbohydrate metabolic process|carbohydrate catabolic process|polysaccharide metabolic process|hydrolase activity, hydrolyzing O-glycosyl compounds|polysaccharide catabolic process|cellul…	K01180	endo-1,3(4)-beta-glucanase[3.2.1.6]	-	-	Cla97Chr08:2972240-2974303	211	181	209	28	40	18	5.8438470950812	5.01764049387422	6.93194020888833	1.00051059996502	1.10824462024191	0.564124877047887	5.93114259928125	0.890960032418272	2.73487743770313	1.09691954495418e-24	5.62198966777527e-23	UP
Cla97C06G126030	Cla97C06G126030	protein NRT1/ PTR FAMILY 2.11-like	GO:0051179|GO:0005215|GO:0005623|GO:0050896|GO:0016020|GO:0005886|GO:0071944|GO:0009506|GO:0022857|GO:0005911|GO:0006810|GO:0016021|GO:0090448|GO:0022891|GO:0080167|GO:1901264|GO:0010233|GO:0071705|GO:0071702|GO:0055085|GO:0015075|GO:0006811|GO:0006812|GO:0015833|GO:0034220|GO:0015992|GO:0008324|GO:0090449|GO:1901349|GO:0006820|GO:0008509|GO:0015711|GO:0015293|GO:0008514|GO:0098656|GO:0015672|GO:…	localization|transporter activity|cell|response to stimulus|membrane|plasma membrane|cell periphery|plasmodesma|transmembrane transporter activity|cell-cell junction|transport|integral component of membrane|glucosinolate:proton symporter activity|substrate-specific transmembrane transporter activity|response to karrikin|carbohydrate derivative transport|phloem transport|nitrogen compound transpor…	-	-	-	-	Cla97Chr06:27850161-27852668	334	353	284	984	1728	2574	10.8606015398088	11.4890963370106	11.0590323729283	41.2803887684576	56.2099710493478	94.7096160956025	11.1362434165826	64.0666586378026	-2.52431109833217	1.19050623718301e-24	6.0862757153316e-23	DOWN
Cla97C05G080850	Cla97C05G080850	DUF688 family protein	GO:0005623|GO:0043226|GO:0005622|GO:0043231|GO:0005634	cell|organelle|intracellular|intracellular membrane-bounded organelle|nucleus	-	-	-	-	Cla97Chr05:777144-778055	212	187	135	25	31	34	19.3283624638044	17.0649058461671	14.7395964831833	2.94063019514847	2.82734719277729	3.50769009404363	17.0442882643849	3.09188916065646	2.46272784969349	1.24132620262094e-24	6.33013985135543e-23	UP
Cla97C01G006180	Cla97C01G006180	Receptor-like kinase	GO:0005623|GO:0050896|GO:0043226|GO:0023052|GO:0008152|GO:0003824|GO:0016020|GO:0005886|GO:0007154|GO:0005622|GO:0007165|GO:0071944|GO:0044237|GO:0016740|GO:0006807|GO:0044238|GO:0005737|GO:0016772|GO:0019538|GO:0000166|GO:0007166|GO:0043231|GO:0006793|GO:0005618|GO:0009532|GO:0016773|GO:0009536|GO:0009505|GO:0017076|GO:0044267|GO:0006796|GO:0016301|GO:0006464|GO:0007169|GO:0009507|GO:0009570|GO:…	cell|response to stimulus|organelle|signaling|metabolic process|catalytic activity|membrane|plasma membrane|cell communication|intracellular|signal transduction|cell periphery|cellular metabolic process|transferase activity|nitrogen compound metabolic process|primary metabolic process|cytoplasm|transferase activity, transferring phosphorus-containing groups|protein metabolic process|nucleotide bi…	-	-	-	-	Cla97Chr01:6075059-6077335	670	636	522	120	224	150	17.7809845566774	16.8943643541471	16.5898553884241	4.10867119398372	5.94689567316123	4.50452665271291	17.0884014330829	4.85336450661929	1.81596032236994	1.28316965194029e-24	6.52712061548375e-23	UP
Cla97C05G090160	Cla97C05G090160	Cytochrome P450	GO:0008152|GO:0019825|GO:0055114	metabolic process|oxygen binding|oxidation-reduction process	-	-	-	-	Cla97Chr05:8303825-8306924	14	11	7	65	84	69	0.526173254759996	0.413804988378749	0.315053957863132	3.15174296491677	3.15820253123595	2.93443592182174	0.418344067000626	3.08146047265815	-2.88085240520489	1.4844444257168e-24	7.53207101608702e-23	DOWN
Cla97C04G075840	Cla97C04G075840	Phenylalanine ammonia-lyase	GO:0005623|GO:0050896|GO:0008152|GO:0003824|GO:0016829|GO:0005622|GO:0005515|GO:0006950|GO:0044237|GO:0006807|GO:0044238|GO:0009058|GO:0005737|GO:0009611|GO:0006520|GO:0009698|GO:0006952|GO:0006979|GO:0006725|GO:0019748|GO:0080167|GO:0005829|GO:0019439|GO:0009063|GO:0009699|GO:0019438|GO:0044550|GO:0045548|GO:0009800|GO:0019752|GO:0006559	cell|response to stimulus|metabolic process|catalytic activity|lyase activity|intracellular|protein binding|response to stress|cellular metabolic process|nitrogen compound metabolic process|primary metabolic process|biosynthetic process|cytoplasm|response to wounding|cellular amino acid metabolic process|phenylpropanoid metabolic process|defense response|response to oxidative stress|cellular arom…	K10775|K10775	phenylalanine ammonia-lyase[4.3.1.24]|phenylalanine ammonia-lyase[4.3.1.24]	ko00940|ko00360	Phenylpropanoid biosynthesis|Phenylalanine metabolism	Cla97Chr04:23316245-23318395	22	28	10	669	210	363	0.584680214455003	0.744807420194585	0.31825534296993	22.9378759096834	5.5829888137243	10.9161690790782	0.549247659206506	13.145677934162	-4.58098791854201	1.51740798215644e-24	7.68012778200679e-23	DOWN
Cla97C05G109100	Cla97C05G109100	protein LATERAL ROOT PRIMORDIUM 1	GO:0005623|GO:0050896|GO:0043226|GO:0023052|GO:0008152|GO:0007154|GO:0005622|GO:0007165|GO:0044237|GO:0009058|GO:0005737|GO:0003676|GO:0009755|GO:0009850|GO:0043169|GO:0043231|GO:0009725|GO:0009536|GO:0046872|GO:0009733|GO:0003677|GO:0009851|GO:0009734|GO:0009507|GO:0071365	cell|response to stimulus|organelle|signaling|metabolic process|cell communication|intracellular|signal transduction|cellular metabolic process|biosynthetic process|cytoplasm|nucleic acid binding|hormone-mediated signaling pathway|auxin metabolic process|cation binding|intracellular membrane-bounded organelle|response to hormone|plastid|metal ion binding|response to auxin|DNA binding|auxin biosyn…	-	-	-	-	Cla97Chr05:35643103-35644655	436	353	339	63	94	98	27.5096831797074	22.2934120976431	25.6146785282712	5.12834645216181	5.93321668954818	6.99683688447619	25.1392579352072	6.01946667539539	2.06223448966157	1.91044470684828e-24	9.64536959457531e-23	UP
Cla97C04G076660	Cla97C04G076660	Pleiotropic drug resistance ABC transporter	GO:0051179|GO:0005215|GO:0005623|GO:0050896|GO:0003824|GO:0016020|GO:0005886|GO:0006950|GO:0071944|GO:0022857|GO:0016787|GO:0006810|GO:0016021|GO:0016817|GO:0006979|GO:0016820|GO:0000302|GO:0016818|GO:0055085|GO:0015399|GO:0015893|GO:0016462|GO:0042626|GO:0006855|GO:0017111|GO:0016887|GO:0042623	localization|transporter activity|cell|response to stimulus|catalytic activity|membrane|plasma membrane|response to stress|cell periphery|transmembrane transporter activity|hydrolase activity|transport|integral component of membrane|hydrolase activity, acting on acid anhydrides|response to oxidative stress|hydrolase activity, acting on acid anhydrides, catalyzing transmembrane movement of substan…	-	-	-	-	Cla97Chr04:24252773-24261649	393	313	351	43	49	77	5.14677240292949	4.1028909526421	5.50478337637747	0.726530277949605	0.641944353376226	1.14106781408021	4.91814891064969	0.83651414846868	2.55565357044931	1.93923574978994e-24	9.766433939885e-23	UP
Cla97C10G193960	Cla97C10G193960	Epoxide hydrolase 2	GO:0005623|GO:0043226|GO:0008152|GO:0003824|GO:0005622|GO:0016787|GO:0005737|GO:0043231|GO:0005829|GO:0004301|GO:0005777	cell|organelle|metabolic process|catalytic activity|intracellular|hydrolase activity|cytoplasm|intracellular membrane-bounded organelle|cytosol|epoxide hydrolase activity|peroxisome	-	-	-	-	Cla97Chr10:22919407-22923167	661	584	546	1341	1829	2272	39.4835766829179	34.9165275604052	39.0569591318846	103.343804503059	109.292473879798	153.56804438108	37.8190211250692	122.068107587979	-1.69050239302481	2.12631283458637e-24	1.06820904185062e-22	DOWN
Cla97C01G015150	Cla97C01G015150	Shikimate kinase	GO:0005623|GO:0043226|GO:0008152|GO:0003824|GO:0005622|GO:0044237|GO:0016740|GO:0006807|GO:0044238|GO:0009058|GO:0005737|GO:0016772|GO:0006520|GO:0043169|GO:0043231|GO:0006725|GO:0008652|GO:0016773|GO:0009536|GO:0046872|GO:0019632|GO:0016301|GO:0019438|GO:0009073|GO:0009507|GO:0004765|GO:0000287|GO:0019752	cell|organelle|metabolic process|catalytic activity|intracellular|cellular metabolic process|transferase activity|nitrogen compound metabolic process|primary metabolic process|biosynthetic process|cytoplasm|transferase activity, transferring phosphorus-containing groups|cellular amino acid metabolic process|cation binding|intracellular membrane-bounded organelle|cellular aromatic compound metabol…	K00891	shikimate kinase[2.7.1.71]	-	-	Cla97Chr01:28900147-28904647	197	200	174	31	43	37	12.4710862500085	12.6728258703315	13.1910733572496	2.53185066648322	2.72315735262211	2.65043316900755	12.7783284925299	2.63514706270429	2.27774374921259	3.21811505530085e-24	1.6127126706762e-22	UP
Cla97C06G122590	Cla97C06G122590	Xyloglucan endotransglucosylase/hydrolase	GO:0005623|GO:0043226|GO:0008152|GO:0003824|GO:0005576|GO:0048046|GO:0005622|GO:0071944|GO:0044237|GO:0071554|GO:0016740|GO:0044238|GO:0012505|GO:0016787|GO:0005737|GO:0016757|GO:0042546|GO:0044262|GO:0005794|GO:0043231|GO:0071555|GO:0016798|GO:0005975|GO:0005618|GO:0005976|GO:0016758|GO:0004553|GO:0046527|GO:0006073|GO:0016762|GO:0010411	cell|organelle|metabolic process|catalytic activity|extracellular region|apoplast|intracellular|cell periphery|cellular metabolic process|cell wall organization or biogenesis|transferase activity|primary metabolic process|endomembrane system|hydrolase activity|cytoplasm|transferase activity, transferring glycosyl groups|cell wall biogenesis|cellular carbohydrate metabolic process|Golgi apparatus|…	K08235	xyloglucan:xyloglucosyl transferase[2.4.1.207]	-	-	Cla97Chr06:24884876-24885954	2236	3985	2632	10796	10859	13714	147.939788914786	263.903337594963	208.540346858164	921.545342127972	718.728153531626	1026.72664105113	206.794491122638	889.000045570243	-2.10398573934674	3.24512704463678e-24	1.62224380536818e-22	DOWN
Cla97C01G008690	Cla97C01G008690	Unknown protein	-	-	-	-	-	-	Cla97Chr01:9250423-9251284	348	415	223	43	62	68	87.2510834538324	104.146221435503	66.955783907742	13.9092309791668	15.5506559931862	19.2920356813452	86.1176962656925	16.2506408845661	2.40581311094813	3.80755211778958e-24	1.89872426984416e-22	UP
Cla97C06G113740	Cla97C06G113740	Polygalacturonase	GO:0005623|GO:0008152|GO:0003824|GO:0005576|GO:0071944|GO:0071554|GO:0044238|GO:0016787|GO:0071555|GO:0016798|GO:0005975|GO:0005618|GO:0004553|GO:0004650	cell|metabolic process|catalytic activity|extracellular region|cell periphery|cell wall organization or biogenesis|primary metabolic process|hydrolase activity|cell wall organization|hydrolase activity, acting on glycosyl bonds|carbohydrate metabolic process|cell wall|hydrolase activity, hydrolyzing O-glycosyl compounds|polygalacturonase activity	-	-	-	-	Cla97Chr06:4672656-4674895	534	374	315	87	102	64	21.2872224354357	14.9228674554348	15.0376132245925	4.47440546445383	4.06761956947403	2.88693986816881	17.0825677051543	3.80965496736556	2.16479259799254	3.8252888065972e-24	1.90289366712492e-22	UP
Cla97C07G128350	Cla97C07G128350	Unknown protein	-	-	-	-	-	-	Cla97Chr07:157821-158255	69	63	44	165	289	257	9.06750515377468	8.28676168011324	6.92435831725197	27.9744863886684	37.9924157539551	38.2162333342355	8.09287505037996	34.7277118256197	-2.10136312979306	6.23579744789048e-24	3.09441919321235e-22	DOWN
Cla97C01G025610	Cla97C01G025610	Patatin	GO:0005623|GO:0050896|GO:0008152|GO:0003824|GO:0016020|GO:0040007|GO:0005886|GO:0040008|GO:0051707|GO:0071944|GO:0044237|GO:0044238|GO:0009607|GO:0016787|GO:1901135|GO:0006629|GO:0016788|GO:0044255|GO:0006793|GO:0006643|GO:0016790|GO:0016042|GO:0006796|GO:0016298|GO:0006644|GO:0004620|GO:0006664|GO:0047617|GO:0019374	cell|response to stimulus|metabolic process|catalytic activity|membrane|growth|plasma membrane|regulation of growth|response to other organism|cell periphery|cellular metabolic process|primary metabolic process|response to biotic stimulus|hydrolase activity|carbohydrate derivative metabolic process|lipid metabolic process|hydrolase activity, acting on ester bonds|cellular lipid metabolic process|…	-	-	-	-	Cla97Chr01:36436112-36438117	912	971	722	3085	2285	2525	38.703820438125	41.2460093554297	36.6933649438423	168.909911811501	97.0079082342567	121.254615893611	38.8810649124657	129.057478646456	-1.73087410687719	6.57355703418676e-24	3.25407106258181e-22	DOWN
Cla97C03G051340	Cla97C03G051340	protein CHUP1, chloroplastic-like	GO:0005623|GO:0043226|GO:0016020|GO:0005622|GO:0031090|GO:0005737|GO:0042170|GO:0098588|GO:0043231|GO:0009657|GO:0009536|GO:0031969|GO:0009527|GO:0009526|GO:0009707|GO:0009507|GO:0009658|GO:0009941	cell|organelle|membrane|intracellular|organelle membrane|cytoplasm|plastid membrane|bounding membrane of organelle|intracellular membrane-bounded organelle|plastid organization|plastid|chloroplast membrane|plastid outer membrane|plastid envelope|chloroplast outer membrane|chloroplast|chloroplast organization|chloroplast envelope	-	-	-	-	Cla97Chr03:528271-530959	297	315	208	46	72	58	14.0778280401933	14.9449315226544	11.8068556110055	2.81302813993082	3.41406438678564	3.11087426242879	13.6098717246177	3.11265559638175	2.12843560727932	6.66584663939055e-24	3.29172806309174e-22	UP
Cla97C11G220020	Cla97C11G220020	Sulfite exporter TauE/SafE family protein	GO:0005623|GO:0043226|GO:0016020|GO:0005622|GO:0005737|GO:0016021|GO:0043231|GO:0009536|GO:0009507	cell|organelle|membrane|intracellular|cytoplasm|integral component of membrane|intracellular membrane-bounded organelle|plastid|chloroplast	-	-	-	-	Cla97Chr11:26075028-26085154	42	36	32	157	153	182	3.10197488561997	2.66128573006128	2.83025216631864	14.9598144646185	11.3041985709801	15.2101890121714	2.86450426066663	13.8247340159233	-2.27089433492111	6.69494040753095e-24	3.2980706434769e-22	DOWN
Cla97C04G077350	Cla97C04G077350	protein TIFY 6B-like	GO:0005623|GO:0050896|GO:0043226|GO:0023052|GO:0008152|GO:0000989|GO:0007154|GO:0005622|GO:0007165|GO:0005515|GO:0006950|GO:0044237|GO:0006807|GO:0044238|GO:0009058|GO:0009611|GO:0009755|GO:0009966|GO:0003712|GO:0006139|GO:0042802|GO:0006952|GO:0043231|GO:0006725|GO:0009725|GO:0051252|GO:0005634|GO:0031347|GO:0003714|GO:0009867|GO:2000022|GO:0016070|GO:0009753|GO:0019438|GO:0032774|GO:0071395|GO:…	cell|response to stimulus|organelle|signaling|metabolic process|transcription factor activity, transcription factor binding|cell communication|intracellular|signal transduction|protein binding|response to stress|cellular metabolic process|nitrogen compound metabolic process|primary metabolic process|biosynthetic process|response to wounding|hormone-mediated signaling pathway|regulation of signal …	-	-	-	-	Cla97Chr04:24924415-24928208	141	170	111	372	425	435	7.36092733664618	8.88311652240393	6.93944876190352	25.0551125473988	22.1954412773571	25.6968360104297	7.72783087365121	24.3157966117285	-1.65375843086304	7.03107827365138e-24	3.45527275162296e-22	DOWN
Cla97C01G024650	Cla97C01G024650	protein TIFY 5A	GO:0005623|GO:0050896|GO:0043226|GO:0023052|GO:0008152|GO:0000989|GO:0007154|GO:0005622|GO:0007165|GO:0005515|GO:0006950|GO:0044237|GO:0006807|GO:0044238|GO:0009058|GO:0009611|GO:0009755|GO:0009966|GO:0003712|GO:0006139|GO:0006952|GO:0043231|GO:0006725|GO:0009725|GO:0051252|GO:0005634|GO:0031347|GO:0003714|GO:0009867|GO:2000022|GO:0016070|GO:0009753|GO:0019438|GO:0032774|GO:0071395|GO:2001141|GO:…	cell|response to stimulus|organelle|signaling|metabolic process|transcription factor activity, transcription factor binding|cell communication|intracellular|signal transduction|protein binding|response to stress|cellular metabolic process|nitrogen compound metabolic process|primary metabolic process|biosynthetic process|response to wounding|hormone-mediated signaling pathway|regulation of signal …	-	-	-	-	Cla97Chr01:35699558-35700778	0	9	3	76	60	89	0	1.35167611088745	0.539029324982929	14.7115091314021	9.00565206724623	15.1101242630499	0.630235145290126	12.9424284872327	-4.36007432744548	7.13946872257042e-24	3.50006418341278e-22	DOWN
Cla97C05G089270	Cla97C05G089270	protein EXORDIUM-like 3	GO:0005623|GO:0050896|GO:0005576|GO:0005615|GO:0048046|GO:0071944|GO:0009506|GO:0005911|GO:0005618|GO:0080167|GO:0009505	cell|response to stimulus|extracellular region|extracellular space|apoplast|cell periphery|plasmodesma|cell-cell junction|cell wall|response to karrikin|plant-type cell wall	-	-	-	-	Cla97Chr05:7483233-7484252	760	664	637	107	237	121	42.5932056448139	37.2475897839916	42.7520990354558	7.73661385382209	13.2872740757302	7.67342473499906	40.8642981547538	9.56577088818378	2.09488781385217	7.42218899922243e-24	3.629897540439e-22	UP
Cla97C05G087720	Cla97C05G087720	RING-type E3 ubiquitin transferase	GO:0005623|GO:0043226|GO:0008152|GO:0003824|GO:0032153|GO:0005622|GO:0005515|GO:0071944|GO:0044237|GO:0016740|GO:0006807|GO:0044238|GO:0005737|GO:0005938|GO:0016772|GO:0019538|GO:0000166|GO:0005826|GO:0051301|GO:0007049|GO:0030029|GO:0008092|GO:0006793|GO:0000278|GO:0005856|GO:0007010|GO:0030864|GO:0016773|GO:0000281|GO:0017076|GO:0044267|GO:0006796|GO:0017022|GO:0030036|GO:0016301|GO:0006464|GO:…	cell|organelle|metabolic process|catalytic activity|cell division site|intracellular|protein binding|cell periphery|cellular metabolic process|transferase activity|nitrogen compound metabolic process|primary metabolic process|cytoplasm|cell cortex|transferase activity, transferring phosphorus-containing groups|protein metabolic process|nucleotide binding|actomyosin contractile ring|cell division|…	-	-	-	-	Cla97Chr05:5845248-5853209	3580	2817	2452	876	1212	801	50.9838385408427	40.1550050604061	41.8177827848083	16.0951215102292	17.2668711456291	12.9080203850897	44.318875462019	15.423337680316	1.52280627040814	7.73487468104264e-24	3.77372635880869e-22	UP
Cla97C05G085790	Cla97C05G085790	armadillo repeat-containing protein LFR	GO:0032502|GO:0000003|GO:0005623|GO:0043226|GO:0040007|GO:0005622|GO:0040008|GO:0003006|GO:0009791|GO:0007275|GO:0048437|GO:0048438|GO:0048367|GO:0043231|GO:0048653|GO:0048608|GO:0009908|GO:0005634|GO:0048827|GO:0048443|GO:0048366	developmental process|reproduction|cell|organelle|growth|intracellular|regulation of growth|developmental process involved in reproduction|post-embryonic development|multicellular organism development|floral organ development|floral whorl development|shoot system development|intracellular membrane-bounded organelle|anther development|reproductive structure development|flower development|nucleus|p…	-	-	-	-	Cla97Chr05:4324416-4326646	1417	1295	1033	366	532	415	58.9535544635089	53.9278682659176	51.4673020715647	19.6454601309501	22.1418141266292	19.5373763641116	54.7829082669971	20.4415502072303	1.4222212478311	8.79203553570231e-24	4.27921230773655e-22	UP
Cla97C01G017390	Cla97C01G017390	Auxin-responsive protein	GO:0005623|GO:0050896|GO:0043226|GO:0023052|GO:0008152|GO:0007154|GO:0005622|GO:0007165|GO:0005515|GO:0044237|GO:0006807|GO:0044238|GO:0003700|GO:0009058|GO:0009755|GO:0006139|GO:0046983|GO:0043231|GO:0006725|GO:0009725|GO:0051252|GO:0009733|GO:0005634|GO:0010468|GO:0016070|GO:0009734|GO:0019438|GO:0032774|GO:0006355|GO:0071365|GO:0006351|GO:2001141|GO:1903506	cell|response to stimulus|organelle|signaling|metabolic process|cell communication|intracellular|signal transduction|protein binding|cellular metabolic process|nitrogen compound metabolic process|primary metabolic process|transcription factor activity, sequence-specific DNA binding|biosynthetic process|hormone-mediated signaling pathway|nucleobase-containing compound metabolic process|protein dim…	-	-	-	-	Cla97Chr01:30966909-30969175	797	793	615	169	295	198	39.8601457989684	39.6969445454967	36.8337916570769	10.9045843456084	14.759259013774	11.2052967962897	38.7969606671807	12.289713385224	1.65849236662941	1.02786158909723e-23	4.9907844048606e-22	UP
Cla97C01G008320	Cla97C01G008320	Tetratricopeptide-like helical	GO:0005623|GO:0043226|GO:0005622|GO:0005737|GO:0043231|GO:0009532|GO:0009536|GO:0005829|GO:0009507|GO:0009570	cell|organelle|intracellular|cytoplasm|intracellular membrane-bounded organelle|plastid stroma|plastid|cytosol|chloroplast|chloroplast stroma	-	-	-	-	Cla97Chr01:8589273-8590544	92	68	66	5	10	1	4.13453782383076	3.05879961715442	3.55199984434506	0.289879274753421	0.449581973837075	0.050859199484402	3.58177909511008	0.263440149358299	3.76512922228929	1.09000749468581e-23	5.2799026520628e-22	UP
Cla97C11G221700	Cla97C11G221700	WAT1-related protein	GO:0051179|GO:0005215|GO:0005623|GO:0016020|GO:0005886|GO:0071944|GO:0022857|GO:0006810|GO:0022891|GO:0071705|GO:0071702|GO:0015075|GO:0006811|GO:0005342|GO:0006820|GO:0006865|GO:0008509|GO:0015711|GO:0008514|GO:0055081|GO:0015171|GO:0043090|GO:0032973|GO:0080144	localization|transporter activity|cell|membrane|plasma membrane|cell periphery|transmembrane transporter activity|transport|substrate-specific transmembrane transporter activity|nitrogen compound transport|organic substance transport|ion transmembrane transporter activity|ion transport|organic acid transmembrane transporter activity|anion transport|amino acid transport|anion transmembrane transpo…	-	-	-	-	Cla97Chr11:27687432-27690343	206	171	136	437	776	430	10.4674767689939	8.69710826315693	8.2757188615367	28.648132701369	39.4455132723727	24.7241157024744	9.14676796456251	30.939253892072	-1.75810444792893	1.20955170712061e-23	5.8450146304095e-22	DOWN
Cla97C05G085860	Cla97C05G085860	ATP sulfurylase	GO:0005623|GO:0050896|GO:0043226|GO:0008152|GO:0003824|GO:0016020|GO:0005886|GO:0005622|GO:0071944|GO:0044237|GO:0016740|GO:0009058|GO:0006790|GO:0005737|GO:0016772|GO:0000166|GO:0001887|GO:0043231|GO:0009725|GO:0009532|GO:0009536|GO:0005829|GO:0009735|GO:0017076|GO:0016779|GO:0010038|GO:0009507|GO:0046686|GO:0009570|GO:0070814|GO:0005524|GO:0030554|GO:0004779|GO:0004781	cell|response to stimulus|organelle|metabolic process|catalytic activity|membrane|plasma membrane|intracellular|cell periphery|cellular metabolic process|transferase activity|biosynthetic process|sulfur compound metabolic process|cytoplasm|transferase activity, transferring phosphorus-containing groups|nucleotide binding|selenium compound metabolic process|intracellular membrane-bounded organelle…	K13811|K13811|K13811|K13811	3'-phosphoadenosine 5'-phosphosulfate synthase[2.7.7.4 2.7.1.25]|3'-phosphoadenosine 5'-phosphosulfate synthase[2.7.7.4 2.7.1.25]|3'-phosphoadenosine 5'-phosphosulfate synthase[2.7.7.4 2.7.1.25]|3'-phosphoadenosine 5'-phosphosulfate synthase[2.7.7.4 2.7.1.25]	ko00450|ko00230	Selenocompound metabolism8|Purine metabolism	Cla97Chr05:4385452-4387902	350	197	153	1172	890	908	14.2504364306192	8.02838970715927	7.46007694577416	61.5641602581179	36.2502685946494	41.8334080599707	9.91296769451754	46.5492789709127	-2.23136988721823	1.40968089623332e-23	6.79593431590298e-22	DOWN
Cla97C07G128840	Cla97C07G128840	protein LONGIFOLIA 1	GO:0005623|GO:0043226|GO:0005622|GO:0043231|GO:0005634	cell|organelle|intracellular|intracellular membrane-bounded organelle|nucleus	-	-	-	-	Cla97Chr07:538568-542064	1311	1250	1285	309	494	281	31.148271903765	29.7265697685028	36.5616112972599	9.4717649018051	11.741409743406	7.55466060453044	32.4788176565092	9.58927841658051	1.76000495118206	1.69621714365611e-23	8.15792017716693e-22	UP
Cla97C09G165700	Cla97C09G165700	Tubby-like F-box protein	GO:0005623|GO:0050896|GO:0043226|GO:0008152|GO:0005622|GO:0051707|GO:0044237|GO:0006807|GO:0044238|GO:0009607|GO:0003700|GO:0009058|GO:0005737|GO:0006139|GO:0009620|GO:0043231|GO:0006725|GO:0051252|GO:0005829|GO:0005634|GO:0010468|GO:0016070|GO:0019438|GO:0032774|GO:0006355|GO:0006351|GO:2001141|GO:1903506	cell|response to stimulus|organelle|metabolic process|intracellular|response to other organism|cellular metabolic process|nitrogen compound metabolic process|primary metabolic process|response to biotic stimulus|transcription factor activity, sequence-specific DNA binding|biosynthetic process|cytoplasm|nucleobase-containing compound metabolic process|response to fungus|intracellular membrane-boun…	-	-	-	-	Cla97Chr09:2848749-2851770	52	43	36	0	2	1	2.43453666794303	2.01503304281496	2.01838007684026	0	0.0936905231987307	0.052983539512006	2.15598326253275	0.0488913542369122	5.46262280091565	2.04572722952142e-23	9.81562171403468e-22	UP
Cla97C09G164060	Cla97C09G164060	Homeobox leucine zipper protein	GO:0032502|GO:0000003|GO:0005623|GO:0043226|GO:0008152|GO:0008289|GO:0005622|GO:0048497|GO:0050793|GO:0044237|GO:0006807|GO:0044238|GO:0003700|GO:0003006|GO:0009058|GO:0009791|GO:0003676|GO:0045595|GO:0007275|GO:0006139|GO:0048437|GO:0045596|GO:0048367|GO:0043231|GO:0006725|GO:0048608|GO:0051252|GO:0030154|GO:0009908|GO:0005634|GO:0003677|GO:0010468|GO:0016070|GO:0019438|GO:0032774|GO:0006355|GO:…	developmental process|reproduction|cell|organelle|metabolic process|lipid binding|intracellular|maintenance of floral organ identity|regulation of developmental process|cellular metabolic process|nitrogen compound metabolic process|primary metabolic process|transcription factor activity, sequence-specific DNA binding|developmental process involved in reproduction|biosynthetic process|post-embryon…	-	-	-	-	Cla97Chr09:1721143-1728584	79	86	64	218	337	399	2.04251716507488	2.22555888310906	1.98156053978347	7.27170085470677	8.71625783706406	11.6731737591817	2.08321219598914	9.22037748365084	-2.14601601624052	2.10019697195492e-23	1.00532070148106e-21	DOWN
Cla97C01G011240	Cla97C01G011240	Late embryogenesis abundant (LEA) hydroxyproline-rich glycoprotein family	GO:0004871|GO:0005623|GO:0050896|GO:0016020|GO:0005886|GO:0005622|GO:0006950|GO:0071944|GO:0009506|GO:0005911|GO:0005737|GO:0031225|GO:0006952|GO:0031226|GO:0046658	signal transducer activity|cell|response to stimulus|membrane|plasma membrane|intracellular|response to stress|cell periphery|plasmodesma|cell-cell junction|cytoplasm|anchored component of membrane|defense response|intrinsic component of plasma membrane|anchored component of plasma membrane	-	-	-	-	Cla97Chr01:18417762-18419062	182	115	106	13	23	10	16.2055469385353	10.2492611455014	11.3028236338321	1.49335143448974	2.04871424918419	1.0075853190928	12.5858772392896	1.51655033425558	3.05294048939556	2.29703174626448e-23	1.09695426640433e-21	UP
Cla97C08G150060	Cla97C08G150060	protein GIGANTEA-like	GO:0048511|GO:0032502|GO:0000003|GO:0005623|GO:0050896|GO:0043226|GO:0023052|GO:0008152|GO:0007154|GO:0005622|GO:0007165|GO:0005515|GO:0006950|GO:0043233|GO:0042752|GO:0050793|GO:0044237|GO:0006807|GO:0048573|GO:0044238|GO:0007623|GO:0003006|GO:0009058|GO:0009409|GO:0005737|GO:0009791|GO:0009266|GO:0048574|GO:0007275|GO:0006139|GO:0009314|GO:2000026|GO:0048367|GO:0010378|GO:0006979|GO:0010228|GO:…	rhythmic process|developmental process|reproduction|cell|response to stimulus|organelle|signaling|metabolic process|cell communication|intracellular|signal transduction|protein binding|response to stress|organelle lumen|regulation of circadian rhythm|regulation of developmental process|cellular metabolic process|nitrogen compound metabolic process|photoperiodism, flowering|primary metabolic proce…	-	-	-	-	Cla97Chr08:18481773-18489634	291	396	269	719	900	913	4.7352373233094	6.44981118865406	5.24193795830215	15.0944837308412	14.6505110667829	16.8111329867167	5.4756621567552	15.5187092614469	-1.50290322763539	2.3262667644843e-23	1.10830775239374e-21	DOWN
Cla97C11G208130	Cla97C11G208130	lysine-specific histone demethylase 1 homolog 2	GO:0032502|GO:0005623|GO:0043226|GO:0008152|GO:0003824|GO:0005622|GO:0050793|GO:0016491|GO:0005737|GO:0040034|GO:0055114|GO:0048509|GO:0043231|GO:0005739|GO:0048507|GO:1990534|GO:0048510|GO:0008131	developmental process|cell|organelle|metabolic process|catalytic activity|intracellular|regulation of developmental process|oxidoreductase activity|cytoplasm|regulation of development, heterochronic|oxidation-reduction process|regulation of meristem development|intracellular membrane-bounded organelle|mitochondrion|meristem development|thermospermine oxidase activity|regulation of timing of trans…	K12259|K12259	spermine oxidase[1.5.3.16 1.5.3.-]|spermine oxidase[1.5.3.16 1.5.3.-]	-	-	Cla97Chr11:1857516-1859129	1092	835	959	1907	3186	2578	38.6763966390385	29.6014797866933	40.6755114313138	87.1394573656865	112.883578583374	103.31987404154	36.3177959523485	101.1143033302	-1.4772385346592	2.87808863740876e-23	1.36800203711588e-21	DOWN
Cla97C07G142380	Cla97C07G142380	F12F1.11	GO:0005623|GO:0043226|GO:0005622|GO:0043231|GO:0005634	cell|organelle|intracellular|intracellular membrane-bounded organelle|nucleus	-	-	-	-	Cla97Chr07:29945603-29946319	242	243	226	27	63	40	19.2940103139067	19.3917951271777	21.5778087918879	2.77725843282831	5.02467425963116	3.60867483521102	20.0878714109908	3.80353584255683	2.40091159315198	3.08123890075569e-23	1.46114076471349e-21	UP
Cla97C10G198200	Cla97C10G198200	MYB-related transcription factor	GO:0032502|GO:0005623|GO:0050896|GO:0043226|GO:0008152|GO:0003682|GO:0009653|GO:0005622|GO:0006950|GO:0044237|GO:0006807|GO:0044238|GO:0003700|GO:0009058|GO:0003676|GO:0006970|GO:0006139|GO:0043231|GO:0006725|GO:0009725|GO:0051252|GO:0000902|GO:0009733|GO:0005634|GO:0009723|GO:0003677|GO:0010468|GO:0009751|GO:0009651|GO:0016070|GO:0009753|GO:0019438|GO:0009739|GO:0010038|GO:0032774|GO:0006355|GO:…	developmental process|cell|response to stimulus|organelle|metabolic process|chromatin binding|anatomical structure morphogenesis|intracellular|response to stress|cellular metabolic process|nitrogen compound metabolic process|primary metabolic process|transcription factor activity, sequence-specific DNA binding|biosynthetic process|nucleic acid binding|response to osmotic stress|nucleobase-contain…	-	-	-	-	Cla97Chr10:28078186-28079508	254	223	171	547	622	467	19.7548460221432	17.35990628655	15.9267606377931	54.8867675726644	48.3940283806416	41.0992807032619	17.6805043154954	48.126692218856	-1.44467784278549	4.5733457498326e-23	2.16365094029376e-21	DOWN
Cla97C11G221850	Cla97C11G221850	DnaJ homolog subfamily B member 13	GO:0005623|GO:0043226|GO:0005622|GO:0006457|GO:0005515|GO:0043231|GO:0051082|GO:0005634	cell|organelle|intracellular|protein folding|protein binding|intracellular membrane-bounded organelle|unfolded protein binding|nucleus	-	-	-	-	Cla97Chr11:27861991-27864044	446	528	430	104	107	126	23.8721101787486	28.287411379804	27.5622938891058	7.18171103457754	5.72930767601698	7.63136563280508	26.5739384825528	6.84746144779987	1.95637091980409	4.63509157696853e-23	2.18776322432914e-21	UP
Cla97C08G159380	Cla97C08G159380	Calcium-binding EF-hand	GO:0043169|GO:0046872|GO:0005509	cation binding|metal ion binding|calcium ion binding	-	-	-	-	Cla97Chr08:26428838-26429362	3	0	0	30	40	49	0.326639904463996	0	0	4.21428870446561	4.35698456415103	6.03732710468518	0.108879968154665	4.86953345776727	-5.48297310151195	4.66844706317528e-23	2.19839446854305e-21	DOWN
Cla97C05G095480	Cla97C05G095480	Pollen Ole e I family allergen	GO:0005576	extracellular region	-	-	-	-	Cla97Chr05:21334128-21334984	2960	2425	1729	589	904	512	327.920718446322	268.900931790393	229.384032547659	84.1847272231947	100.186010559217	64.1837140307764	275.401894261458	82.8514839377294	1.73293903997392	4.89858982370225e-23	2.30143007087641e-21	UP
Cla97C01G000070	Cla97C01G000070	Two-component response regulator-like protein	GO:0004871|GO:0048511|GO:0005623|GO:0050896|GO:0043226|GO:0023052|GO:0008152|GO:0007154|GO:0005622|GO:0007165|GO:0005515|GO:0044237|GO:0006807|GO:0044238|GO:0000156|GO:0007623|GO:0009058|GO:0009266|GO:0035556|GO:0003676|GO:0006139|GO:0009314|GO:0043231|GO:0006725|GO:0010017|GO:0051252|GO:0005634|GO:0003677|GO:0000160|GO:0010468|GO:0010629|GO:0016070|GO:0009416|GO:0019438|GO:0032774|GO:0006355|GO:…	signal transducer activity|rhythmic process|cell|response to stimulus|organelle|signaling|metabolic process|cell communication|intracellular|signal transduction|protein binding|cellular metabolic process|nitrogen compound metabolic process|primary metabolic process|phosphorelay response regulator activity|circadian rhythm|biosynthetic process|response to temperature stimulus|intracellular signal …	-	-	-	-	Cla97Chr01:46070-50585	31	51	40	176	295	408	0.841455361264722	1.38561716025923	1.30022268324467	6.16343091571536	8.0103670715782	12.5315787331815	1.17576506825621	8.90179224015835	-2.92049600850975	5.10456835747369e-23	2.39266326520291e-21	DOWN
Cla97C02G029120	Cla97C02G029120	Cytochrome b561 and domon domain-containing protein	GO:0032502|GO:0005623|GO:0008152|GO:0016020|GO:0005886|GO:0071944|GO:0016021|GO:0007275|GO:0055114|GO:0043169|GO:0046872	developmental process|cell|metabolic process|membrane|plasma membrane|cell periphery|integral component of membrane|multicellular organism development|oxidation-reduction process|cation binding|metal ion binding	-	-	-	-	Cla97Chr02:2430526-2431949	525	611	455	1525	1327	1323	25.4549780516404	29.6522672189055	26.4189550300134	95.3945815109249	64.3643710928214	72.5855816776117	27.1754001001864	77.448178093786	-1.51093002513479	5.4537551293649e-23	2.55044732962189e-21	DOWN
Cla97C10G197680	Cla97C10G197680	Actin cross-linking protein, putative (DUF569)	GO:0005623|GO:0043226|GO:0005622|GO:0005737|GO:0043231|GO:0005634|GO:0005773	cell|organelle|intracellular|cytoplasm|intracellular membrane-bounded organelle|nucleus|vacuole	-	-	-	-	Cla97Chr10:27425037-27430424	799	764	635	204	271	250	30.0292240220294	28.7404948393458	28.5800312739114	9.89162913501722	10.1889286261372	10.6319989682889	29.1165833784289	10.2375189098144	1.50797495890128	5.56555240415739e-23	2.59674601367307e-21	UP
Cla97C01G010240	Cla97C01G010240	tonoplast dicarboxylate transporter	GO:0051179|GO:0005215|GO:0005623|GO:0043226|GO:0016020|GO:0005622|GO:0022857|GO:0006810|GO:0005737|GO:0016021|GO:0019725|GO:0022891|GO:0043231|GO:0071702|GO:0055085|GO:0015075|GO:0005773|GO:0006811|GO:0005342|GO:0006812|GO:0034220|GO:0006873|GO:0006820|GO:0008509|GO:0015711|GO:0008514|GO:0030001|GO:0098656|GO:0030003|GO:0006835|GO:0005310|GO:0015672|GO:0006814|GO:0015140|GO:0015743|GO:0006885|GO:…	localization|transporter activity|cell|organelle|membrane|intracellular|transmembrane transporter activity|transport|cytoplasm|integral component of membrane|cellular homeostasis|substrate-specific transmembrane transporter activity|intracellular membrane-bounded organelle|organic substance transport|transmembrane transport|ion transmembrane transporter activity|vacuole|ion transport|organic acid…	-	-	-	-	Cla97Chr01:14769092-14773735	2364	2298	1604	3613	5416	4725	83.7280072888726	81.4660616834496	68.0328383162108	165.094260386071	191.89499933262	189.366313716892	77.742302429511	182.118524478528	-1.22810593529517	5.69678597483429e-23	2.65188000333112e-21	DOWN
Cla97C10G204410	Cla97C10G204410	Haloacid dehalogenase-like hydrolase (HAD) superfamily protein	GO:0008152|GO:0003824|GO:0016787	metabolic process|catalytic activity|hydrolase activity	-	-	-	-	Cla97Chr10:33828251-33829775	595	656	538	1335	1387	1392	38.4326599926599	42.4121889101046	41.6156566045547	111.251451853053	89.6234428882003	101.742008853102	40.8201685024397	100.872301198118	-1.3051760324091	6.68170789114137e-23	3.10324813177586e-21	DOWN
Cla97C09G165850	Cla97C09G165850	myosin-12	GO:0051179|GO:0040011|GO:0044419|GO:0006810|GO:0051701|GO:0044403|GO:0016032|GO:0046739|GO:0046740	localization|locomotion|interspecies interaction between organisms|transport|interaction with host|symbiosis, encompassing mutualism through parasitism|viral process|transport of virus in multicellular host|transport of virus in host, cell to cell	-	-	-	-	Cla97Chr09:2977079-2988158	1256	913	786	1872	2592	2363	15.3612937481935	11.1766676662491	11.5120224503245	29.5382509003903	31.7128142184703	32.702388023193	12.6833279549224	31.3178177140179	-1.30405034512872	7.49293367094087e-23	3.4720680772926e-21	DOWN
Cla97C10G186750	Cla97C10G186750	Protein kinase 2	GO:0005623|GO:0050896|GO:0023052|GO:0008152|GO:0003824|GO:0007154|GO:0005622|GO:0007165|GO:0044237|GO:0016740|GO:0006807|GO:0044238|GO:0005737|GO:0016772|GO:0019538|GO:0035556|GO:0006793|GO:0016773|GO:0005829|GO:0044267|GO:0006796|GO:0016301|GO:0006464|GO:0016310|GO:0004672|GO:0006468|GO:0004674	cell|response to stimulus|signaling|metabolic process|catalytic activity|cell communication|intracellular|signal transduction|cellular metabolic process|transferase activity|nitrogen compound metabolic process|primary metabolic process|cytoplasm|transferase activity, transferring phosphorus-containing groups|protein metabolic process|intracellular signal transduction|phosphorus metabolic process|…	K14498|K14498|K14498	serine/threonine-protein kinase SRK2[2.7.11.1]|serine/threonine-protein kinase SRK2[2.7.11.1]|serine/threonine-protein kinase SRK2[2.7.11.1]	-	-	Cla97Chr10:2226217-2229603	1457	1382	1107	2875	2877	2909	81.4161746561246	77.297004781959	74.0780749193739	207.26685950758	160.824690556357	183.938436467904	77.5970847858192	184.009995510614	-1.24570977778887	8.0003239015914e-23	3.69873744662185e-21	DOWN
Cla97C08G159740	Cla97C08G159740	WUSCHEL-related homeobox 4	GO:0032502|GO:0000003|GO:0005623|GO:0050896|GO:0043226|GO:0023052|GO:0008152|GO:0007154|GO:0005622|GO:0007165|GO:0044237|GO:0006807|GO:0044238|GO:0003700|GO:0003006|GO:0009058|GO:0009791|GO:0003676|GO:0007275|GO:0006139|GO:0051301|GO:0048316|GO:0043231|GO:0006725|GO:0048608|GO:0009793|GO:0009790|GO:0051252|GO:0005634|GO:0001944|GO:0003677|GO:0010154|GO:0010468|GO:0048507|GO:0016070|GO:0019438|GO:…	developmental process|reproduction|cell|response to stimulus|organelle|signaling|metabolic process|cell communication|intracellular|signal transduction|cellular metabolic process|nitrogen compound metabolic process|primary metabolic process|transcription factor activity, sequence-specific DNA binding|developmental process involved in reproduction|biosynthetic process|post-embryonic development|nu…	-	-	-	-	Cla97Chr08:26715626-26716526	477	449	410	99	159	94	39.3470687759408	37.0718107551027	40.5012920463324	10.535845523005	13.1205277157404	8.77405750785397	38.973390525792	10.8101435821998	1.85010376021733	9.26460907515222e-23	4.27351149521112e-21	UP
Cla97C03G067430	Cla97C03G067430	Respiratory burst oxidase, putative	GO:0005623|GO:0016020|GO:0005886|GO:0071944	cell|membrane|plasma membrane|cell periphery	K13447|K13447	respiratory burst oxidase[1.6.3.- 1.11.1.-]|respiratory burst oxidase[1.6.3.- 1.11.1.-]	ko046|ko04626	MAPK signaling pathway - plant|Plant-pathogen interaction	Cla97Chr03:30903364-30911203	549	507	409	875	1260	955	11.7540709188998	10.8649195370933	10.4864938815863	24.1693101723109	26.9865790274657	23.1364478811499	11.0351614458598	24.7641123603088	-1.16614317364853	1.04502041376567e-22	4.80946356412426e-21	DOWN
Cla97C04G068700	Cla97C04G068700	polygalacturonase inhibitor-like	GO:0005623|GO:0050896|GO:0043226|GO:0023052|GO:0005576|GO:0007154|GO:0005622|GO:0007165|GO:0071944|GO:0009506|GO:0012505|GO:0005911|GO:0030234|GO:0005737|GO:0004857|GO:0005794|GO:0043231|GO:0005618|GO:0090353|GO:0005829|GO:0009505	cell|response to stimulus|organelle|signaling|extracellular region|cell communication|intracellular|signal transduction|cell periphery|plasmodesma|endomembrane system|cell-cell junction|enzyme regulator activity|cytoplasm|enzyme inhibitor activity|Golgi apparatus|intracellular membrane-bounded organelle|cell wall|polygalacturonase inhibitor activity|cytosol|plant-type cell wall	-	-	-	-	Cla97Chr04:1359640-1360656	675	689	542	1132	1626	1589	37.9410938112511	38.76399149205	36.4834641023817	82.0905163078831	91.429855105337	101.06650852646	37.7295164685609	91.5289599798934	-1.27853467668606	1.17865977683276e-22	5.412235029547e-21	DOWN
Cla97C08G152240	Cla97C08G152240	SH3-containing GRB2-like protein 3-interacting protein 1	GO:0005623|GO:0043226|GO:0005622|GO:0005737|GO:0043231|GO:0005739	cell|organelle|intracellular|cytoplasm|intracellular membrane-bounded organelle|mitochondrion	-	-	-	-	Cla97Chr08:20610776-20611522	94	87	72	5	16	8	8.48893812484723	7.86405196615067	7.78654683672023	0.582506220357585	1.44549837360816	0.817510223332164	8.04651230923938	0.948504939099303	3.08463640385568	1.34087761981405e-22	6.14321719452506e-21	UP
Cla97C05G082720	Cla97C05G082720	AT-hook motif nuclear-localized protein 7-like	GO:0005623|GO:0043226|GO:0008152|GO:0005622|GO:0043233|GO:0044237|GO:0006807|GO:0044238|GO:0009058|GO:0005737|GO:0003676|GO:0006139|GO:0043231|GO:0006725|GO:0051252|GO:0005730|GO:0005739|GO:0031981|GO:0005634|GO:0003677|GO:0098687|GO:0010468|GO:0005694|GO:0016070|GO:0005654|GO:0019438|GO:0032774|GO:0006355|GO:0043565|GO:0006351|GO:0003690|GO:2001141|GO:1903506|GO:0003680	cell|organelle|metabolic process|intracellular|organelle lumen|cellular metabolic process|nitrogen compound metabolic process|primary metabolic process|biosynthetic process|cytoplasm|nucleic acid binding|nucleobase-containing compound metabolic process|intracellular membrane-bounded organelle|cellular aromatic compound metabolic process|regulation of RNA metabolic process|nucleolus|mitochondrion|…	-	-	-	-	Cla97Chr05:2051023-2055174	457	456	372	100	153	116	25.4621584890059	25.4301023815748	24.8206341594709	7.18820714369627	8.52772874652889	7.31334109508992	25.2376316766839	7.67642566177169	1.71706991575019	1.50307798496851e-22	6.87082675291012e-21	UP
Cla97C02G042390	Cla97C02G042390	Basic-leucine zipper (BZIP) transcription factor family	GO:0005623|GO:0050896|GO:0043226|GO:0008152|GO:0005622|GO:0005515|GO:0044237|GO:0006807|GO:0044238|GO:0003700|GO:0009058|GO:0003676|GO:0006139|GO:0019725|GO:0042802|GO:0046983|GO:0043231|GO:0006725|GO:0009725|GO:0051252|GO:0009737|GO:0005634|GO:0009743|GO:0003677|GO:0010468|GO:0046982|GO:0016070|GO:0019438|GO:0032774|GO:0006355|GO:0001678|GO:0043565|GO:0006351|GO:2001141|GO:0033500|GO:0071215|GO:…	cell|response to stimulus|organelle|metabolic process|intracellular|protein binding|cellular metabolic process|nitrogen compound metabolic process|primary metabolic process|transcription factor activity, sequence-specific DNA binding|biosynthetic process|nucleic acid binding|nucleobase-containing compound metabolic process|cellular homeostasis|identical protein binding|protein dimerization activi…	-	-	-	-	Cla97Chr02:30343269-30347051	910	874	658	253	326	226	40.4193807621356	38.8564619455211	34.9997919393118	14.4980253279623	14.4852989453108	11.3588333462778	38.0918782156562	13.4473858731836	1.50215768040515	1.61214833797578e-22	7.35284554327112e-21	UP
Cla97C10G205860	Cla97C10G205860	F-box/LRR-repeat protein 3	GO:0005623|GO:0043226|GO:0008152|GO:0003824|GO:0005622|GO:0044237|GO:0016740|GO:0006807|GO:0044238|GO:0005737|GO:0019538|GO:0019787|GO:0000151|GO:0043231|GO:1990234|GO:0006508|GO:0004842|GO:0005634|GO:0030163|GO:0044267|GO:0031461|GO:0006464|GO:0044257|GO:0010498|GO:0051603|GO:0061630|GO:0019005|GO:0019941|GO:0043161|GO:0031146|GO:0006511|GO:0016567	cell|organelle|metabolic process|catalytic activity|intracellular|cellular metabolic process|transferase activity|nitrogen compound metabolic process|primary metabolic process|cytoplasm|protein metabolic process|ubiquitin-like protein transferase activity|ubiquitin ligase complex|intracellular membrane-bounded organelle|transferase complex|proteolysis|ubiquitin-protein transferase activity|nucleu…	-	-	-	-	Cla97Chr10:34749899-34753108	1094	968	816	302	368	343	31.2065904514441	27.6380896250842	27.8746979346316	11.1141820121142	10.5011939958184	11.0713569770289	28.9064593370533	10.8955776616538	1.40764922109942	1.78714162139489e-22	8.13269649054498e-21	UP
Cla97C05G107190	Cla97C05G107190	DUF4228 domain-containing protein	GO:0005623|GO:0043226|GO:0005622|GO:0043231|GO:0005634	cell|organelle|intracellular|intracellular membrane-bounded organelle|nucleus	-	-	-	-	Cla97Chr05:34198460-34199225	27	31	19	103	292	170	3.04425282134542	3.49846894267012	2.56543937117122	14.9829965984262	32.9354931877889	21.6893293089916	3.03605371172892	23.2026063650689	-2.93401765416411	1.84710236013637e-22	8.38675380342905e-21	DOWN
Cla97C09G168010	Cla97C09G168010	Pectinesterase	GO:0005623|GO:0008152|GO:0003824|GO:0005576|GO:0071944|GO:0071554|GO:0044238|GO:0016787|GO:0030234|GO:0016788|GO:0004857|GO:0071555|GO:0005975|GO:0005618|GO:0016052|GO:0052689|GO:0005976|GO:0042545|GO:0009505|GO:0046910|GO:0000272|GO:0030599|GO:0045488|GO:0045490	cell|metabolic process|catalytic activity|extracellular region|cell periphery|cell wall organization or biogenesis|primary metabolic process|hydrolase activity|enzyme regulator activity|hydrolase activity, acting on ester bonds|enzyme inhibitor activity|cell wall organization|carbohydrate metabolic process|cell wall|carbohydrate catabolic process|carboxylic ester hydrolase activity|polysaccharide…	K01051|K01051	pectinesterase[3.1.1.11]|pectinesterase[3.1.1.11]	-	-	Cla97Chr09:4585276-4588990	301	477	275	1027	1074	963	10.2786914139035	16.3039699009108	11.2459189923252	45.246253356152	36.6891120016115	37.2113499486497	12.6095267690465	39.7155717688044	-1.65519064047434	1.89892057544912e-22	8.6027883927043e-21	DOWN
Cla97C01G019360	Cla97C01G019360	Peroxidase	GO:0050896|GO:0016209|GO:0008152|GO:0003824|GO:0005576|GO:0006950|GO:0004601|GO:0044237|GO:0009058|GO:0016491|GO:0055114|GO:0046906|GO:0072593|GO:0009698|GO:0006979|GO:0043169|GO:0006725|GO:0019748|GO:0020037|GO:0046872|GO:0042744|GO:0009699|GO:0009808|GO:0019438|GO:0044550|GO:0009809	response to stimulus|antioxidant activity|metabolic process|catalytic activity|extracellular region|response to stress|peroxidase activity|cellular metabolic process|biosynthetic process|oxidoreductase activity|oxidation-reduction process|tetrapyrrole binding|reactive oxygen species metabolic process|phenylpropanoid metabolic process|response to oxidative stress|cation binding|cellular aromatic c…	K00430	peroxidase[1.11.1.7]	-	-	Cla97Chr01:32325769-32328138	125	77	87	9	8	10	7.13127763674856	4.39698773579694	5.94384731710218	0.662439885674618	0.456559023847415	0.645578617622334	5.82403756321589	0.588192509048122	3.3076593445495	2.78977992867046e-22	1.26105508757897e-20	UP
Cla97C11G213450	Cla97C11G213450	WAS/WASL-interacting protein family member 2, putative isoform 1	-	-	-	-	-	-	Cla97Chr11:6868125-6869651	521	419	471	52	137	81	26.4735558333179	21.310413941697	28.6606716166677	3.40895060328533	6.96395486528415	4.657309664758	25.4815471305609	5.01007171110916	2.34654971598884	3.03509007938628e-22	1.36889307224942e-20	UP
Cla97C09G168680	Cla97C09G168680	Glutathione S-transferase	GO:0005623|GO:0050896|GO:0043226|GO:0016209|GO:0008152|GO:0003824|GO:0016020|GO:0005622|GO:0006950|GO:0004601|GO:0051707|GO:0044237|GO:0016740|GO:0006807|GO:0009607|GO:0016491|GO:0031090|GO:0009409|GO:0042277|GO:0006790|GO:0005737|GO:0009266|GO:0009617|GO:0009579|GO:0005774|GO:0006970|GO:0043295|GO:0098588|GO:0006952|GO:0016765|GO:0043231|GO:0019748|GO:0080167|GO:0009532|GO:0009536|GO:0005829|GO:…	cell|response to stimulus|organelle|antioxidant activity|metabolic process|catalytic activity|membrane|intracellular|response to stress|peroxidase activity|response to other organism|cellular metabolic process|transferase activity|nitrogen compound metabolic process|response to biotic stimulus|oxidoreductase activity|organelle membrane|response to cold|peptide binding|sulfur compound metabolic pr…	K00799|K00799|K00799|K00799|K00799|K00799|K00799|K00799|K00799|K00799	glutathione S-transferase[2.5.1.18]|glutathione S-transferase[2.5.1.18]|glutathione S-transferase[2.5.1.18]|glutathione S-transferase[2.5.1.18]|glutathione S-transferase[2.5.1.18]|glutathione S-transferase[2.5.1.18]|glutathione S-transferase[2.5.1.18]|glutathione S-transferase[2.5.1.18]|glutathione S-transferase[2.5.1.18]|glutathione S-transferase[2.5.1.18]	-	-	Cla97Chr09:5015495-5016981	572	809	518	1907	1681	2039	50.2275525706349	71.1046334930268	54.471154546197	216.041603975757	147.664181174175	202.600537087289	58.6011135366196	188.768774079074	-1.68762015135601	3.81069751925425e-22	1.71489837806617e-20	DOWN
Cla97C02G045400	Cla97C02G045400	BAG family molecular chaperone regulator 1-like	GO:0032502|GO:0000003|GO:0005623|GO:0050896|GO:0043226|GO:0005622|GO:0005515|GO:0006950|GO:0003006|GO:0009409|GO:0005737|GO:0009791|GO:0009266|GO:0006970|GO:0007275|GO:0009408|GO:0051087|GO:0010228|GO:0043231|GO:0048608|GO:0005829|GO:0005634|GO:0009651	developmental process|reproduction|cell|response to stimulus|organelle|intracellular|protein binding|response to stress|developmental process involved in reproduction|response to cold|cytoplasm|post-embryonic development|response to temperature stimulus|response to osmotic stress|multicellular organism development|response to heat|chaperone binding|vegetative to reproductive phase transition of m…	-	-	-	-	Cla97Chr02:33450842-33454478	3516	3149	2905	884	1444	931	249.058924659455	223.26946852826	246.428270917051	80.787884666067	102.325108286423	74.6243667020602	239.585554701589	85.9124532181834	1.47960175276334	3.8574634268577e-22	1.73210348919257e-20	UP
Cla97C03G065720	Cla97C03G065720	Calmodulin binding protein, putative	GO:0005623|GO:0043226|GO:0005622|GO:0005515|GO:0005516|GO:0043231|GO:0005634	cell|organelle|intracellular|protein binding|calmodulin binding|intracellular membrane-bounded organelle|nucleus	-	-	-	-	Cla97Chr03:29100882-29104113	282	334	289	816	784	737	10.0251435741636	11.8847509819103	12.3035214757289	37.4258352797935	27.8816733582202	29.6473395863159	11.4044720106009	31.6516160747765	-1.47267950677754	4.88020829003885e-22	2.18650568332513e-20	DOWN
Cla97C07G130400	Cla97C07G130400	Acidic leucine-rich nuclear phosphoprotein 32 family B protein	GO:0005623|GO:0043226|GO:0016020|GO:0005886|GO:0005622|GO:0071944|GO:0005737|GO:0043231|GO:0009536|GO:0009507	cell|organelle|membrane|plasma membrane|intracellular|cell periphery|cytoplasm|intracellular membrane-bounded organelle|plastid|chloroplast	-	-	-	-	Cla97Chr07:2067603-2068724	696	506	636	62	166	72	35.4603892039014	25.8040646871502	38.8045314544492	4.07539552239916	8.46065594580582	4.15094094681224	33.3563284485003	5.56233080500574	2.5841990463502	5.00563135830272e-22	2.23775978079542e-20	UP
Cla97C10G199260	Cla97C10G199260	Cytochrome P450	GO:0005623|GO:0043226|GO:0008152|GO:0003824|GO:0016020|GO:0005886|GO:0005622|GO:0005515|GO:0071944|GO:0044237|GO:0012505|GO:0009058|GO:0016491|GO:0005783|GO:0005737|GO:0016021|GO:0004497|GO:0009812|GO:0055114|GO:0042802|GO:0009698|GO:0043231|GO:0006725|GO:0019748|GO:0046409|GO:0005739|GO:0009813|GO:0009699|GO:0009808|GO:0019438|GO:0044550|GO:0009805|GO:0009809	cell|organelle|metabolic process|catalytic activity|membrane|plasma membrane|intracellular|protein binding|cell periphery|cellular metabolic process|endomembrane system|biosynthetic process|oxidoreductase activity|endoplasmic reticulum|cytoplasm|integral component of membrane|monooxygenase activity|flavonoid metabolic process|oxidation-reduction process|identical protein binding|phenylpropanoid m…	K09754|K09754|K09754|K09754	5-O-(4-coumaroyl)-D-quinate 3'-monooxygenase[1.14.14.96]|5-O-(4-coumaroyl)-D-quinate 3'-monooxygenase[1.14.14.96]|5-O-(4-coumaroyl)-D-quinate 3'-monooxygenase[1.14.14.96]|5-O-(4-coumaroyl)-D-quinate 3'-monooxygenase[1.14.14.96]	-	-	Cla97Chr10:29180856-29184523	3158	3426	3625	756	1089	1068	118.222439071786	128.374462720683	162.512549941631	36.5132547414663	40.7828263895081	45.2414702691553	136.3698172447	40.8458504667099	1.73926294032939	5.24439939850753e-22	2.33934791631008e-20	UP
Cla97C07G136210	Cla97C07G136210	BnaC01g00560D protein	-	-	-	-	-	-	Cla97Chr07:23161681-23161896	95	84	56	233	741	692	25.1417502859089	22.2513976920286	17.7480396262898	79.5554693272171	196.179257734261	207.231930239875	21.7137292014091	160.988885767118	-2.89028166557754	5.26449867520017e-22	2.34316370859348e-20	DOWN
Cla97C06G123400	Cla97C06G123400	Na+ transporter	GO:0051179|GO:0005215|GO:0005623|GO:0050896|GO:0016020|GO:0005886|GO:0006950|GO:0071944|GO:0022857|GO:0006810|GO:0016021|GO:0006970|GO:0022891|GO:0055085|GO:0015075|GO:0009651|GO:0006811|GO:0006812|GO:0034220|GO:0008324|GO:0030001|GO:0015672|GO:0098655|GO:0046873|GO:0006813|GO:0006814|GO:0015079|GO:0015081|GO:0035725	localization|transporter activity|cell|response to stimulus|membrane|plasma membrane|response to stress|cell periphery|transmembrane transporter activity|transport|integral component of membrane|response to osmotic stress|substrate-specific transmembrane transporter activity|transmembrane transport|ion transmembrane transporter activity|response to salt stress|ion transport|cation transport|ion t…	-	-	-	-	Cla97Chr06:25726081-25731450	16	12	7	64	89	61	0.612190501857945	0.459592765290038	0.320747704089574	3.15933163831894	3.40666679074315	2.64109308281232	0.464176990412519	3.06903050395814	-2.72503607109177	5.69069164071522e-22	2.52731460700123e-20	DOWN
Cla97C01G001130	Cla97C01G001130	cell division cycle 20.2, cofactor of APC complex-like	GO:0004871|GO:0005623|GO:0050896|GO:0043226|GO:0023052|GO:0008152|GO:0016020|GO:0043234|GO:0005886|GO:0007154|GO:0005622|GO:0019898|GO:0007165|GO:0005515|GO:0071944|GO:0044237|GO:0006807|GO:0044238|GO:0009898|GO:0019897|GO:0031234|GO:0019538|GO:0051301|GO:0005834|GO:0007049|GO:0033597|GO:0043231|GO:0019899|GO:0005634|GO:0044267|GO:0019900|GO:0007067|GO:0006464|GO:0016567	signal transducer activity|cell|response to stimulus|organelle|signaling|metabolic process|membrane|protein complex|plasma membrane|cell communication|intracellular|extrinsic component of membrane|signal transduction|protein binding|cell periphery|cellular metabolic process|nitrogen compound metabolic process|primary metabolic process|cytoplasmic side of plasma membrane|extrinsic component of pla…	-	-	-	-	Cla97Chr01:863688-865816	158	109	95	15	15	2	6.61685780509972	4.56904005071174	4.76438740360369	0.810440135474155	0.628426671121714	0.0947881344236767	5.31676175313838	0.511218313673182	3.37853639512039	5.744712592473e-22	2.54573551914481e-20	UP
Cla97C08G152000	Cla97C08G152000	DUF936 family protein	GO:0005623|GO:0043226|GO:0005622|GO:0005737|GO:0043231|GO:0009536|GO:0009507	cell|organelle|intracellular|cytoplasm|intracellular membrane-bounded organelle|plastid|chloroplast	-	-	-	-	Cla97Chr08:20378630-20380740	371	308	250	67	52	29	13.2137551584575	10.9801041907238	10.6630842905493	3.0787041829397	1.85276093191633	1.16875836775362	11.6189812132435	2.03340782753655	2.514512073119	7.25504143943503e-22	3.20802442385127e-20	UP
Cla97C11G225160	Cla97C11G225160	Auxin efflux carrier family protein, putative	GO:0051179|GO:0005215|GO:0016020|GO:0022857|GO:0006810|GO:0016021|GO:0022891|GO:0055085|GO:0015075|GO:0006811|GO:0080161|GO:0006812|GO:0060918|GO:0034220|GO:0008324|GO:0009672|GO:0015293|GO:0009926|GO:0098655|GO:0015294	localization|transporter activity|membrane|transmembrane transporter activity|transport|integral component of membrane|substrate-specific transmembrane transporter activity|transmembrane transport|ion transmembrane transporter activity|ion transport|auxin transmembrane transporter activity|cation transport|auxin transport|ion transmembrane transport|cation transmembrane transporter activity|auxin…	-	-	-	-	Cla97Chr11:30671667-30673585	143	147	112	539	392	456	6.64595001862877	6.83819805964627	6.23345781996519	32.3185113678474	18.2250938048854	23.9808200327608	6.57253529941341	24.8414750684979	-1.91822895194666	7.54554159105519e-22	3.32922417678383e-20	DOWN
Cla97C04G068750	Cla97C04G068750	Receptor-like kinase	GO:0005623|GO:0050896|GO:0023052|GO:0008152|GO:0003824|GO:0016020|GO:0005886|GO:0007154|GO:0007165|GO:0071944|GO:0044237|GO:0016740|GO:0006807|GO:0044238|GO:0016772|GO:0019538|GO:0000166|GO:0007166|GO:0006793|GO:0016773|GO:0017076|GO:0044267|GO:0006796|GO:0016301|GO:0006464|GO:0007169|GO:0016310|GO:0005524|GO:0004672|GO:0030554|GO:0006468|GO:0004674	cell|response to stimulus|signaling|metabolic process|catalytic activity|membrane|plasma membrane|cell communication|signal transduction|cell periphery|cellular metabolic process|transferase activity|nitrogen compound metabolic process|primary metabolic process|transferase activity, transferring phosphorus-containing groups|protein metabolic process|nucleotide binding|cell surface receptor signal…	-	-	-	-	Cla97Chr04:1503895-1510587	369	328	319	67	113	61	10.9011427949399	9.69891141742703	11.2856662848357	2.55365385716704	3.33952279641116	2.03916954300858	10.6285734990675	2.64411539886226	2.0070909325015	8.53194035149705e-22	3.75627465019488e-20	UP
[truncated: 19,835 more rows]
