# Supplementary material for: A major QTL identification and candidate gene analysis of watermelon fruit cracking using QTL-seq and RNA-seq
Source: Front Plant Sci. 2023 May 15;14:1166008. doi: 10.3389/fpls.2023.1166008 (PMC10225605; doi:10.3389/fpls.2023.1166008)
Supplement: Supplementary file 3 [file DataSheet_2.xls]

gene id	gene name	description	GO_id	GO_term	KO_ID	KO_Description	kegg_id	kegg_term	locus	18d-4-1_count	18d-4-2_count	18d-4-3_count	18d-3-1_count	18d-3-2_count	18d-3-3_count	18d-4-1_FPKM	18d-4-2_FPKM	18d-4-3_FPKM	18d-3-1_FPKM	18d-3-2_FPKM	18d-3-3_FPKM	EXP4	CON4	log2FC	Pvalue	Qvalue	updown
Cla97C04G073790	Cla97C04G073790	HXXXD-type acyl-transferase family protein	GO:0005623|GO:0003824|GO:0005622|GO:0016740|GO:0005737|GO:0016746|GO:0016747	cell|catalytic activity|intracellular|transferase activity|cytoplasm|transferase activity, transferring acyl groups|transferase activity, transferring acyl groups other than amino-acyl groups	-	-	-	-	Cla97Chr04:21539555-21540970	15	11	25	10204	8893	9473	0.700308431889774	0.543726980604175	1.14190890476883	540.675230178029	436.750805274298	494.712577320959	0.795314772420926	490.712870924429	-9.26913742882522	1.0752573921711e-149	2.16632106800712e-145	DOWN
Cla97C02G034070	Cla97C02G034070	Pathogenesis-related protein 1B	GO:0005576	extracellular region	-	-	-	-	Cla97Chr02:7895674-7896156	2265	2910	1805	3	6	2	310.013404792549	421.692254777208	241.70233498006	0.465951704102318	0.863878947051464	0.306139490660883	324.469331516606	0.545323380604888	9.21675439541039	1.02199645483181e-104	1.02950812877482e-100	UP
Cla97C02G049690	Cla97C02G049690	Lipoxygenase	GO:0003824|GO:0016491|GO:0016701|GO:0051213|GO:0016702|GO:0016165	catalytic activity|oxidoreductase activity|oxidoreductase activity, acting on single donors with incorporation of molecular oxygen|dioxygenase activity|oxidoreductase activity, acting on single donors with incorporation of molecular oxygen, incorporation of two atoms of oxygen|linoleate 13S-lipoxygenase activity	K00454|K00454	lipoxygenase[1.13.11.12]|lipoxygenase[1.13.11.12]	ko005|ko00592	Linoleic acid metabolism|alpha-Linolenic acid metabolism	Cla97Chr02:37045386-37051387	2	4	8	1059	967	1400	0.0474993453186925	0.100575857567107	0.185862083372676	28.5401400815096	24.1549428214083	37.1866918977561	0.111312428752825	29.9605916002247	-8.07230761332228	2.06287891967115e-100	1.38536071982049e-96	DOWN
Cla97C10G189950	Cla97C10G189950	Hexosyltransferase	GO:0005623|GO:0043226|GO:0008152|GO:0003824|GO:0016020|GO:0005622|GO:0044237|GO:0071554|GO:0016740|GO:0044238|GO:0012505|GO:0009058|GO:0031090|GO:0005737|GO:0016021|GO:0016757|GO:0042546|GO:0044262|GO:0098588|GO:0005794|GO:0043231|GO:0071555|GO:0005975|GO:0005976|GO:0000139|GO:0016758|GO:0016051|GO:0008194|GO:0000271|GO:0047262|GO:0045488|GO:0045489|GO:0045492|GO:0045491|GO:0010417|GO:0010413	cell|organelle|metabolic process|catalytic activity|membrane|intracellular|cellular metabolic process|cell wall organization or biogenesis|transferase activity|primary metabolic process|endomembrane system|biosynthetic process|organelle membrane|cytoplasm|integral component of membrane|transferase activity, transferring glycosyl groups|cell wall biogenesis|cellular carbohydrate metabolic process|…	K20867	galacturonosyltransferase 12/13/14/15[2.4.1.-]	-	-	Cla97Chr10:6412046-6415569	4978	3096	3840	50	72	83	205.040288752782	135.013044152915	154.741590619419	2.33734190381632	3.11965257140828	3.82411234835022	164.931641175039	3.09370227452494	5.73639002345174	1.80995950233101e-81	9.11631352336569e-78	UP
Cla97C09G178540	Cla97C09G178540	HXXXD-type acyl-transferase family protein, putative	GO:0003824|GO:0016740|GO:0016746|GO:0016747|GO:0016420	catalytic activity|transferase activity|transferase activity, transferring acyl groups|transferase activity, transferring acyl groups other than amino-acyl groups|malonyltransferase activity	-	-	-	-	Cla97Chr09:31430744-31432093	576	651	509	1	3	0	28.2064342586512	33.7518116587645	24.3856755625228	0.0555858839900942	0.15453834497254	0	28.7813071599795	0.0700414096542114	8.68270828131592	4.88396598958527e-80	1.96794525584349e-76	UP
Cla97C02G033980	Cla97C02G033980	Tubulin alpha chain	GO:0005623|GO:0050896|GO:0005198|GO:0043226|GO:0016020|GO:0043234|GO:0005622|GO:0006950|GO:0071944|GO:0005200|GO:0007017|GO:0005737|GO:0006970|GO:0045298|GO:0005618|GO:0005856|GO:0005829|GO:0009651	cell|response to stimulus|structural molecule activity|organelle|membrane|protein complex|intracellular|response to stress|cell periphery|structural constituent of cytoskeleton|microtubule-based process|cytoplasm|response to osmotic stress|tubulin complex|cell wall|cytoskeleton|cytosol|response to salt stress	-	-	-	-	Cla97Chr02:7706758-7709315	1409	1325	1306	27	52	43	68.9979893759094	68.6960535318541	62.5691236143453	1.50056643410861	2.67866464619069	2.35538265627356	66.7543888407029	2.17820457885762	4.93765132679361	7.2328965548749e-72	2.42868611485108e-68	UP
Cla97C07G141530	Cla97C07G141530	Retrotransposon protein, putative, Ty3-gypsy subclass	-	-	-	-	-	-	Cla97Chr07:29096968-29098714	133	94	138	1932	3114	2714	16.6524478762046	12.4606711823607	16.9042904487293	274.538002898567	410.141126950841	380.105866914891	15.3391365024315	354.928332254766	-4.53223856701592	3.73125052531573e-67	1.0739072047648e-63	DOWN
Cla97C11G213010	Cla97C11G213010	TRICHOME BIREFRINGENCE-LIKE 28	GO:0005623|GO:0050896|GO:0043226|GO:0008152|GO:0003824|GO:0016020|GO:0005622|GO:0006950|GO:0044237|GO:0071554|GO:0016740|GO:0006807|GO:0044238|GO:0012505|GO:0009058|GO:0031090|GO:0009409|GO:0005737|GO:0016021|GO:0009266|GO:0042546|GO:0006970|GO:0044262|GO:0006139|GO:0009415|GO:0016746|GO:0098588|GO:0009414|GO:0005794|GO:0043231|GO:0006725|GO:0005975|GO:0051252|GO:0050826|GO:0005976|GO:0005634|GO:…	cell|response to stimulus|organelle|metabolic process|catalytic activity|membrane|intracellular|response to stress|cellular metabolic process|cell wall organization or biogenesis|transferase activity|nitrogen compound metabolic process|primary metabolic process|endomembrane system|biosynthetic process|organelle membrane|response to cold|cytoplasm|integral component of membrane|response to tempera…	-	-	-	-	Cla97Chr11:6362209-6366494	1367	1426	1040	27	28	47	59.7690031116804	66.0111732527492	44.4869064381986	1.33979145902554	1.28781954143783	2.2986553688182	56.7556942675427	1.64208878976052	5.11116110183117	1.10904690028479e-61	2.7929959875047e-58	UP
Cla97C01G007650	Cla97C01G007650	Unknown protein	GO:0051179|GO:0032502|GO:0005623|GO:0050896|GO:0008152|GO:0003824|GO:0005576|GO:0016829|GO:0006950|GO:0050793|GO:0071944|GO:0044237|GO:0009506|GO:0005911|GO:0010496|GO:0006810|GO:0010497|GO:0007275|GO:0048364|GO:2000026|GO:0005618|GO:0016831|GO:0009505|GO:0022622|GO:2000280|GO:0046564|GO:0019752|GO:0033609	localization|developmental process|cell|response to stimulus|metabolic process|catalytic activity|extracellular region|lyase activity|response to stress|regulation of developmental process|cell periphery|cellular metabolic process|plasmodesma|cell-cell junction|intercellular transport|transport|plasmodesmata-mediated intercellular transport|multicellular organism development|root development|regu…	-	-	-	-	Cla97Chr01:7789687-7789968	582	700	438	2	6	7	136.437326191247	173.739590514925	100.455977446189	0.532205272245583	1.47962245186474	1.83557866851182	136.87763138412	1.28246879754071	6.7378191641398	2.05715841822434e-61	4.60506340577397e-58	UP
Cla97C02G048210	Cla97C02G048210	transcription factor-related	GO:0005623|GO:0043226|GO:0008152|GO:0005622|GO:0044237|GO:0006807|GO:0044238|GO:0003700|GO:0009058|GO:0003676|GO:0006139|GO:0043231|GO:0006725|GO:0051252|GO:0005634|GO:0003677|GO:0010468|GO:0016070|GO:0019438|GO:0032774|GO:0006355|GO:0043565|GO:0006351|GO:2001141|GO:1903506	cell|organelle|metabolic process|intracellular|cellular metabolic process|nitrogen compound metabolic process|primary metabolic process|transcription factor activity, sequence-specific DNA binding|biosynthetic process|nucleic acid binding|nucleobase-containing compound metabolic process|intracellular membrane-bounded organelle|cellular aromatic compound metabolic process|regulation of RNA metabol…	-	-	-	-	Cla97Chr02:35807192-35814405	70	41	36	1406	1200	959	3.01864856775049	1.8719409652587	1.51884035683299	68.8133070843419	54.436207622421	46.2599554468657	2.13647662994739	56.5031567178762	-4.72502602909241	5.79960099612119e-60	1.16844561268854e-56	DOWN
Cla97C07G140720	Cla97C07G140720	Myb transcription factor	GO:0032502|GO:0000003|GO:0005623|GO:0050896|GO:0043226|GO:0008152|GO:0003682|GO:0005622|GO:0032504|GO:0044237|GO:0071554|GO:0006807|GO:0044238|GO:0048609|GO:0003700|GO:0003006|GO:0009058|GO:0009791|GO:0003676|GO:0042546|GO:0007275|GO:0006139|GO:0048437|GO:0071669|GO:0048438|GO:0048367|GO:0043231|GO:0006725|GO:0048653|GO:0048608|GO:0009725|GO:0051252|GO:0009908|GO:0005634|GO:0009901|GO:0003677|GO:…	developmental process|reproduction|cell|response to stimulus|organelle|metabolic process|chromatin binding|intracellular|multicellular organism reproduction|cellular metabolic process|cell wall organization or biogenesis|nitrogen compound metabolic process|primary metabolic process|multicellular organismal reproductive process|transcription factor activity, sequence-specific DNA binding|developme…	-	-	-	-	Cla97Chr07:28564534-28566112	704	661	674	19	25	30	43.9476707123674	43.6872937439105	41.1637218402087	1.34615056950947	1.64169629928335	2.09487034539749	42.9328954321622	1.69423907139677	4.6633741021234	6.57763987008563e-60	1.20472464056923e-56	UP
Cla97C11G217380	Cla97C11G217380	Cellulose synthase	GO:0005623|GO:0043226|GO:0008152|GO:0003824|GO:0016020|GO:0005886|GO:0005622|GO:0005515|GO:0071944|GO:0044237|GO:0071554|GO:0016740|GO:0044238|GO:0009058|GO:0005737|GO:0016021|GO:0016757|GO:0042546|GO:0044262|GO:0071669|GO:0043231|GO:0071555|GO:0005975|GO:0009664|GO:0005976|GO:0009536|GO:0042545|GO:0009832|GO:0016758|GO:0016051|GO:0008194|GO:0000271|GO:0009507|GO:0010400|GO:0035251|GO:0046527|GO:…	cell|organelle|metabolic process|catalytic activity|membrane|plasma membrane|intracellular|protein binding|cell periphery|cellular metabolic process|cell wall organization or biogenesis|transferase activity|primary metabolic process|biosynthetic process|cytoplasm|integral component of membrane|transferase activity, transferring glycosyl groups|cell wall biogenesis|cellular carbohydrate metabolic …	K10999|K10999	cellulose synthase A[2.4.1.12]|cellulose synthase A[2.4.1.12]	-	-	Cla97Chr11:21459907-21464338	4481	3783	3398	140	203	206	95.5900491952889	85.4406640647848	70.9173651650421	3.38951155348329	4.55536554154292	4.91556449542981	83.9826928083719	4.28681386348534	4.29211436649025	9.46039237172798e-60	1.58832104261003e-56	UP
Cla97C03G058790	Cla97C03G058790	Cellulose synthase	GO:0005623|GO:0050896|GO:0023052|GO:0008152|GO:0003824|GO:0016020|GO:0005886|GO:0007154|GO:0007165|GO:0005515|GO:0006950|GO:0051707|GO:0071944|GO:0044237|GO:0071554|GO:0016740|GO:0044238|GO:0009607|GO:0009058|GO:0016021|GO:0006629|GO:0009617|GO:0035556|GO:0016757|GO:0042546|GO:0009755|GO:0044255|GO:0006970|GO:0044262|GO:0071669|GO:0009415|GO:0009620|GO:0009414|GO:0006952|GO:0009863|GO:0043169|GO:…	cell|response to stimulus|signaling|metabolic process|catalytic activity|membrane|plasma membrane|cell communication|signal transduction|protein binding|response to stress|response to other organism|cell periphery|cellular metabolic process|cell wall organization or biogenesis|transferase activity|primary metabolic process|response to biotic stimulus|biosynthetic process|integral component of mem…	K10999|K10999	cellulose synthase A[2.4.1.12]|cellulose synthase A[2.4.1.12]	ko522|ko522	Endocrine resistance|Endocrine resistance	Cla97Chr03:8126542-8132595	2754	2320	2154	102	150	128	61.6120550921646	54.9515968113495	47.1453624135706	2.58983059154777	3.53006371764684	3.20318167944704	54.5696714390282	3.10769199621388	4.13418392711247	3.49482084270015e-59	5.41616580906769e-56	UP
Cla97C07G141520	Cla97C07G141520	Unknown protein	-	-	-	-	-	-	Cla97Chr07:29096351-29096912	804	1498	1672	12	19	11	161.064984902638	317.722323097487	327.697585638747	2.72834850449273	4.00394802883398	2.46495004910349	268.828297879624	3.06574886081007	6.45430167986811	2.31311061199482e-57	3.32873139284711e-54	UP
Cla97C09G170830	Cla97C09G170830	Lipid transfer protein	GO:0051179|GO:0005215|GO:0005623|GO:0050896|GO:0043226|GO:0023052|GO:0005576|GO:0048046|GO:0007154|GO:0008289|GO:0005622|GO:0007165|GO:0005515|GO:0006950|GO:0051707|GO:0009506|GO:0006955|GO:0009607|GO:0012505|GO:0005911|GO:0006810|GO:0005783|GO:0005737|GO:0045087|GO:0005319|GO:0005504|GO:0006952|GO:0043621|GO:0009863|GO:0043169|GO:0043231|GO:0009862|GO:0046872|GO:0009814|GO:0071702|GO:0006869|GO:…	localization|transporter activity|cell|response to stimulus|organelle|signaling|extracellular region|apoplast|cell communication|lipid binding|intracellular|signal transduction|protein binding|response to stress|response to other organism|plasmodesma|immune response|response to biotic stimulus|endomembrane system|cell-cell junction|transport|endoplasmic reticulum|cytoplasm|innate immune response|…	-	-	-	-	Cla97Chr09:7183609-7184759	442	272	320	2	0	4	103.617286105885	67.5102053410948	73.3925097352743	0.532205272245583	0	1.04893734639652	81.5066670607514	0.527047539547368	7.27284116469249	5.82037689772561e-55	7.81754222389853e-52	UP
Cla97C10G203210	Cla97C10G203210	MYB/HD-like transcription factor	GO:0005623|GO:0050896|GO:0043226|GO:0008152|GO:0003682|GO:0005622|GO:0044237|GO:0006807|GO:0044238|GO:0003700|GO:0009058|GO:0003676|GO:0006139|GO:0043231|GO:0006725|GO:0009725|GO:0051252|GO:0005634|GO:0003677|GO:0010468|GO:0009751|GO:0016070|GO:0019438|GO:0009739|GO:0032774|GO:0006355|GO:0006351|GO:2001141|GO:1903506	cell|response to stimulus|organelle|metabolic process|chromatin binding|intracellular|cellular metabolic process|nitrogen compound metabolic process|primary metabolic process|transcription factor activity, sequence-specific DNA binding|biosynthetic process|nucleic acid binding|nucleobase-containing compound metabolic process|intracellular membrane-bounded organelle|cellular aromatic compound meta…	-	-	-	-	Cla97Chr10:32927341-32929503	6	5	6	317	268	408	0.430662037733475	0.379966523056001	0.421350392150737	25.8243544128615	20.2359656934726	32.7588903308312	0.410659650980071	26.2730701457218	-5.99949778307379	3.32927221140544e-54	4.19217795269909e-51	DOWN
Cla97C07G133220	Cla97C07G133220	Amino acid transporter	GO:0051179|GO:0005215|GO:0005623|GO:0016020|GO:0005886|GO:0071944|GO:0022857|GO:0006810|GO:0016021|GO:0022891|GO:0071705|GO:0071702|GO:0015075|GO:0006811|GO:0005342|GO:0006820|GO:0006865|GO:0008509|GO:0015711|GO:0008514|GO:0015171	localization|transporter activity|cell|membrane|plasma membrane|cell periphery|transmembrane transporter activity|transport|integral component of membrane|substrate-specific transmembrane transporter activity|nitrogen compound transport|organic substance transport|ion transmembrane transporter activity|ion transport|organic acid transmembrane transporter activity|anion transport|amino acid transp…	-	-	-	-	Cla97Chr07:5766991-5770891	33	30	42	477	730	780	1.67554220415784	1.6127251115254	2.08636403855284	27.4876136389469	38.9906653790163	44.3008775637036	1.79154378474536	36.9263855272223	-4.36537684575918	4.25856430571099e-54	5.0468997098329e-51	DOWN
Cla97C10G196020	Cla97C10G196020	Protein kinase family protein	GO:0005623|GO:0003824|GO:0016020|GO:0005886|GO:0071944|GO:0016740|GO:0016772|GO:0016301	cell|catalytic activity|membrane|plasma membrane|cell periphery|transferase activity|transferase activity, transferring phosphorus-containing groups|kinase activity	-	-	-	-	Cla97Chr10:25720299-25725239	653	525	561	6	23	18	39.8606032585196	33.9297369544847	33.5031016445102	0.415676364950416	1.47689000043009	1.2290551253227	35.7644806191715	1.04054049690107	5.10312247082251	8.86962334149547e-53	9.92757230339496e-50	UP
Cla97C08G152910	Cla97C08G152910	65-kDa microtubule-associated 8-like protein	GO:0032502|GO:0005623|GO:0043226|GO:0005622|GO:0005515|GO:0008283|GO:0071944|GO:0005737|GO:0009791|GO:0005938|GO:0007275|GO:0048364|GO:0051301|GO:0007049|GO:0043231|GO:0008092|GO:0000278|GO:0005856|GO:0009574|GO:0005819|GO:0005634|GO:0009524|GO:0015631|GO:0030981|GO:0000281|GO:0022622|GO:0000922|GO:0048528|GO:0030863|GO:0015630|GO:0072686|GO:0055028|GO:0008017|GO:0000911|GO:0005874	developmental process|cell|organelle|intracellular|protein binding|cell proliferation|cell periphery|cytoplasm|post-embryonic development|cell cortex|multicellular organism development|root development|cell division|cell cycle|intracellular membrane-bounded organelle|cytoskeletal protein binding|mitotic cell cycle|cytoskeleton|preprophase band|spindle|nucleus|phragmoplast|tubulin binding|cortical…	-	-	-	-	Cla97Chr08:21227296-21230975	1086	1117	815	16	44	17	40.153347764755	43.7255781541908	29.4808982122331	0.671392965856067	1.71133066580329	0.703075627448087	37.7866080437263	1.02859975303581	5.19912140178073	1.52105671018395e-52	1.61288050210927e-49	UP
Cla97C06G112090	Cla97C06G112090	NAC domain-containing protein 43	GO:0032502|GO:0000003|GO:0005623|GO:0043226|GO:0008152|GO:0005622|GO:0032504|GO:0044237|GO:0071554|GO:0006807|GO:0044238|GO:0048609|GO:0003700|GO:0003006|GO:0009058|GO:0009791|GO:0003676|GO:0042546|GO:0007275|GO:0006139|GO:0048437|GO:0071669|GO:0048438|GO:0009698|GO:0048367|GO:0048316|GO:0043231|GO:0006725|GO:0048653|GO:0048608|GO:0019748|GO:0009793|GO:0009790|GO:0051252|GO:0009908|GO:0005634|GO:…	developmental process|reproduction|cell|organelle|metabolic process|intracellular|multicellular organism reproduction|cellular metabolic process|cell wall organization or biogenesis|nitrogen compound metabolic process|primary metabolic process|multicellular organismal reproductive process|transcription factor activity, sequence-specific DNA binding|developmental process involved in reproduction|b…	-	-	-	-	Cla97Chr06:2999563-3000956	330	370	279	0	6	0	18.1346080422951	21.5271117854879	14.9999417552958	0	0.34684416577378	0	18.2205538610263	0.115614721924593	7.3000978873856	4.47420040951935e-52	4.50708578252932e-49	UP
Cla97C05G101490	Cla97C05G101490	Alpha-amylase	GO:0050896|GO:0008152|GO:0003824|GO:0005576|GO:0048046|GO:0044238|GO:0016787|GO:0043169|GO:0016798|GO:0005975|GO:0009725|GO:0009737|GO:0046872|GO:0004553|GO:0009739|GO:0005509|GO:0004556	response to stimulus|metabolic process|catalytic activity|extracellular region|apoplast|primary metabolic process|hydrolase activity|cation binding|hydrolase activity, acting on glycosyl bonds|carbohydrate metabolic process|response to hormone|response to abscisic acid|metal ion binding|hydrolase activity, hydrolyzing O-glycosyl compounds|response to gibberellin|calcium ion binding|alpha-amylase …	K01176|K01176|K01176	alpha-amylase[3.2.1.1]|alpha-amylase[3.2.1.1]|alpha-amylase[3.2.1.1]	-	-	Cla97Chr05:30085454-30087008	22	15	23	409	819	921	1.14881166271096	0.829263430650656	1.17501317552446	24.2392089537767	44.9882362082381	53.7965587210912	1.05102942296203	41.0080012943687	-5.2860304668861	4.78092118772042e-52	4.58672472233349e-49	DOWN
Cla97C03G054250	Cla97C03G054250	Cytochrome P450 family 71 protein	GO:0008152|GO:0016020|GO:0019825|GO:0016021|GO:0055114	metabolic process|membrane|oxygen binding|integral component of membrane|oxidation-reduction process	-	-	-	-	Cla97Chr03:3481449-3484451	38	84	90	2067	1912	2025	1.58896356308135	3.71874512891668	3.68181889156384	98.0929520036401	84.1016598573038	94.7156585234597	2.99650919452062	92.3034234614679	-4.94502945148058	7.07029250052483e-52	6.47478104582153e-49	DOWN
Cla97C06G110390	Cla97C06G110390	protein IQ-DOMAIN 14-like	GO:0005623|GO:0043226|GO:0016020|GO:0005886|GO:0005622|GO:0005515|GO:0071944|GO:0005516|GO:0043231|GO:0005634	cell|organelle|membrane|plasma membrane|intracellular|protein binding|cell periphery|calmodulin binding|intracellular membrane-bounded organelle|nucleus	-	-	-	-	Cla97Chr06:1019306-1023815	654	635	457	11	24	12	28.6515257903647	29.4533327813532	19.5874519137224	0.54692780854604	1.10603984473388	0.588072229987713	25.8974368284801	0.747013294422544	5.1155315869785	1.53893930524791e-51	1.34804392099259e-48	UP
Cla97C05G100540	Cla97C05G100540	muscle M-line assembly protein unc-89-like	GO:0005623|GO:0043226|GO:0005622|GO:0043231|GO:0005634	cell|organelle|intracellular|intracellular membrane-bounded organelle|nucleus	-	-	-	-	Cla97Chr05:29343220-29347475	778	854	677	35	47	31	15.656818232418	18.1958402130616	13.3292072822493	0.799398501084073	0.994972905987584	0.697828185971947	15.7272885759096	0.830733197681201	4.2427409492938	2.29631422594973e-51	1.92766011292539e-48	UP
Cla97C03G053930	Cla97C03G053930	Protein of unknown function, DUF547	GO:0005623|GO:0043226|GO:0005622|GO:0005737|GO:0043231|GO:0009536|GO:0009507	cell|organelle|intracellular|cytoplasm|intracellular membrane-bounded organelle|plastid|chloroplast	-	-	-	-	Cla97Chr03:3154050-3167086	456	347	299	2	9	3	16.945245830653	13.6522398474442	10.8704313626038	0.0843630617050333	0.351815793782341	0.124695251734971	13.822639013567	0.186958035740782	6.20817478889075	4.56930425226796e-51	3.68231091081771e-48	UP
Cla97C06G110780	Cla97C06G110780	Cellulose synthase	GO:0005623|GO:0050896|GO:0023052|GO:0008152|GO:0003824|GO:0016020|GO:0005886|GO:0007154|GO:0007165|GO:0005515|GO:0006950|GO:0051707|GO:0071944|GO:0044237|GO:0071554|GO:0016740|GO:0044238|GO:0009607|GO:0009058|GO:0016021|GO:0009617|GO:0035556|GO:0016757|GO:0042546|GO:0009755|GO:0044262|GO:0071669|GO:0009620|GO:0006952|GO:0009863|GO:0043169|GO:0071555|GO:0005975|GO:0009725|GO:0005976|GO:0050832|GO:…	cell|response to stimulus|signaling|metabolic process|catalytic activity|membrane|plasma membrane|cell communication|signal transduction|protein binding|response to stress|response to other organism|cell periphery|cellular metabolic process|cell wall organization or biogenesis|transferase activity|primary metabolic process|response to biotic stimulus|biosynthetic process|integral component of mem…	K10999|K10999	cellulose synthase A[2.4.1.12]|cellulose synthase A[2.4.1.12]	-	-	Cla97Chr06:1438032-1444990	4639	3948	3580	87	202	173	98.2944656956827	88.5670852294878	74.2128644342576	2.09216016617296	4.50241524294995	4.10035365590703	87.0248051198094	3.56497635500998	4.60946226521005	6.78189128898469e-51	5.25518322304517e-48	UP
Cla97C05G094060	Cla97C05G094060	protein TPX2	GO:0005623|GO:0043226|GO:0008152|GO:0005622|GO:0044237|GO:0006807|GO:0007017|GO:0044238|GO:0051726|GO:0019538|GO:0050790|GO:0000226|GO:0007049|GO:0043231|GO:0006793|GO:0000278|GO:0005856|GO:0005819|GO:0007010|GO:0007346|GO:0005634|GO:0043085|GO:0051246|GO:0044267|GO:0006796|GO:0007067|GO:0007052|GO:0006464|GO:0015630|GO:0060236|GO:0016310|GO:0005874|GO:0051493|GO:0045859|GO:0006468|GO:0042325|GO:…	cell|organelle|metabolic process|intracellular|cellular metabolic process|nitrogen compound metabolic process|microtubule-based process|primary metabolic process|regulation of cell cycle|protein metabolic process|regulation of catalytic activity|microtubule cytoskeleton organization|cell cycle|intracellular membrane-bounded organelle|phosphorus metabolic process|mitotic cell cycle|cytoskeleton|sp…	-	-	-	-	Cla97Chr05:14507239-14508961	309	439	288	0	0	4	43.3708216530204	65.23695121774	39.5477555425785	0	0	0.628026181918938	49.3851761377796	0.209342060639646	7.88207204083648	3.33114867944827e-50	2.48565379425349e-47	UP
Cla97C10G205870	Cla97C10G205870	WRKY transcription factor 08	GO:0005623|GO:0050896|GO:0043226|GO:0008152|GO:0005622|GO:0005515|GO:0006950|GO:0051707|GO:0044237|GO:0006807|GO:0044238|GO:0009607|GO:0003700|GO:0009058|GO:0009409|GO:0006790|GO:0009266|GO:0009617|GO:0006970|GO:0006139|GO:0009408|GO:0009415|GO:0009620|GO:0009414|GO:0006952|GO:0043231|GO:0006725|GO:0019748|GO:0006914|GO:0051252|GO:0010243|GO:0050832|GO:0010286|GO:0005634|GO:0034605|GO:0042742|GO:…	cell|response to stimulus|organelle|metabolic process|intracellular|protein binding|response to stress|response to other organism|cellular metabolic process|nitrogen compound metabolic process|primary metabolic process|response to biotic stimulus|transcription factor activity, sequence-specific DNA binding|biosynthetic process|response to cold|sulfur compound metabolic process|response to tempera…	-	-	-	-	Cla97Chr10:34754063-34756736	47	38	27	714	1477	715	2.17587422691527	1.86253598133131	1.22286699050847	37.5145055624958	71.9285090938365	37.0259866733645	1.75375906625168	48.8230004432323	-4.79903849227904	3.83593363460999e-50	2.7600912477317e-47	DOWN
Cla97C06G125040	Cla97C06G125040	COBRA-like protein 4	GO:0005623|GO:0043226|GO:0016020|GO:0040007|GO:0005886|GO:0005622|GO:0071944|GO:0071554|GO:0031090|GO:0016049|GO:0005737|GO:0042546|GO:0005774|GO:0031225|GO:0071669|GO:0098588|GO:0043231|GO:0071555|GO:0009664|GO:0009832|GO:0005773|GO:0071668|GO:0010215|GO:0009834	cell|organelle|membrane|growth|plasma membrane|intracellular|cell periphery|cell wall organization or biogenesis|organelle membrane|cell growth|cytoplasm|cell wall biogenesis|vacuolar membrane|anchored component of membrane|plant-type cell wall organization or biogenesis|bounding membrane of organelle|intracellular membrane-bounded organelle|cell wall organization|plant-type cell wall organizatio…	-	-	-	-	Cla97Chr06:27107759-27110144	1081	1142	952	64	84	64	52.1251570823953	58.3013513254301	44.9107390196444	3.5024585331007	4.26079463162801	3.45198113751299	51.7790824758233	3.73841143408057	3.79187214096576	5.02860409090797e-50	3.49349264205251e-47	UP
Cla97C04G073590	Cla97C04G073590	protein trichome birefringence-like 3	GO:0005623|GO:0043226|GO:0008152|GO:0003824|GO:0016020|GO:0005886|GO:0005622|GO:0071944|GO:0044237|GO:0071554|GO:0016740|GO:0044238|GO:0012505|GO:0009058|GO:0031090|GO:0005737|GO:0016021|GO:0044262|GO:0071669|GO:0016746|GO:0098588|GO:0005794|GO:0043231|GO:0071555|GO:0005975|GO:0009664|GO:0005976|GO:0005739|GO:0000139|GO:0042545|GO:0016051|GO:0016747|GO:0000271|GO:0006073|GO:0008374|GO:0009827|GO:…	cell|organelle|metabolic process|catalytic activity|membrane|plasma membrane|intracellular|cell periphery|cellular metabolic process|cell wall organization or biogenesis|transferase activity|primary metabolic process|endomembrane system|biosynthetic process|organelle membrane|cytoplasm|integral component of membrane|cellular carbohydrate metabolic process|plant-type cell wall organization or biog…	-	-	-	-	Cla97Chr04:21288732-21291716	567	564	383	4	13	14	27.8275347040651	29.3063293037226	18.3899956012015	0.222788133977763	0.671157622931965	0.768571914655283	25.1746198696631	0.554172557188337	5.50549091400031	1.26275941344436e-49	8.48027130088785e-47	UP
Cla97C02G032230	Cla97C02G032230	polyol transporter 5	GO:0051179|GO:0005215|GO:0005623|GO:0016020|GO:0005886|GO:0071944|GO:0022857|GO:0006810|GO:0016021|GO:0022891|GO:0015144|GO:0031226|GO:0015575|GO:0005887|GO:0071702|GO:0055085|GO:0015075|GO:0008643|GO:0006811|GO:0015576|GO:0015168|GO:0051119|GO:0006812|GO:0015749|GO:0015145|GO:0034220|GO:0008324|GO:0034219|GO:0015293|GO:0005351|GO:0098655|GO:0015294|GO:0005365|GO:0035428|GO:0015148|GO:0005354|GO:…	localization|transporter activity|cell|membrane|plasma membrane|cell periphery|transmembrane transporter activity|transport|integral component of membrane|substrate-specific transmembrane transporter activity|carbohydrate transmembrane transporter activity|intrinsic component of plasma membrane|mannitol transmembrane transporter activity|integral component of plasma membrane|organic substance tra…	-	-	-	-	Cla97Chr02:5289023-5291399	311	208	290	2621	2576	2927	13.3332168486321	9.44125266997949	12.1636635470125	127.529894081981	116.17430720635	140.367662043207	11.646044355208	128.023954443846	-3.45850185315184	1.51466189413702e-49	9.84383651005757e-47	DOWN
Cla97C01G002920	Cla97C01G002920	4-coumarate--CoA ligase-like 10	GO:0032502|GO:0000003|GO:0005623|GO:0050896|GO:0043226|GO:0008152|GO:0003824|GO:0005576|GO:0048046|GO:0005622|GO:0006950|GO:0016874|GO:0051707|GO:0050793|GO:0044237|GO:0009506|GO:0009607|GO:0005911|GO:0003006|GO:0005737|GO:0009791|GO:0007275|GO:0009845|GO:0000166|GO:2000026|GO:0009620|GO:0010214|GO:0048316|GO:0006952|GO:0043169|GO:0043231|GO:0048608|GO:0009725|GO:0090351|GO:0009532|GO:0005739|GO:…	developmental process|reproduction|cell|response to stimulus|organelle|metabolic process|catalytic activity|extracellular region|apoplast|intracellular|response to stress|ligase activity|response to other organism|regulation of developmental process|cellular metabolic process|plasmodesma|response to biotic stimulus|cell-cell junction|developmental process involved in reproduction|cytoplasm|post-e…	K22133	oxalate---CoA ligase[6.2.1.8]	-	-	Cla97Chr01:2721594-2723785	245	182	237	1955	2195	2695	9.29238880413909	7.30841860044207	8.79431093139707	84.1547530694332	87.5761230445497	114.337844837344	8.46503944532608	95.356240317109	-3.49373865878006	3.61012911244465e-49	2.2729147258882e-46	DOWN
Cla97C01G022460	Cla97C01G022460	Transmembrane protein, putative	-	-	-	-	-	-	Cla97Chr01:34188307-34188462	14	23	34	416	507	508	5.93280545430962	10.3195761419063	14.0961919108094	200.077288346854	226.012329522339	240.806455893463	10.1161911690084	222.298691254219	-4.45776134419883	9.73672550607706e-49	5.94441844760407e-46	DOWN
Cla97C05G080540	Cla97C05G080540	rho GTPase-activating protein 5	GO:0005623|GO:0050896|GO:0023052|GO:0016020|GO:0005886|GO:0007154|GO:0005622|GO:0007165|GO:0071944|GO:0071554|GO:0030234|GO:0005737|GO:0008047|GO:0050790|GO:0071669|GO:0071555|GO:0005618|GO:0009664|GO:0005096|GO:0009505|GO:0043085|GO:0009531|GO:0043087|GO:0043547	cell|response to stimulus|signaling|membrane|plasma membrane|cell communication|intracellular|signal transduction|cell periphery|cell wall organization or biogenesis|enzyme regulator activity|cytoplasm|enzyme activator activity|regulation of catalytic activity|plant-type cell wall organization or biogenesis|cell wall organization|cell wall|plant-type cell wall organization|GTPase activator activi…	-	-	-	-	Cla97Chr05:581982-585185	582	738	492	7	22	7	25.9093104282368	34.7840174454881	21.4283899261702	0.353682455641702	1.03025563315026	0.348574535030527	27.3739059332984	0.57750420794083	5.56682603606508	4.55967661927193e-48	2.70187661319034e-45	UP
Cla97C05G088060	Cla97C05G088060	Endochitinase (Chitinase)	GO:0032502|GO:0005623|GO:0050896|GO:0043226|GO:0023052|GO:0008152|GO:0003824|GO:0040007|GO:0005576|GO:0048046|GO:0030246|GO:0009653|GO:0007154|GO:0005622|GO:0007165|GO:0006950|GO:0044237|GO:0071554|GO:0006807|GO:0044238|GO:0012505|GO:0016787|GO:0009058|GO:0016049|GO:1901135|GO:0005737|GO:0009266|GO:0035556|GO:0009755|GO:0006970|GO:0044262|GO:0007275|GO:0010015|GO:0048364|GO:0009408|GO:0009415|GO:…	developmental process|cell|response to stimulus|organelle|signaling|metabolic process|catalytic activity|growth|extracellular region|apoplast|carbohydrate binding|anatomical structure morphogenesis|cell communication|intracellular|signal transduction|response to stress|cellular metabolic process|cell wall organization or biogenesis|nitrogen compound metabolic process|primary metabolic process|end…	-	-	-	-	Cla97Chr05:6128296-6130687	991	680	650	17	38	37	67.8197150289623	49.2698703576313	43.5197997764986	1.32038464424149	2.73561666566297	2.83240256759449	53.5364617210307	2.29613462583298	4.54324265596299	5.61741198234977e-48	3.23354283452574e-45	UP
Cla97C10G201720	Cla97C10G201720	Unknown protein	-	-	-	-	-	-	Cla97Chr10:31744629-31744958	3	2	7	489	980	1913	0.601082624396545	0.424136513133664	1.37197538072782	111.179272143373	206.519424645121	428.676532089573	0.799064839419343	248.791742959356	-8.28241031581496	1.10968755251178e-47	6.21024308901525e-45	DOWN
Cla97C08G147200	Cla97C08G147200	Xyloglucan endotransglucosylase/hydrolase	GO:0005623|GO:0008152|GO:0003824|GO:0005576|GO:0048046|GO:0071944|GO:0044237|GO:0071554|GO:0016740|GO:0044238|GO:0016787|GO:0016757|GO:0042546|GO:0044262|GO:0071555|GO:0016798|GO:0005975|GO:0005618|GO:0005976|GO:0016758|GO:0004553|GO:0046527|GO:0006073|GO:0016762|GO:0010411	cell|metabolic process|catalytic activity|extracellular region|apoplast|cell periphery|cellular metabolic process|cell wall organization or biogenesis|transferase activity|primary metabolic process|hydrolase activity|transferase activity, transferring glycosyl groups|cell wall biogenesis|cellular carbohydrate metabolic process|cell wall organization|hydrolase activity, acting on glycosyl bonds|ca…	K08235	xyloglucan:xyloglucosyl transferase[2.4.1.207]	-	-	Cla97Chr08:10104543-10110094	1910	2090	1477	41	103	56	144.141310740727	166.990633835796	109.050416992645	3.51164563847315	8.17677201995116	4.72732312770328	140.060787189723	5.47191359537586	4.67786384140002	1.86046252601741e-47	1.01304698680196e-44	UP
Cla97C02G030910	Cla97C02G030910	heavy metal-associated isoprenylated plant protein 26-like	GO:0051179|GO:0005623|GO:0050896|GO:0043226|GO:0016020|GO:0005886|GO:0005622|GO:0005515|GO:0006950|GO:0071944|GO:0009506|GO:0005911|GO:0006810|GO:0005737|GO:0009266|GO:0019725|GO:0009408|GO:0043169|GO:0043231|GO:0046872|GO:0010286|GO:0005634|GO:0006811|GO:0006812|GO:0006873|GO:0046914|GO:0030001|GO:0030003|GO:0006875|GO:0046916	localization|cell|response to stimulus|organelle|membrane|plasma membrane|intracellular|protein binding|response to stress|cell periphery|plasmodesma|cell-cell junction|transport|cytoplasm|response to temperature stimulus|cellular homeostasis|response to heat|cation binding|intracellular membrane-bounded organelle|metal ion binding|heat acclimation|nucleus|ion transport|cation transport|cellular …	-	-	-	-	Cla97Chr02:3894235-3895415	347	242	359	2790	2911	2778	49.3327604224839	36.4260426042638	49.9334822153443	450.174132030968	435.349327347962	441.782007428598	45.230761747364	442.435155602509	-3.29008982748601	7.12974105035519e-47	3.78007613003963e-44	DOWN
Cla97C05G095480	Cla97C05G095480	Pollen Ole e I family allergen	GO:0005576	extracellular region	-	-	-	-	Cla97Chr05:21334128-21334984	700	1101	552	17	20	11	89.682522722891	149.343928619037	69.1895274264941	2.4718828804986	2.69543624952104	1.5764215430313	102.738659589474	2.24791355768365	5.51424878758688	2.5358058791711e-46	1.30997130891436e-43	UP
Cla97C01G003010	Cla97C01G003010	Remorin 2	GO:0005623|GO:0043226|GO:0016020|GO:0005886|GO:0005622|GO:0071944|GO:0009506|GO:0005911|GO:0005737|GO:0043231|GO:0005773	cell|organelle|membrane|plasma membrane|intracellular|cell periphery|plasmodesma|cell-cell junction|cytoplasm|intracellular membrane-bounded organelle|vacuole	-	-	-	-	Cla97Chr01:2817060-2819974	440	472	297	10	6	3	56.3719211237236	64.0239461960505	37.226978808398	1.45401767385532	0.808630874856312	0.429908629528126	52.5409487093907	0.897519059413253	5.8713558647592	3.63345223100531e-46	1.8300790524516e-43	UP
Cla97C07G140340	Cla97C07G140340	Transcription factor	GO:0005623|GO:0043226|GO:0008152|GO:0005622|GO:0005515|GO:0044237|GO:0006807|GO:0044238|GO:0003700|GO:0009058|GO:0003676|GO:0006139|GO:0046983|GO:0043231|GO:0006725|GO:0051252|GO:0005634|GO:0003677|GO:0010468|GO:0016070|GO:0019438|GO:0032774|GO:0006355|GO:0006351|GO:2001141|GO:1903506	cell|organelle|metabolic process|intracellular|protein binding|cellular metabolic process|nitrogen compound metabolic process|primary metabolic process|transcription factor activity, sequence-specific DNA binding|biosynthetic process|nucleic acid binding|nucleobase-containing compound metabolic process|protein dimerization activity|intracellular membrane-bounded organelle|cellular aromatic compou…	-	-	-	-	Cla97Chr07:28099941-28101693	21	24	40	898	817	484	1.8218851395124	2.20446175643718	3.39510452658412	88.4200347767358	74.5617093558454	46.9698230043009	2.47381714084457	69.983855712294	-4.82221138255203	4.22812271159391e-46	2.07765825049957e-43	DOWN
Cla97C05G099600	Cla97C05G099600	gibberellin-regulated protein 11-like	GO:0050896|GO:0023052|GO:0005576|GO:0007154|GO:0007165|GO:0009755|GO:0009725|GO:0010476|GO:0009739|GO:0009740|GO:0071370	response to stimulus|signaling|extracellular region|cell communication|signal transduction|hormone-mediated signaling pathway|response to hormone|gibberellin mediated signaling pathway|response to gibberellin|gibberellic acid mediated signaling pathway|cellular response to gibberellin stimulus	-	-	-	-	Cla97Chr05:28631561-28632078	64	161	126	3489	5867	3362	13.180524976975	35.1051647369653	25.387345590615	815.502416380313	1271.04135800405	774.499807241603	24.5576784348518	953.681193875322	-5.27926098144353	4.68657631992382e-46	2.2034723099833e-43	DOWN
Cla97C10G187470	Cla97C10G187470	glycine-rich domain-containing protein 1-like	GO:0005623|GO:0050896|GO:0043226|GO:0023052|GO:0016020|GO:0005886|GO:0007154|GO:0005622|GO:0007165|GO:0006950|GO:0071944|GO:0005737|GO:0009755|GO:0006970|GO:0043231|GO:0009725|GO:0009737|GO:0005634|GO:0009738|GO:0071215	cell|response to stimulus|organelle|signaling|membrane|plasma membrane|cell communication|intracellular|signal transduction|response to stress|cell periphery|cytoplasm|hormone-mediated signaling pathway|response to osmotic stress|intracellular membrane-bounded organelle|response to hormone|response to abscisic acid|nucleus|abscisic acid-activated signaling pathway|cellular response to abscisic ac…	-	-	-	-	Cla97Chr10:3422357-3428267	0	0	0	199	170	343	0	0	0	6.9510066276502	5.5038097720667	11.8083353707253	0	8.08771725681407	-Inf	4.70289915765532e-46	2.2034723099833e-43	DOWN
Cla97C10G187480	Cla97C10G187480	glycine-rich domain-containing protein 1-like	GO:0005623|GO:0050896|GO:0043226|GO:0023052|GO:0016020|GO:0005886|GO:0007154|GO:0005622|GO:0007165|GO:0006950|GO:0071944|GO:0005737|GO:0009755|GO:0006970|GO:0043231|GO:0009725|GO:0009737|GO:0005634|GO:0009738|GO:0071215	cell|response to stimulus|organelle|signaling|membrane|plasma membrane|cell communication|intracellular|signal transduction|response to stress|cell periphery|cytoplasm|hormone-mediated signaling pathway|response to osmotic stress|intracellular membrane-bounded organelle|response to hormone|response to abscisic acid|nucleus|abscisic acid-activated signaling pathway|cellular response to abscisic ac…	-	-	-	-	Cla97Chr10:3448139-3453737	3	19	9	677	466	906	0.0855356904057179	0.573458685067079	0.250997382032602	21.9036982050401	13.9744247264949	28.8905603678368	0.303330585835133	21.5895610997906	-6.15329912743159	1.03859572057382e-45	4.75558817781835e-43	DOWN
Cla97C03G061620	Cla97C03G061620	Jasmonate induced protein	-	-	-	-	-	-	Cla97Chr03:19882046-19884520	822	289	503	10226	14005	10759	47.9201402323432	17.8375339925266	28.6883582876852	676.584439204833	858.852745576089	701.59667040221	31.4820108375183	745.677951727711	-4.56595308685145	1.07281457233701e-45	4.80311004197193e-43	DOWN
Cla97C03G057750	Cla97C03G057750	phospholipase A1-Igamma1, chloroplastic	GO:0032502|GO:0000003|GO:0005623|GO:0043226|GO:0008152|GO:0003824|GO:0005622|GO:0044238|GO:0016787|GO:0003006|GO:0005737|GO:0009791|GO:0006629|GO:0016788|GO:0007275|GO:0010214|GO:0048316|GO:0043231|GO:0048608|GO:0052689|GO:0005739|GO:0010154|GO:0016298|GO:0004620|GO:0004806|GO:0008970	developmental process|reproduction|cell|organelle|metabolic process|catalytic activity|intracellular|primary metabolic process|hydrolase activity|developmental process involved in reproduction|cytoplasm|post-embryonic development|lipid metabolic process|hydrolase activity, acting on ester bonds|multicellular organism development|seed coat development|seed development|intracellular membrane-bounde…	-	-	-	-	Cla97Chr03:6820758-6822350	41	31	16	1142	3884	1754	1.70146507465994	1.36207606043467	0.649601258363957	53.78727302689	169.555587924061	81.4221519999217	1.23771413115286	101.588337650291	-6.35891283914877	1.11677819158557e-45	4.89124570127707e-43	DOWN
Cla97C10G203680	Cla97C10G203680	Glycosyltransferases	GO:0005623|GO:0043226|GO:0008152|GO:0003824|GO:0016020|GO:0005622|GO:0044237|GO:0071554|GO:0016740|GO:0044238|GO:0012505|GO:0009058|GO:0031090|GO:0005737|GO:0016757|GO:0042546|GO:0044262|GO:0071669|GO:0098588|GO:0005794|GO:0043231|GO:0071555|GO:0005975|GO:0005976|GO:0016763|GO:0000139|GO:0009832|GO:0016758|GO:0016051|GO:0008194|GO:0015020|GO:0000271|GO:0042285|GO:0009834|GO:0045492|GO:0045491|GO:…	cell|organelle|metabolic process|catalytic activity|membrane|intracellular|cellular metabolic process|cell wall organization or biogenesis|transferase activity|primary metabolic process|endomembrane system|biosynthetic process|organelle membrane|cytoplasm|transferase activity, transferring glycosyl groups|cell wall biogenesis|cellular carbohydrate metabolic process|plant-type cell wall organizati…	K20869	putative beta-1,4-xylosyltransferase IRX9[2.4.2.-]	-	-	Cla97Chr10:33260162-33263612	692	838	562	5	13	25	44.3287827624922	56.8347563252299	35.2214605091801	0.363504418463831	0.876016781094338	1.79137585779537	45.4616665323007	1.01029901911785	5.49179631434098	3.32830045052645e-45	1.4267078548246e-42	UP
Cla97C06G119700	Cla97C06G119700	Auxin-responsive protein	GO:0050896|GO:0009725|GO:0009733	response to stimulus|response to hormone|response to auxin	-	-	-	-	Cla97Chr06:20987202-20988756	118	150	203	1823	2172	1689	14.3662168307185	19.3348811713266	24.1795175236442	251.892997579727	278.16889612557	230.016306662058	19.2935385085631	253.359400122452	-3.71499568808167	3.87178382767743e-45	1.62510059950452e-42	DOWN
Cla97C02G037570	Cla97C02G037570	E3 ubiquitin-protein ligase BOI-like	GO:0005623|GO:0050896|GO:0043226|GO:0008152|GO:0003824|GO:0005622|GO:0006950|GO:0044237|GO:0016740|GO:0006807|GO:0044238|GO:0005737|GO:0019538|GO:0019787|GO:0006952|GO:0043231|GO:0004842|GO:0005634|GO:0031347|GO:0044267|GO:0006464|GO:0016567	cell|response to stimulus|organelle|metabolic process|catalytic activity|intracellular|response to stress|cellular metabolic process|transferase activity|nitrogen compound metabolic process|primary metabolic process|cytoplasm|protein metabolic process|ubiquitin-like protein transferase activity|defense response|intracellular membrane-bounded organelle|ubiquitin-protein transferase activity|nucleu…	K19042	E3 ubiquitin-protein ligase BOI and related proteins[2.3.2.27]	ko522	Endocrine resistance	Cla97Chr02:24684020-24684846	441	467	349	16	16	14	39.3440696264181	44.1112106200101	30.4619677958598	1.62004132651909	1.50158715762792	1.3971206059928	37.972416014096	1.50624969671327	4.65591893811056	3.99400664268216e-45	1.64218881285954e-42	UP
Cla97C02G049950	Cla97C02G049950	Peroxidase	GO:0016209|GO:0003824|GO:0004601|GO:0016491|GO:0046906|GO:0020037	antioxidant activity|catalytic activity|peroxidase activity|oxidoreductase activity|tetrapyrrole binding|heme binding	K00430	peroxidase[1.11.1.7]	ko00940	Phenylpropanoid biosynthesis	Cla97Chr02:37290261-37291772	532	567	940	8575	13172	9812	36.5211787322897	41.2103942788316	63.1323943650995	668.093306254034	951.204896023186	753.459515608632	46.9546557920736	790.919239295284	-4.0741902681266	5.08358850797475e-45	2.04838115340335e-42	DOWN
Cla97C06G128260	Cla97C06G128260	DUF4283 domain protein	-	-	-	-	-	-	Cla97Chr06:29488117-29489759	0	0	0	126	141	127	0	0	0	6.13077782813804	6.35892217153543	6.09042437348814	0	6.19337479105387	-Inf	7.46152956904535e-45	2.94759678877562e-42	DOWN
Cla97C09G167350	Cla97C09G167350	Glycerol-3-phosphate acyltransferase 2	GO:0005623|GO:0043226|GO:0008152|GO:0003824|GO:0016020|GO:0005622|GO:0044237|GO:0016740|GO:0016787|GO:0009058|GO:0005737|GO:0016788|GO:0016746|GO:0043231|GO:0006793|GO:0005739|GO:0042578|GO:0006796|GO:0016747|GO:0010143|GO:0016791|GO:0008374|GO:0016311|GO:0090447	cell|organelle|metabolic process|catalytic activity|membrane|intracellular|cellular metabolic process|transferase activity|hydrolase activity|biosynthetic process|cytoplasm|hydrolase activity, acting on ester bonds|transferase activity, transferring acyl groups|intracellular membrane-bounded organelle|phosphorus metabolic process|mitochondrion|phosphoric ester hydrolase activity|phosphate-contain…	K13508|K13508|K13508	glycerol-3-phosphate acyltransferase[2.3.1.15 2.3.1.198]|glycerol-3-phosphate acyltransferase[2.3.1.15 2.3.1.198]|glycerol-3-phosphate acyltransferase[2.3.1.15 2.3.1.198]	-	-	Cla97Chr09:4142392-4146692	34	31	30	314	415	409	1.38233397201546	1.33443245035205	1.19330784492875	14.4889960541731	17.7490995840232	18.6008028742576	1.30335808909875	16.9462995041513	-3.70066485769735	9.52245179190652e-45	3.68940069714501e-42	DOWN
Cla97C04G069250	Cla97C04G069250	aspartic proteinase nepenthesin-1	GO:0008152|GO:0005576|GO:0006807|GO:0044238|GO:0019538|GO:0006508	metabolic process|extracellular region|nitrogen compound metabolic process|primary metabolic process|protein metabolic process|proteolysis	-	-	-	-	Cla97Chr04:3604750-3607298	458	371	403	5	13	19	21.8928637093991	18.7759468886539	18.8466316249238	0.27124841638082	0.653687142508573	1.01593216165712	19.8384807409923	0.646955906848838	4.93849034712149	1.89969750600095e-44	7.2213595572455e-42	UP
Cla97C05G086010	Cla97C05G086010	sulfate transporter 3.1	GO:0051179|GO:0005215|GO:0005623|GO:0043226|GO:0016020|GO:0005886|GO:0005622|GO:0071944|GO:0022857|GO:0006810|GO:0005737|GO:0016021|GO:0022891|GO:0031226|GO:0043231|GO:0005887|GO:0009536|GO:0055085|GO:0015075|GO:0006811|GO:0015116|GO:0009507|GO:0034220|GO:0008272|GO:0006820|GO:0008271|GO:0008509|GO:0015293|GO:1902358|GO:0098656|GO:0015103	localization|transporter activity|cell|organelle|membrane|plasma membrane|intracellular|cell periphery|transmembrane transporter activity|transport|cytoplasm|integral component of membrane|substrate-specific transmembrane transporter activity|intrinsic component of plasma membrane|intracellular membrane-bounded organelle|integral component of plasma membrane|plastid|transmembrane transport|ion tr…	-	-	-	-	Cla97Chr05:4552760-4558076	84	91	59	763	726	879	2.86095100733323	3.28146489164583	1.96597060651156	29.493650135271	26.0111681105248	33.488224746924	2.70279550183021	29.6643476642399	-3.45620579314873	6.81948169134698e-44	2.54429810436236e-41	DOWN
Cla97C03G056610	Cla97C03G056610	Receptor kinase 3	GO:0004871|GO:0005623|GO:0050896|GO:0043226|GO:0008152|GO:0003824|GO:0016020|GO:0005886|GO:0005622|GO:0005515|GO:0006950|GO:0071944|GO:0044237|GO:0004872|GO:0009506|GO:0016740|GO:0006807|GO:0044238|GO:0005911|GO:0005737|GO:0016021|GO:0016772|GO:0019538|GO:0004888|GO:0006952|GO:0043231|GO:0019899|GO:0006793|GO:0016773|GO:0019199|GO:0044267|GO:0005773|GO:0006796|GO:0016301|GO:0006464|GO:0004675|GO:…	signal transducer activity|cell|response to stimulus|organelle|metabolic process|catalytic activity|membrane|plasma membrane|intracellular|protein binding|response to stress|cell periphery|cellular metabolic process|receptor activity|plasmodesma|transferase activity|nitrogen compound metabolic process|primary metabolic process|cell-cell junction|cytoplasm|integral component of membrane|transferas…	-	-	-	-	Cla97Chr03:5332868-5336181	5	5	6	207	191	182	0.135182269148838	0.143128493960972	0.158717264282548	6.35215608433832	5.43254427418805	5.50454068095684	0.145676009130786	5.7630803464944	-5.30600492361678	1.2248009982249e-43	4.48655740204312e-41	DOWN
Cla97C07G140960	Cla97C07G140960	Cytochrome P450	GO:0008152|GO:0003824|GO:0016020|GO:0009058|GO:0016491|GO:0004497|GO:0016705|GO:0019748|GO:0016709|GO:0044550	metabolic process|catalytic activity|membrane|biosynthetic process|oxidoreductase activity|monooxygenase activity|oxidoreductase activity, acting on paired donors, with incorporation or reduction of molecular oxygen|secondary metabolic process|oxidoreductase activity, acting on paired donors, with incorporation or reduction of molecular oxygen, NAD(P)H as one donor, and incorporation of one atom …	K05280|K05280|K05280	flavonoid 3'-monooxygenase[1.14.14.82]|flavonoid 3'-monooxygenase[1.14.14.82]|flavonoid 3'-monooxygenase[1.14.14.82]	-	-	Cla97Chr07:28719911-28722033	25	40	32	362	590	449	1.07601095771024	1.82269949913751	1.34745760728701	17.6826351627708	26.7121943946675	21.6164317751795	1.41538935471159	22.0037537775393	-3.95847878549147	6.80051120695668e-43	2.44660534440279e-40	DOWN
Cla97C10G185900	Cla97C10G185900	Alpha/beta-Hydrolases superfamily protein	GO:0005623|GO:0003824|GO:0016020|GO:0005576|GO:0005886|GO:0071944|GO:0016787	cell|catalytic activity|membrane|extracellular region|plasma membrane|cell periphery|hydrolase activity	K01076	abhydrolase domain-containing protein 17[3.1.2.22]	-	-	Cla97Chr10:1192709-1196739	549	504	409	8	28	15	31.1000600138116	30.2280114667543	22.6674852171726	0.514361088272969	1.66853740073179	0.950500298104518	27.9985188992462	1.04446626236976	4.74451271436964	8.08340242644461e-43	2.85712822255403e-40	UP
Cla97C09G166970	Cla97C09G166970	delta(24)-sterol reductase	GO:0032502|GO:0005623|GO:0050896|GO:0043226|GO:0008152|GO:0003824|GO:0016020|GO:0040007|GO:0005886|GO:0009653|GO:0005622|GO:0005515|GO:0071944|GO:0044237|GO:0071554|GO:0044238|GO:0009058|GO:0016491|GO:0031090|GO:0048589|GO:0016049|GO:0005516|GO:0005737|GO:0016021|GO:0006629|GO:0016614|GO:0042546|GO:0005774|GO:0055114|GO:0016627|GO:0071669|GO:0009314|GO:0009698|GO:0098588|GO:0009826|GO:0016131|GO:…	developmental process|cell|response to stimulus|organelle|metabolic process|catalytic activity|membrane|growth|plasma membrane|anatomical structure morphogenesis|intracellular|protein binding|cell periphery|cellular metabolic process|cell wall organization or biogenesis|primary metabolic process|biosynthetic process|oxidoreductase activity|organelle membrane|developmental growth|cell growth|calmo…	K09828	Delta24-sterol reductase[1.3.1.72 1.3.1.-]	-	-	Cla97Chr09:3892166-3894477	2748	2915	2653	124	226	102	106.800107619397	119.945550449103	100.875048117639	5.46947532287807	9.23959417031586	4.43429423790352	109.206902062046	6.38112124369915	4.09711028366806	1.99888462177825e-42	6.94336697844247e-40	UP
Cla97C05G088600	Cla97C05G088600	SsrA-binding	-	-	-	-	-	-	Cla97Chr05:6700416-6700803	201	196	188	2	2	2	54.0156201448386	55.7661591199451	49.4279922747525	0.610088970622985	0.565384188923926	0.601078756053685	53.0699238465121	0.592183971866865	6.48570522544797	2.04019966229294e-42	6.96676315190101e-40	UP
Cla97C09G179880	Cla97C09G179880	Glycosyltransferase	GO:0005623|GO:0043226|GO:0008152|GO:0003824|GO:0005622|GO:0016740|GO:0005737|GO:0016757|GO:0043231|GO:0009536|GO:0016758|GO:0008194|GO:0009507	cell|organelle|metabolic process|catalytic activity|intracellular|transferase activity|cytoplasm|transferase activity, transferring glycosyl groups|intracellular membrane-bounded organelle|plastid|transferase activity, transferring hexosyl groups|UDP-glycosyltransferase activity|chloroplast	-	-	-	-	Cla97Chr09:33516297-33518900	766	1003	748	50	40	25	34.3085151896938	47.5624861759281	32.7767766204401	2.54162178565393	1.88461396307975	1.25250669732034	38.215925995354	1.89291414868467	4.33549310258345	4.37694337679318e-42	1.46970463687087e-39	UP
Cla97C03G056880	Cla97C03G056880	Cotton fiber (DUF761)	GO:0005623|GO:0043226|GO:0005622|GO:0005737|GO:0043231|GO:0009536|GO:0009507	cell|organelle|intracellular|cytoplasm|intracellular membrane-bounded organelle|plastid|chloroplast	-	-	-	-	Cla97Chr03:5516681-5518084	77	83	91	803	2078	1558	4.99053635274279	5.69548045936228	5.77023905101155	59.0669956357617	141.675233925339	112.952500213911	5.48541862103887	104.564909925004	-4.25265325600772	5.74480459482885e-42	1.89738652741011e-39	DOWN
Cla97C08G154840	Cla97C08G154840	Aspartyl protease	GO:0005623|GO:0050896|GO:0005576|GO:0048046|GO:0006950|GO:0051707|GO:0071944|GO:0006955|GO:0009607|GO:0045087|GO:0006952|GO:0005618|GO:0009814|GO:0009505|GO:0009627	cell|response to stimulus|extracellular region|apoplast|response to stress|response to other organism|cell periphery|immune response|response to biotic stimulus|innate immune response|defense response|cell wall|defense response, incompatible interaction|plant-type cell wall|systemic acquired resistance	-	-	-	-	Cla97Chr08:22916000-22918171	696	1156	558	0	12	0	35.1771447784994	61.8586041208721	27.5916359810717	0	0.638002341629751	0	41.5424616268144	0.212667447209917	7.60984367803202	6.78986270664537e-42	2.20637683791587e-39	UP
Cla97C07G142410	Cla97C07G142410	WRKY transcription factor 62	GO:0032502|GO:0005623|GO:0050896|GO:0043226|GO:0008152|GO:0009653|GO:0005622|GO:0006950|GO:0044237|GO:0006807|GO:0044238|GO:0003700|GO:0009058|GO:0009791|GO:0003676|GO:0007275|GO:0010015|GO:0048364|GO:0006139|GO:0043231|GO:0006725|GO:0010053|GO:0051252|GO:0043620|GO:0030154|GO:0090558|GO:0005634|GO:0022622|GO:0003677|GO:0010468|GO:0010629|GO:0016070|GO:0019438|GO:0048528|GO:0032774|GO:0006355|GO:…	developmental process|cell|response to stimulus|organelle|metabolic process|anatomical structure morphogenesis|intracellular|response to stress|cellular metabolic process|nitrogen compound metabolic process|primary metabolic process|transcription factor activity, sequence-specific DNA binding|biosynthetic process|post-embryonic development|nucleic acid binding|multicellular organism development|r…	-	-	-	-	Cla97Chr07:29981194-29985488	2	1	2	133	375	310	0.202199047962141	0.107062796737551	0.197823132933795	15.2582230238789	39.8751463518594	35.0519936203448	0.169028325877829	30.061787665361	-7.47452195886606	1.50561857665853e-41	4.81487261332373e-39	DOWN
Cla97C02G030850	Cla97C02G030850	Aquaporin	GO:0051179|GO:0005215|GO:0005623|GO:0050896|GO:0043226|GO:0016020|GO:0005886|GO:0005622|GO:0005515|GO:0071944|GO:0009506|GO:0022857|GO:0005911|GO:0006810|GO:0005737|GO:0031225|GO:0022891|GO:0031226|GO:0043231|GO:0009725|GO:0009737|GO:0005634|GO:0005372|GO:0005773|GO:0046658|GO:0015250	localization|transporter activity|cell|response to stimulus|organelle|membrane|plasma membrane|intracellular|protein binding|cell periphery|plasmodesma|transmembrane transporter activity|cell-cell junction|transport|cytoplasm|anchored component of membrane|substrate-specific transmembrane transporter activity|intrinsic component of plasma membrane|intracellular membrane-bounded organelle|response…	-	-	-	-	Cla97Chr02:3824498-3826219	4439	3912	3339	21	62	102	348.110331558225	324.803759886115	256.176709014504	1.86902394164332	5.11461426421572	8.94749050850995	309.696933486281	5.310376238123	5.86589920874061	3.82185147547303e-41	1.20310690119305e-38	UP
Cla97C10G205070	Cla97C10G205070	Phosphate transporter	GO:0051179|GO:0005215|GO:0005623|GO:0043226|GO:0016020|GO:0005622|GO:0022857|GO:0006810|GO:0005737|GO:0016021|GO:0022891|GO:0015144|GO:0043231|GO:0009536|GO:0055085|GO:0015075|GO:0006811|GO:0051119|GO:0006812|GO:0005315|GO:0034220|GO:0008324|GO:0006820|GO:0008509|GO:0015293|GO:0008514|GO:0098656|GO:0005351|GO:0098655|GO:0015294	localization|transporter activity|cell|organelle|membrane|intracellular|transmembrane transporter activity|transport|cytoplasm|integral component of membrane|substrate-specific transmembrane transporter activity|carbohydrate transmembrane transporter activity|intracellular membrane-bounded organelle|plastid|transmembrane transport|ion transmembrane transporter activity|ion transport|sugar transme…	-	-	-	-	Cla97Chr10:34217323-34220733	3092	1736	2265	78	108	157	130.529012890388	77.5903871867721	93.5464605533743	3.73706218713822	4.79601760259606	7.41373057451766	100.555286876845	5.31560345475065	4.24161164248022	3.98672461153131e-41	1.23570062690033e-38	UP
Cla97C11G206420	Cla97C11G206420	Respiratory burst oxidase protein E	GO:0051179|GO:0005623|GO:0050896|GO:0016209|GO:0023052|GO:0008152|GO:0003824|GO:0016020|GO:0005886|GO:0007154|GO:0007165|GO:0005515|GO:0006950|GO:0004601|GO:0051707|GO:0071944|GO:0044237|GO:0009607|GO:0009058|GO:0016491|GO:0060548|GO:0010941|GO:0008219|GO:0016021|GO:0010118|GO:0035556|GO:0007231|GO:0009755|GO:0006970|GO:0055114|GO:0016651|GO:0072593|GO:0009620|GO:0006952|GO:0002679|GO:0043169|GO:…	localization|cell|response to stimulus|antioxidant activity|signaling|metabolic process|catalytic activity|membrane|plasma membrane|cell communication|signal transduction|protein binding|response to stress|peroxidase activity|response to other organism|cell periphery|cellular metabolic process|response to biotic stimulus|biosynthetic process|oxidoreductase activity|negative regulation of cell dea…	K13447|K13447	respiratory burst oxidase[1.6.3.- 1.11.1.-]|respiratory burst oxidase[1.6.3.- 1.11.1.-]	-	-	Cla97Chr11:84892-89336	377	326	206	1	1	7	8.86624228942258	8.11719881173957	4.73976422379993	0.0266954618949225	0.0247393295046755	0.184145565464366	7.24106844165403	0.0785267856213213	6.52687393312105	8.77419532337308e-41	2.67838959363633e-38	UP
Cla97C02G047270	Cla97C02G047270	Nucleotide/sugar transporter family protein	GO:0051179|GO:0005215|GO:0005623|GO:0043226|GO:0016020|GO:0005886|GO:0005622|GO:0071944|GO:0022857|GO:0012505|GO:0006810|GO:0005783|GO:0005737|GO:0005338|GO:0022891|GO:0005794|GO:0043231|GO:1901264|GO:0071705|GO:0071702|GO:0015165|GO:0015075|GO:0006811|GO:0015932|GO:0005464|GO:0015780|GO:0006820|GO:0008509|GO:0015711|GO:0008514|GO:0015790	localization|transporter activity|cell|organelle|membrane|plasma membrane|intracellular|cell periphery|transmembrane transporter activity|endomembrane system|transport|endoplasmic reticulum|cytoplasm|nucleotide-sugar transmembrane transporter activity|substrate-specific transmembrane transporter activity|Golgi apparatus|intracellular membrane-bounded organelle|carbohydrate derivative transport|ni…	-	-	-	-	Cla97Chr02:34978185-34980001	932	921	819	1	7	25	59.5298713511474	62.2829551653978	51.1793223781161	0.0725033269436011	0.470334093394686	1.78618346400466	57.6640496315538	0.776340294780982	6.21483917734236	1.03450696984546e-40	3.11077789872783e-38	UP
Cla97C02G040650	Cla97C02G040650	kelch domain-containing protein 3-like isoform X2	-	-	-	-	-	-	Cla97Chr02:28564543-28567908	277	276	257	9	9	4	9.41982785087115	9.93718163253887	8.55043797112977	0.347341654486996	0.321954885359458	0.152160664446409	9.3024824848466	0.273819068097621	5.0863209479793	1.34248292685045e-40	3.97750051871411e-38	UP
Cla97C08G148950	Cla97C08G148950	receptor kinase 2	GO:0032502|GO:0005623|GO:0050896|GO:0008152|GO:0003824|GO:0016020|GO:0040007|GO:0005886|GO:0009653|GO:0071944|GO:0044237|GO:0016740|GO:0006807|GO:0044238|GO:0048589|GO:0016049|GO:0016772|GO:0019538|GO:0019725|GO:0009826|GO:0060560|GO:0006793|GO:0005975|GO:0016773|GO:0000902|GO:0009311|GO:0006884|GO:0009751|GO:0044267|GO:0006796|GO:0008361|GO:0016301|GO:0006464|GO:0009992|GO:0030104|GO:0016310|GO:…	developmental process|cell|response to stimulus|metabolic process|catalytic activity|membrane|growth|plasma membrane|anatomical structure morphogenesis|cell periphery|cellular metabolic process|transferase activity|nitrogen compound metabolic process|primary metabolic process|developmental growth|cell growth|transferase activity, transferring phosphorus-containing groups|protein metabolic process…	-	-	-	-	Cla97Chr08:17290599-17293746	5	1	1	148	407	240	0.14808272762944	0.0313705506569707	0.0289821525400318	4.97503921916703	12.6808682265773	7.951434766486	0.0694784769421475	8.53578073741011	-6.94081317857278	1.63169417783385e-40	4.76431052185776e-38	DOWN
Cla97C05G080980	Cla97C05G080980	Cytochrome b561 and DOMON domain-containing protein	GO:0008152|GO:0016020|GO:0005576|GO:0016021|GO:0055114|GO:0043169|GO:0046872	metabolic process|membrane|extracellular region|integral component of membrane|oxidation-reduction process|cation binding|metal ion binding	-	-	-	-	Cla97Chr05:857227-859291	379	233	249	1	9	5	20.2712340234095	13.1943021486903	13.0296208541802	0.0607127373678213	0.506375644934293	0.29916489525172	15.4983856754267	0.288751092517945	5.74614773568375	2.01530266374389e-40	5.80032896663544e-38	UP
Cla97C07G135790	Cla97C07G135790	Peroxidase	GO:0050896|GO:0016209|GO:0008152|GO:0003824|GO:0005576|GO:0006950|GO:0004601|GO:0044237|GO:0009058|GO:0016491|GO:0055114|GO:0046906|GO:0072593|GO:0009698|GO:0006979|GO:0043169|GO:0006725|GO:0019748|GO:0020037|GO:0046872|GO:0042744|GO:0009699|GO:0009808|GO:0019438|GO:0044550|GO:0009809	response to stimulus|antioxidant activity|metabolic process|catalytic activity|extracellular region|response to stress|peroxidase activity|cellular metabolic process|biosynthetic process|oxidoreductase activity|oxidation-reduction process|tetrapyrrole binding|reactive oxygen species metabolic process|phenylpropanoid metabolic process|response to oxidative stress|cation binding|cellular aromatic c…	K00430	peroxidase[1.11.1.7]	-	-	Cla97Chr07:21625198-21627270	1753	988	965	8	43	30	115.657421939352	69.014280442782	62.2888610606223	0.599061267479596	2.98434827866132	2.21403961654286	82.3201878142521	1.93248305422793	5.41271860530371	2.04581558603018e-40	5.80521783264084e-38	UP
Cla97C03G058870	Cla97C03G058870	O-fucosyltransferase family protein	GO:0005623|GO:0043226|GO:0003824|GO:0005622|GO:0016740|GO:0012505|GO:0005737|GO:0016757|GO:0005794|GO:0043231	cell|organelle|catalytic activity|intracellular|transferase activity|endomembrane system|cytoplasm|transferase activity, transferring glycosyl groups|Golgi apparatus|intracellular membrane-bounded organelle	-	-	-	-	Cla97Chr03:8169254-8173719	669	696	561	49	43	49	23.4004175435007	25.7749001786994	19.1978090375686	1.94518138213681	1.58217829376648	1.91719675944325	22.7910422532562	1.81485214511551	3.6505429791057	2.26950317261699e-40	6.35051116926589e-38	UP
Cla97C08G156510	Cla97C08G156510	UPF0481 protein At3g47200-like	GO:0005623|GO:0016020|GO:0005886|GO:0071944	cell|membrane|plasma membrane|cell periphery	-	-	-	-	Cla97Chr08:24331827-24333341	26	31	36	573	439	364	1.13451955404446	1.43220274869467	1.53688598483497	28.3773233351097	20.1511881513698	17.7671313068508	1.36786942919137	22.0985475977768	-4.01394912464531	6.1309654236026e-40	1.6920624710866e-37	DOWN
Cla97C01G015990	Cla97C01G015990	Protein kinase-like protein	GO:0004871|GO:0005623|GO:0050896|GO:0023052|GO:0008152|GO:0003824|GO:0016020|GO:0005886|GO:0007154|GO:0007165|GO:0006950|GO:0071944|GO:0044237|GO:0016740|GO:0006807|GO:0044238|GO:0051726|GO:0010941|GO:0008219|GO:0016772|GO:0019538|GO:0023014|GO:0035556|GO:0050790|GO:0007049|GO:0004702|GO:0006793|GO:0000278|GO:0000165|GO:0016773|GO:0007346|GO:0043085|GO:0012501|GO:0051246|GO:0044267|GO:0006796|GO:…	signal transducer activity|cell|response to stimulus|signaling|metabolic process|catalytic activity|membrane|plasma membrane|cell communication|signal transduction|response to stress|cell periphery|cellular metabolic process|transferase activity|nitrogen compound metabolic process|primary metabolic process|regulation of cell cycle|regulation of cell death|cell death|transferase activity, transfer…	-	-	-	-	Cla97Chr01:29745224-29746294	1	1	2	192	1053	767	0.0617358437755555	0.0653772820414179	0.120799560166855	13.4505544253639	68.3734778386908	52.9583974768896	0.0826375619946095	44.9274765803148	-9.08658462576717	1.09916430924708e-39	2.99254909978392e-37	DOWN
Cla97C01G006700	Cla97C01G006700	Invertase/pectin methylesterase inhibitor family protein	GO:0005623|GO:0043226|GO:0005622|GO:0030234|GO:0005737|GO:0050790|GO:0004857|GO:0043231|GO:0005739|GO:0046910|GO:0043086	cell|organelle|intracellular|enzyme regulator activity|cytoplasm|regulation of catalytic activity|enzyme inhibitor activity|intracellular membrane-bounded organelle|mitochondrion|pectinesterase inhibitor activity|negative regulation of catalytic activity	-	-	-	-	Cla97Chr01:6746961-6747593	616	722	422	26	14	22	64.3333349517042	79.8331743037595	43.1181213827037	3.08171207371247	1.5380593575466	2.57009009859132	62.4282102127225	2.39662050995013	4.70312471466429	2.40817645918811e-39	6.46900414976837e-37	UP
Cla97C06G111700	Cla97C06G111700	Transmembrane protein, putative	GO:0005623|GO:0043226|GO:0005622|GO:0005737|GO:0043231|GO:0005739	cell|organelle|intracellular|cytoplasm|intracellular membrane-bounded organelle|mitochondrion	-	-	-	-	Cla97Chr06:2503387-2504304	241	209	185	2	5	5	17.3553726865241	15.9350300625012	13.0340815706169	0.163487894088512	0.378770453364068	0.402797179227807	15.4414947732141	0.315018508893462	5.61523200886987	4.01471764667526e-39	1.06426995299429e-36	UP
Cla97C07G133210	Cla97C07G133210	Amino acid transporter	GO:0051179|GO:0005215|GO:0005623|GO:0016020|GO:0005886|GO:0071944|GO:0022857|GO:0006810|GO:0016021|GO:0022891|GO:0071705|GO:0071702|GO:0015075|GO:0006811|GO:0005342|GO:0006820|GO:0006865|GO:0008509|GO:0015711|GO:0008514|GO:0015171	localization|transporter activity|cell|membrane|plasma membrane|cell periphery|transmembrane transporter activity|transport|integral component of membrane|substrate-specific transmembrane transporter activity|nitrogen compound transport|organic substance transport|ion transmembrane transporter activity|ion transport|organic acid transmembrane transporter activity|anion transport|amino acid transp…	-	-	-	-	Cla97Chr07:5726223-5733558	95	58	65	529	659	508	4.90268624933991	3.16906412262141	3.28182096675235	30.9838567082192	35.7754459028935	29.3253763617332	3.78452377957122	32.028226324282	-3.0811602288447	8.67074137077386e-39	2.26869384931144e-36	DOWN
Cla97C01G000450	Cla97C01G000450	protein IQ-DOMAIN 1-like	GO:0005623|GO:0043226|GO:0005622|GO:0043231|GO:0005634	cell|organelle|intracellular|intracellular membrane-bounded organelle|nucleus	-	-	-	-	Cla97Chr01:272208-274012	257	220	185	3	7	4	15.9082284217872	14.4178604886813	11.2034521365415	0.210725349327172	0.455801298374064	0.276966602700206	13.8431803490033	0.314497750133814	5.45998192099916	1.69655270985594e-38	4.38210864685483e-36	UP
Cla97C06G116930	Cla97C06G116930	Cyclopropane-fatty-acyl-phospholipid synthase family protein	GO:0005623|GO:0008152|GO:0003824|GO:0005622|GO:0016740|GO:0044238|GO:0009058|GO:0005737|GO:0006629|GO:0008610|GO:0008168|GO:0008757|GO:0008825	cell|metabolic process|catalytic activity|intracellular|transferase activity|primary metabolic process|biosynthetic process|cytoplasm|lipid metabolic process|lipid biosynthetic process|methyltransferase activity|S-adenosylmethionine-dependent methyltransferase activity|cyclopropane-fatty-acyl-phospholipid synthase activity	K00574	cyclopropane-fatty-acyl-phospholipid synthase[2.1.1.79]	-	-	Cla97Chr06:8367710-8382243	676	828	600	39	37	56	16.145067912808	20.9369834509278	14.0196191623691	1.05712416637617	0.929574943566758	1.49607480486563	17.0338901753683	1.16092463826952	3.87506172584137	4.00449822651899e-38	1.02124842746428e-35	UP
Cla97C05G093740	Cla97C05G093740	Regulator of Vps4 activity in the MVB pathway protein, putative	GO:0005623|GO:0050896|GO:0005622|GO:0006950|GO:0005737|GO:0006979	cell|response to stimulus|intracellular|response to stress|cytoplasm|response to oxidative stress	-	-	-	-	Cla97Chr05:13461855-13463502	54	50	58	718	2070	870	2.81983192849222	2.76432689963901	2.96308118702179	42.5519822746541	113.706477537081	50.8175956489452	2.84908000505101	69.0253518202268	-4.5985582965265	6.7978573260651e-38	1.71195539435292e-35	DOWN
Cla97C11G213980	Cla97C11G213980	Blue copper protein	GO:0005623|GO:0050896|GO:0009055|GO:0016020|GO:0005886|GO:0071944|GO:0031225|GO:0043169|GO:0031226|GO:0046872|GO:0046658|GO:0046914|GO:0005507	cell|response to stimulus|electron carrier activity|membrane|plasma membrane|cell periphery|anchored component of membrane|cation binding|intrinsic component of plasma membrane|metal ion binding|anchored component of plasma membrane|transition metal ion binding|copper ion binding	-	-	-	-	Cla97Chr11:7589371-7590093	337	362	243	10	7	12	43.4282500980842	49.3902186974794	30.6365451551577	1.46252070118781	0.948919662112086	1.72982650107497	41.1516713169071	1.38042228812496	4.8977694470949	6.88421813462546e-38	1.71230052788024e-35	UP
Cla97C01G001060	Cla97C01G001060	Subtilisin-like protease C1	GO:0005623|GO:0008152|GO:0003824|GO:0005576|GO:0071944|GO:0006807|GO:0044238|GO:0016787|GO:0019538|GO:0008233|GO:0005618|GO:0006508|GO:0008236|GO:0004252|GO:0004175	cell|metabolic process|catalytic activity|extracellular region|cell periphery|nitrogen compound metabolic process|primary metabolic process|hydrolase activity|protein metabolic process|peptidase activity|cell wall|proteolysis|serine-type peptidase activity|serine-type endopeptidase activity|endopeptidase activity	-	-	-	-	Cla97Chr01:803348-809238	3	2	0	109	233	248	0.0892295393841025	0.0629622354179528	0	3.67888791932145	7.28895432765217	8.24975396408654	0.0507305916006851	6.40586540368672	-6.98039369041485	8.63398280734434e-38	2.1213274587752e-35	DOWN
Cla97C01G013530	Cla97C01G013530	glucuronoxylan 4-O-methyltransferase 1	GO:0005623|GO:0043226|GO:0008152|GO:0003824|GO:0016020|GO:0005576|GO:0005622|GO:0044237|GO:0032259|GO:0071554|GO:0016740|GO:0044238|GO:0012505|GO:0031090|GO:0005737|GO:0016021|GO:0098588|GO:0005794|GO:0043231|GO:0005975|GO:0005976|GO:0000139|GO:0008168|GO:0008757|GO:0045491|GO:0030775	cell|organelle|metabolic process|catalytic activity|membrane|extracellular region|intracellular|cellular metabolic process|methylation|cell wall organization or biogenesis|transferase activity|primary metabolic process|endomembrane system|organelle membrane|cytoplasm|integral component of membrane|bounding membrane of organelle|Golgi apparatus|intracellular membrane-bounded organelle|carbohydrate…	K18801	glucuronoxylan 4-O-methyltransferase[2.1.1.112]	-	-	Cla97Chr01:27362652-27363086	193	214	165	0	1	5	29.3309531988748	34.432889115197	24.5326883204026	0	0.159867253419869	0.850040943749716	29.4321768781581	0.336636065723195	6.45006069235247	5.05670081257752e-37	1.22743796712047e-34	UP
Cla97C03G053260	Cla97C03G053260	fasciclin-like arabinogalactan protein 12	GO:0005623|GO:0016020|GO:0005886|GO:0071944|GO:0071554|GO:0042546|GO:0031225|GO:0071669|GO:0009832|GO:0009834	cell|membrane|plasma membrane|cell periphery|cell wall organization or biogenesis|cell wall biogenesis|anchored component of membrane|plant-type cell wall organization or biogenesis|plant-type cell wall biogenesis|plant-type secondary cell wall biogenesis	-	-	-	-	Cla97Chr03:2381708-2384058	694	901	509	14	41	25	62.1674010681019	85.4512043854334	44.6079431021759	1.42335622392392	3.86345862431349	2.50501339464068	64.0755161852371	2.59727608095936	4.62470191526202	7.40177755017882e-37	1.77528109885063e-34	UP
Cla97C08G158540	Cla97C08G158540	isoflavone reductase-like protein	GO:0005623|GO:0050896|GO:0008152|GO:0003824|GO:0016020|GO:0005886|GO:0005622|GO:0006950|GO:0071944|GO:0016491|GO:0005737|GO:0055114|GO:0006979|GO:0010038|GO:0046686	cell|response to stimulus|metabolic process|catalytic activity|membrane|plasma membrane|intracellular|response to stress|cell periphery|oxidoreductase activity|cytoplasm|oxidation-reduction process|response to oxidative stress|response to metal ion|response to cadmium ion	K23050	phenylcoumaran benzylic ether reductase[1.3.1.-]	-	-	Cla97Chr08:25880870-25885471	2218	1662	1535	7	45	50	156.6552629474	124.281098954206	106.067762893512	0.561130819046932	3.34337765565591	3.9502134300103	129.001374931706	2.61824063490438	5.62264493484658	1.94441684510227e-36	4.60872543273828e-34	UP
Cla97C11G220350	Cla97C11G220350	blue copper protein-like	GO:0005623|GO:0050896|GO:0009055|GO:0016020|GO:0005886|GO:0071944|GO:0031225|GO:0043169|GO:0031226|GO:0046872|GO:0046658|GO:0046914|GO:0005507	cell|response to stimulus|electron carrier activity|membrane|plasma membrane|cell periphery|anchored component of membrane|cation binding|intrinsic component of plasma membrane|metal ion binding|anchored component of plasma membrane|transition metal ion binding|copper ion binding	-	-	-	-	Cla97Chr11:26384437-26385735	2917	3183	2223	17	88	72	327.958144141317	378.88648985144	244.519236816987	2.16920334411101	10.4076844573343	9.05487551513256	317.121290269915	7.21058777219262	5.45877406153835	1.16791210794386e-35	2.7360378184587e-33	UP
Cla97C01G014470	Cla97C01G014470	Hexosyltransferase	GO:0005623|GO:0043226|GO:0008152|GO:0003824|GO:0016020|GO:0005622|GO:0044237|GO:0071554|GO:0016740|GO:0044238|GO:0012505|GO:0009058|GO:0031090|GO:0005737|GO:0016021|GO:0016757|GO:0042546|GO:0044262|GO:0071669|GO:0098588|GO:0005794|GO:0043169|GO:0043231|GO:0071555|GO:0005975|GO:0005976|GO:0046872|GO:0005634|GO:0000139|GO:0009832|GO:0016758|GO:0016051|GO:0008194|GO:0015020|GO:0000271|GO:0006073|GO:…	cell|organelle|metabolic process|catalytic activity|membrane|intracellular|cellular metabolic process|cell wall organization or biogenesis|transferase activity|primary metabolic process|endomembrane system|biosynthetic process|organelle membrane|cytoplasm|integral component of membrane|transferase activity, transferring glycosyl groups|cell wall biogenesis|cellular carbohydrate metabolic process|…	K20890	xylan alpha-glucuronosyltransferase[2.4.1.-]	-	-	Cla97Chr01:28205934-28208802	389	398	274	11	20	18	13.6281724135777	14.7625429378982	9.39139077102248	0.437368342923145	0.737066828167916	0.705387758730517	12.5940353741661	0.626607643273859	4.32903444687864	1.36583948457067e-35	3.16293886156843e-33	UP
Cla97C05G097430	Cla97C05G097430	Transferase	GO:0032502|GO:0005623|GO:0043226|GO:0008152|GO:0003824|GO:0005622|GO:0016874|GO:0016740|GO:0044238|GO:0012505|GO:0009058|GO:0005783|GO:0005737|GO:0006629|GO:0016746|GO:0016131|GO:0043231|GO:0010087|GO:0005634|GO:0016132|GO:0008610|GO:0016747|GO:0016405|GO:0008202|GO:0006694|GO:0003996	developmental process|cell|organelle|metabolic process|catalytic activity|intracellular|ligase activity|transferase activity|primary metabolic process|endomembrane system|biosynthetic process|endoplasmic reticulum|cytoplasm|lipid metabolic process|transferase activity, transferring acyl groups|brassinosteroid metabolic process|intracellular membrane-bounded organelle|phloem or xylem histogenesis|…	-	-	-	-	Cla97Chr05:26817693-26823015	15	14	15	242	264	179	0.785143895135329	0.775852353868551	0.768112937533201	14.376124863237	14.5361483632128	10.4804189327814	0.776369728845694	13.1308973864104	-4.08007783790624	1.40779499928383e-35	3.22305066483765e-33	DOWN
Cla97C10G196680	Cla97C10G196680	LOB domain-containing protein 25-like	GO:0005623|GO:0043226|GO:0005622|GO:0043231|GO:0005634	cell|organelle|intracellular|intracellular membrane-bounded organelle|nucleus	-	-	-	-	Cla97Chr10:26486330-26487121	182	119	203	1	2	1	22.6587650785105	15.6855994571712	24.7259472981899	0.141320044042612	0.261929398258542	0.139298453573082	21.0234372779572	0.180849298624745	6.86106675238978	1.84634660147754e-35	4.17958932359191e-33	UP
Cla97C06G113030	Cla97C06G113030	Cysteine synthase	GO:0032502|GO:0000003|GO:0050896|GO:0003824|GO:0016829|GO:0006950|GO:0003006|GO:0009611|GO:0007275|GO:0007568|GO:0009835|GO:0016846|GO:0048608|GO:0009836|GO:0010154|GO:0050017	developmental process|reproduction|response to stimulus|catalytic activity|lyase activity|response to stress|developmental process involved in reproduction|response to wounding|multicellular organism development|aging|fruit ripening|carbon-sulfur lyase activity|reproductive structure development|fruit ripening, climacteric|fruit development|L-3-cyanoalanine synthase activity	K13034|K13034|K13034	L-3-cyanoalanine synthase/ cysteine synthase[2.5.1.47 4.4.1.9]|L-3-cyanoalanine synthase/ cysteine synthase[2.5.1.47 4.4.1.9]|L-3-cyanoalanine synthase/ cysteine synthase[2.5.1.47 4.4.1.9]	-	-	Cla97Chr06:4068992-4074668	520	383	596	3143	3217	3651	30.5569916850577	23.8284426060548	34.2644917187202	209.61439881868	198.859882061797	239.987148798844	29.5499753366109	216.153809893107	-2.8708294337793	2.13048352124285e-35	4.76920572249775e-33	DOWN
Cla97C07G134810	Cla97C07G134810	cation/H(+) antiporter 18-like	GO:0051179|GO:0005215|GO:0005623|GO:0043226|GO:0016020|GO:0005622|GO:0022857|GO:0012505|GO:0005768|GO:0006810|GO:0005737|GO:0016021|GO:0022891|GO:0031982|GO:0043231|GO:0031410|GO:0009536|GO:0005770|GO:0055085|GO:0015075|GO:0006811|GO:0006812|GO:0009507|GO:0015297|GO:0034220|GO:0015992|GO:0008324|GO:0030001|GO:0015491|GO:1902600|GO:0015672|GO:0098655|GO:0046873|GO:0006814|GO:0005451|GO:0015299|GO:…	localization|transporter activity|cell|organelle|membrane|intracellular|transmembrane transporter activity|endomembrane system|endosome|transport|cytoplasm|integral component of membrane|substrate-specific transmembrane transporter activity|vesicle|intracellular membrane-bounded organelle|cytoplasmic vesicle|plastid|late endosome|transmembrane transport|ion transmembrane transporter activity|ion …	-	-	-	-	Cla97Chr07:17968798-17972066	11	11	2	444	235	273	0.30681872777276	0.324859664360976	0.0545891683285662	14.0560601736466	6.89554007630636	8.51810250945536	0.228755853487434	9.82323425313611	-5.42431753804679	2.74725052918737e-35	6.08229191335581e-33	DOWN
Cla97C06G114240	Cla97C06G114240	zinc finger protein 6-like	GO:0032502|GO:0005623|GO:0050896|GO:0043226|GO:0023052|GO:0008152|GO:0007154|GO:0005622|GO:0007165|GO:0044237|GO:0006807|GO:0044238|GO:0003700|GO:0009058|GO:0005737|GO:0003676|GO:0009755|GO:0030529|GO:0007275|GO:0006139|GO:0043169|GO:0043231|GO:0006725|GO:0009725|GO:0051252|GO:0030154|GO:0090558|GO:0046872|GO:0005829|GO:0009736|GO:0010476|GO:0005634|GO:0003677|GO:0009735|GO:0010468|GO:0005840|GO:…	developmental process|cell|response to stimulus|organelle|signaling|metabolic process|cell communication|intracellular|signal transduction|cellular metabolic process|nitrogen compound metabolic process|primary metabolic process|transcription factor activity, sequence-specific DNA binding|biosynthetic process|cytoplasm|nucleic acid binding|hormone-mediated signaling pathway|intracellular ribonucle…	-	-	-	-	Cla97Chr06:5153637-5154047	26	17	34	276	335	264	4.18198813717119	2.89509888403029	5.35037941140212	50.3844983818562	56.682860108541	47.4997673695856	4.14248881086787	51.5223752866609	-3.6366294004204	3.34237256219227e-35	7.31943260983561e-33	DOWN
Cla97C04G073810	Cla97C04G073810	Laccase	GO:0008152|GO:0003824|GO:0005576|GO:0048046|GO:0044237|GO:0071554|GO:0009058|GO:0016491|GO:0042546|GO:0055114|GO:0071669|GO:0009698|GO:0043169|GO:0006725|GO:0019748|GO:0046872|GO:0016682|GO:0019439|GO:0009832|GO:0009699|GO:0009808|GO:0019438|GO:0044550|GO:0009834|GO:0046914|GO:0052716|GO:0009809|GO:0046274|GO:0005507	metabolic process|catalytic activity|extracellular region|apoplast|cellular metabolic process|cell wall organization or biogenesis|biosynthetic process|oxidoreductase activity|cell wall biogenesis|oxidation-reduction process|plant-type cell wall organization or biogenesis|phenylpropanoid metabolic process|cation binding|cellular aromatic compound metabolic process|secondary metabolic process|meta…	K05909	laccase[1.10.3.2]	-	-	Cla97Chr04:21580188-21583801	1204	1375	866	67	91	109	47.6331339001274	57.5938420843483	33.5191024453905	3.00833352600986	3.78716051862687	4.82367904440109	46.2486928099554	3.87305769634594	3.57786769109702	7.61338045416747e-35	1.64932017215174e-32	UP
Cla97C10G203600	Cla97C10G203600	Receptor-like kinase	GO:0005623|GO:0003824|GO:0016020|GO:0005886|GO:0030246|GO:0071944|GO:0016740|GO:0016772|GO:0016301	cell|catalytic activity|membrane|plasma membrane|carbohydrate binding|cell periphery|transferase activity|transferase activity, transferring phosphorus-containing groups|kinase activity	-	-	-	-	Cla97Chr10:33227326-33229503	903	830	819	75	119	91	27.4087522764046	26.6728811944454	24.3207523697659	2.58364770981498	3.7995998040769	3.08966987257564	26.1341286135386	3.15763912882251	3.04901684937728	1.06246756560583e-34	2.27718447279368e-32	UP
Cla97C07G136680	Cla97C07G136680	protein trichome birefringence-like 31	GO:0005623|GO:0043226|GO:0003824|GO:0005622|GO:0071554|GO:0016740|GO:0012505|GO:0005737|GO:0016746|GO:0005794|GO:0043231|GO:0016747|GO:0008374|GO:0016407|GO:0016413	cell|organelle|catalytic activity|intracellular|cell wall organization or biogenesis|transferase activity|endomembrane system|cytoplasm|transferase activity, transferring acyl groups|Golgi apparatus|intracellular membrane-bounded organelle|transferase activity, transferring acyl groups other than amino-acyl groups|O-acyltransferase activity|acetyltransferase activity|O-acetyltransferase activity	-	-	-	-	Cla97Chr07:24142741-24146184	211	175	147	0	3	5	11.1770501980107	9.81463093229314	7.61821176751816	0	0.167168882782795	0.296288309720454	9.53663096594067	0.154485730834416	5.94793419703766	1.1211034048628e-34	2.37756529450219e-32	UP
Cla97C08G156670	Cla97C08G156670	UPF0481 protein At3g47200-like	GO:0005623|GO:0016020|GO:0005886|GO:0071944	cell|membrane|plasma membrane|cell periphery	-	-	-	-	Cla97Chr08:24409541-24410914	0	0	0	75	114	86	0	0	0	4.09547650071108	5.76988143893106	4.62848120228429	0	4.83127971397548	-Inf	1.80195041773372e-34	3.78165573605013e-32	DOWN
Cla97C01G002430	Cla97C01G002430	Myb transcription factor	GO:0005623|GO:0043226|GO:0008152|GO:0003682|GO:0005622|GO:0044237|GO:0071554|GO:0006807|GO:0044238|GO:0003700|GO:0009058|GO:2000652|GO:0003676|GO:0042546|GO:0006139|GO:0071669|GO:0009698|GO:0043231|GO:0006725|GO:0019748|GO:0051252|GO:2000762|GO:0005634|GO:0003677|GO:0009832|GO:0010468|GO:0010628|GO:0009699|GO:0016070|GO:0009808|GO:0019438|GO:0044550|GO:0032774|GO:0006355|GO:0045893|GO:0006351|GO:…	cell|organelle|metabolic process|chromatin binding|intracellular|cellular metabolic process|cell wall organization or biogenesis|nitrogen compound metabolic process|primary metabolic process|transcription factor activity, sequence-specific DNA binding|biosynthetic process|regulation of secondary cell wall biogenesis|nucleic acid binding|cell wall biogenesis|nucleobase-containing compound metaboli…	-	-	-	-	Cla97Chr01:2211882-2214072	156	196	138	0	4	1	10.6759908201985	14.2013200243339	9.23961217073402	0	0.287959649017155	0.0765708890758868	11.3723076717555	0.121510179364347	6.54830404690149	9.07277630254144e-34	1.88442499141549e-31	UP
Cla97C08G150480	Cla97C08G150480	Kinesin-like protein	GO:0005623|GO:0043226|GO:0003824|GO:0043234|GO:0005622|GO:0007017|GO:0016787|GO:0007018|GO:0016817|GO:0005875|GO:0005856|GO:0005871|GO:0016818|GO:0016462|GO:0015630|GO:0017111|GO:0003774|GO:0016887|GO:0003777	cell|organelle|catalytic activity|protein complex|intracellular|microtubule-based process|hydrolase activity|microtubule-based movement|hydrolase activity, acting on acid anhydrides|microtubule associated complex|cytoskeleton|kinesin complex|hydrolase activity, acting on acid anhydrides, in phosphorus-containing anhydrides|pyrophosphatase activity|microtubule cytoskeleton|nucleoside-triphosphatas…	-	-	-	-	Cla97Chr08:18926657-18937633	1032	1385	1284	80	147	97	21.5967960056698	30.6866756753451	26.288521166072	1.90007004489766	3.23605936053609	2.27064472559125	26.1906642823623	2.46892471034167	3.40709790430139	1.05977511995153e-33	2.16427769990809e-31	UP
Cla97C09G165140	Cla97C09G165140	cucumber peeling cupredoxin-like	GO:0051179|GO:0005623|GO:0050896|GO:0009055|GO:0043226|GO:0008152|GO:0016020|GO:0005886|GO:0005622|GO:0006950|GO:0051707|GO:0071944|GO:0009607|GO:0006810|GO:0005737|GO:0009611|GO:0031225|GO:0055114|GO:0009314|GO:0009620|GO:0006952|GO:0006979|GO:0043169|GO:0031226|GO:0043231|GO:0050832|GO:0046872|GO:0005773|GO:0006811|GO:0046658|GO:0009416|GO:0006812|GO:0046914|GO:0009642|GO:0009646|GO:0030001|GO:…	localization|cell|response to stimulus|electron carrier activity|organelle|metabolic process|membrane|plasma membrane|intracellular|response to stress|response to other organism|cell periphery|response to biotic stimulus|transport|cytoplasm|response to wounding|anchored component of membrane|oxidation-reduction process|response to radiation|response to fungus|defense response|response to oxidativ…	-	-	-	-	Cla97Chr09:2433333-2435117	16	18	24	203	499	423	2.04991439581306	2.44153415039573	3.00824582302968	29.5171663811254	67.2511344255499	60.6204880670224	2.49989812307949	52.4629296245659	-4.39135716467333	1.06350073108106e-33	2.16427769990809e-31	DOWN
Cla97C06G127120	Cla97C06G127120	Protein DETOXIFICATION	GO:0005623|GO:0043226|GO:0005622|GO:0005737|GO:0043231|GO:0005739	cell|organelle|intracellular|cytoplasm|intracellular membrane-bounded organelle|mitochondrion	-	-	-	-	Cla97Chr06:28754078-28761068	196	168	137	0	5	2	20.865252669181	18.9350597385419	14.2685623066984	0	0.559921539755578	0.238108492736242	18.0229582381404	0.266010010830607	6.08221148020373	1.16411504545173e-33	2.3453425820716e-31	UP
Cla97C01G005430	Cla97C01G005430	MYB transcription factor 2	GO:0005623|GO:0043226|GO:0008152|GO:0003682|GO:0005622|GO:0044237|GO:0071554|GO:0006807|GO:0044238|GO:0003700|GO:0009058|GO:2000652|GO:0003676|GO:0042546|GO:0006139|GO:0071669|GO:0043231|GO:0006725|GO:0051252|GO:0005634|GO:0003677|GO:0009832|GO:0010468|GO:0016070|GO:0019438|GO:0032774|GO:0006355|GO:0006351|GO:0009834|GO:0000975|GO:2001141|GO:0044212|GO:1903506	cell|organelle|metabolic process|chromatin binding|intracellular|cellular metabolic process|cell wall organization or biogenesis|nitrogen compound metabolic process|primary metabolic process|transcription factor activity, sequence-specific DNA binding|biosynthetic process|regulation of secondary cell wall biogenesis|nucleic acid binding|cell wall biogenesis|nucleobase-containing compound metaboli…	-	-	-	-	Cla97Chr01:5174665-5175849	138	110	115	0	2	0	12.9404441513545	10.9208142487307	10.5502108889576	0	0.197282993581966	0	11.4704897630143	0.0657609978606553	7.44647908631397	1.19160812025946e-33	2.37696324741261e-31	UP
Cla97C06G124420	Cla97C06G124420	Aspartic protease	GO:0008152|GO:0005576|GO:0006807|GO:0044238|GO:0019538|GO:0006508	metabolic process|extracellular region|nitrogen compound metabolic process|primary metabolic process|protein metabolic process|proteolysis	-	-	-	-	Cla97Chr06:26604396-26605859	54	28	28	312	573	654	2.43846121685188	1.33866328269943	1.23698239543404	15.9897716511696	27.218382685225	33.0343413134363	1.67136896499512	25.4141652166103	-3.92653068562803	1.78897001806099e-33	3.53356656410536e-31	DOWN
Cla97C11G211300	Cla97C11G211300	Polyol transporter 5	GO:0051179|GO:0005215|GO:0005623|GO:0016020|GO:0005886|GO:0071944|GO:0022857|GO:0006810|GO:0016021|GO:0022891|GO:0015144|GO:0031226|GO:0015575|GO:0005887|GO:0071702|GO:0055085|GO:0015075|GO:0008643|GO:0006811|GO:0015576|GO:0015168|GO:0051119|GO:0006812|GO:0015749|GO:0015145|GO:0034220|GO:0008324|GO:0034219|GO:0015293|GO:0005351|GO:0098655|GO:0015294|GO:0005365|GO:0035428|GO:0015148|GO:0005354|GO:…	localization|transporter activity|cell|membrane|plasma membrane|cell periphery|transmembrane transporter activity|transport|integral component of membrane|substrate-specific transmembrane transporter activity|carbohydrate transmembrane transporter activity|intrinsic component of plasma membrane|mannitol transmembrane transporter activity|integral component of plasma membrane|organic substance tra…	-	-	-	-	Cla97Chr11:4711651-4713313	126	242	165	1817	1752	1601	5.23882619698106	10.6528992521904	6.7117732197328	85.7407045173274	76.6276925637423	74.4599914389084	7.53449955630142	78.942796173326	-3.38922402486571	1.88492962273018e-33	3.68695894263543e-31	DOWN
Cla97C06G117230	Cla97C06G117230	Ammonium transporter	GO:0051179|GO:0005215|GO:0032502|GO:0005623|GO:0050896|GO:0043226|GO:0016020|GO:0019740|GO:0005886|GO:0009653|GO:0007154|GO:0005622|GO:0006950|GO:0071944|GO:0009506|GO:0022857|GO:0005911|GO:0006810|GO:0016021|GO:0009791|GO:0042594|GO:0001763|GO:0007275|GO:0010015|GO:0048364|GO:0022891|GO:0031226|GO:0043231|GO:0010311|GO:0009725|GO:0080167|GO:0005887|GO:0009737|GO:0071705|GO:0005634|GO:0080181|GO:…	localization|transporter activity|developmental process|cell|response to stimulus|organelle|membrane|nitrogen utilization|plasma membrane|anatomical structure morphogenesis|cell communication|intracellular|response to stress|cell periphery|plasmodesma|transmembrane transporter activity|cell-cell junction|transport|integral component of membrane|post-embryonic development|response to starvation|mo…	-	-	-	-	Cla97Chr06:8755733-8757235	66	64	42	500	1547	970	2.90298515966481	2.98035015906877	1.80734928689009	24.9597751347221	71.578089722311	47.7245144486023	2.56356153520789	48.0874597685451	-4.22943928409834	2.80679767203123e-33	5.43736083638587e-31	DOWN
Cla97C03G057400	Cla97C03G057400	Transcription factor	GO:0005623|GO:0050896|GO:0043226|GO:0008152|GO:0005622|GO:0005515|GO:0006950|GO:0051707|GO:0044237|GO:0006807|GO:0044238|GO:0009607|GO:0003700|GO:0009058|GO:0003676|GO:0006139|GO:0009620|GO:0046983|GO:0006952|GO:0043231|GO:0006725|GO:0051252|GO:0050832|GO:0005634|GO:0003677|GO:0010468|GO:0016070|GO:0019438|GO:0032774|GO:0006355|GO:0006351|GO:2001141|GO:1903506	cell|response to stimulus|organelle|metabolic process|intracellular|protein binding|response to stress|response to other organism|cellular metabolic process|nitrogen compound metabolic process|primary metabolic process|response to biotic stimulus|transcription factor activity, sequence-specific DNA binding|biosynthetic process|nucleic acid binding|nucleobase-containing compound metabolic process|…	-	-	-	-	Cla97Chr03:6112583-6115933	225	266	275	3	10	12	24.5453404257254	30.7226232168115	29.3502352300145	0.371377348319174	1.14756196761787	1.46435807764267	28.2060662908505	0.994432464526571	4.82598827102078	3.06183810651077e-33	5.8749383173212e-31	UP
Cla97C03G061380	Cla97C03G061380	CRIB domain	GO:0051179|GO:0032502|GO:0000003|GO:0005623|GO:0043226|GO:0016020|GO:0040007|GO:0005886|GO:0009653|GO:0005622|GO:0005515|GO:0045177|GO:0040008|GO:0071944|GO:0071554|GO:0003006|GO:0048589|GO:0051641|GO:0016049|GO:0043254|GO:0006810|GO:0009860|GO:0048868|GO:0005737|GO:0042546|GO:0032940|GO:0016324|GO:0071669|GO:0009826|GO:0009856|GO:0060560|GO:0030029|GO:0043231|GO:0071555|GO:0060627|GO:0006887|GO:…	localization|developmental process|reproduction|cell|organelle|membrane|growth|plasma membrane|anatomical structure morphogenesis|intracellular|protein binding|apical part of cell|regulation of growth|cell periphery|cell wall organization or biogenesis|developmental process involved in reproduction|developmental growth|cellular localization|cell growth|regulation of protein complex assembly|trans…	-	-	-	-	Cla97Chr03:18627182-18629905	206	261	159	0	6	3	28.9138811020136	38.7854787720875	21.8336639240007	0	0.885888601753412	0.470982702412979	29.8443412660339	0.45229043472213	6.04406411486922	3.13612412963191e-33	5.96070687166925e-31	UP
Cla97C02G027980	Cla97C02G027980	Xyloglucan endotransglucosylase/hydrolase	GO:0005623|GO:0008152|GO:0003824|GO:0005576|GO:0048046|GO:0071944|GO:0044237|GO:0071554|GO:0016740|GO:0044238|GO:0016787|GO:0016757|GO:0042546|GO:0044262|GO:0071555|GO:0016798|GO:0005975|GO:0005618|GO:0005976|GO:0016758|GO:0004553|GO:0046527|GO:0006073|GO:0016762|GO:0010411	cell|metabolic process|catalytic activity|extracellular region|apoplast|cell periphery|cellular metabolic process|cell wall organization or biogenesis|transferase activity|primary metabolic process|hydrolase activity|transferase activity, transferring glycosyl groups|cell wall biogenesis|cellular carbohydrate metabolic process|cell wall organization|hydrolase activity, acting on glycosyl bonds|ca…	K08235	xyloglucan:xyloglucosyl transferase[2.4.1.207]	ko522	Endocrine resistance	Cla97Chr02:1535106-1537307	123	114	166	1	1	0	9.37875015818804	9.20311896657825	12.3833997506857	0.0865524145174477	0.0802102136535673	0	10.3217562918173	0.0555875427236717	7.5367111487503	3.69106728316846e-33	6.94990023869112e-31	UP
Cla97C10G192570	Cla97C10G192570	Classical arabinogalactan protein 1	GO:0005623|GO:0016020|GO:0005886|GO:0071944|GO:0031225	cell|membrane|plasma membrane|cell periphery|anchored component of membrane	-	-	-	-	Cla97Chr10:20205105-20205488	854	1387	862	80	68	58	147.023309062386	252.810538011843	145.186634188464	15.6310449787284	12.3147743649993	11.16927196317	181.673493754231	13.0383637689659	3.80051320799428	3.85718827169137e-33	7.19544186201536e-31	UP
Cla97C10G204430	Cla97C10G204430	Laccase	GO:0008152|GO:0003824|GO:0005576|GO:0048046|GO:0044237|GO:0009058|GO:0016491|GO:0055114|GO:0009698|GO:0043169|GO:0006725|GO:0019748|GO:0046872|GO:0016682|GO:0019439|GO:0009699|GO:0009808|GO:0019438|GO:0044550|GO:0046914|GO:0052716|GO:0009809|GO:0046274|GO:0005507	metabolic process|catalytic activity|extracellular region|apoplast|cellular metabolic process|biosynthetic process|oxidoreductase activity|oxidation-reduction process|phenylpropanoid metabolic process|cation binding|cellular aromatic compound metabolic process|secondary metabolic process|metal ion binding|oxidoreductase activity, acting on diphenols and related substances as donors, oxygen as acc…	K05909	laccase[1.10.3.2]	-	-	Cla97Chr10:33851297-33856375	184	232	162	4	5	5	7.02717644948373	9.38082696447921	6.05298682935435	0.173365463008692	0.200873065388916	0.213615141843516	7.48699674777243	0.195951223413708	5.25582064227513	1.23431854710847e-32	2.28145098794444e-30	UP
Cla97C11G213450	Cla97C11G213450	WAS/WASL-interacting protein family member 2, putative isoform 1	-	-	-	-	-	-	Cla97Chr11:6868125-6869651	230	165	171	5	8	6	13.5155528409409	10.2655004259858	9.83091833826309	0.333454719870821	0.494522703912127	0.394369516153801	11.2039905350633	0.407448979978916	4.78124944053552	1.44646757474325e-32	2.64927111166839e-30	UP
Cla97C09G162240	Cla97C09G162240	Receptor protein kinase, putative	GO:0005623|GO:0050896|GO:0023052|GO:0003824|GO:0016020|GO:0005886|GO:0007154|GO:0007165|GO:0042995|GO:0006950|GO:0051707|GO:0071944|GO:0016740|GO:0009607|GO:0016772|GO:0009755|GO:0009968|GO:0009966|GO:0000166|GO:0009620|GO:0006952|GO:0009725|GO:0009737|GO:0050832|GO:0009788|GO:0017076|GO:0090406|GO:0009738|GO:0016301|GO:0009787|GO:0005524|GO:0030554|GO:0071215	cell|response to stimulus|signaling|catalytic activity|membrane|plasma membrane|cell communication|signal transduction|cell projection|response to stress|response to other organism|cell periphery|transferase activity|response to biotic stimulus|transferase activity, transferring phosphorus-containing groups|hormone-mediated signaling pathway|negative regulation of signal transduction|regulation o…	-	-	-	-	Cla97Chr09:289900-294170	80	70	60	369	599	622	1.97634691548898	1.83087986766864	1.45016334518247	10.3459184975954	15.5664465199357	17.1882933592676	1.75246337611336	14.3668861255996	-3.03529120692907	1.70901943896652e-32	3.10194726458185e-30	DOWN
Cla97C04G075610	Cla97C04G075610	fasciclin-like arabinogalactan protein 11	GO:0005623|GO:0016020|GO:0005886|GO:0071944|GO:0071554|GO:0042546|GO:0031225|GO:0071669|GO:0009832|GO:0009834	cell|membrane|plasma membrane|cell periphery|cell wall organization or biogenesis|cell wall biogenesis|anchored component of membrane|plant-type cell wall organization or biogenesis|plant-type cell wall biogenesis|plant-type secondary cell wall biogenesis	-	-	-	-	Cla97Chr04:23105417-23106166	430	496	307	11	11	26	37.9023936111392	46.2882081274229	26.4744962113818	1.10041875079463	1.01995307681876	2.56355648545617	36.8883659833146	1.56130943768985	4.56233748431766	4.1748598272801e-32	7.44344256108073e-30	UP
Cla97C05G101700	Cla97C05G101700	HXXXD-type acyl-transferase family protein	GO:0005623|GO:0003824|GO:0005622|GO:0016740|GO:0005737|GO:0016746|GO:0005829|GO:0016747	cell|catalytic activity|intracellular|transferase activity|cytoplasm|transferase activity, transferring acyl groups|cytosol|transferase activity, transferring acyl groups other than amino-acyl groups	-	-	-	-	Cla97Chr05:30262191-30263570	4	11	15	215	625	759	0.191595332887891	0.557911162706893	0.702990318916256	11.6892846805386	31.4955866112513	40.6716253872327	0.484165604837013	27.9521655596742	-5.85131565439142	4.13989416314686e-32	7.44344256108073e-30	DOWN
Cla97C06G122390	Cla97C06G122390	1-deoxy-D-xylulose-5-phosphate synthase 2b	GO:0005623|GO:0043226|GO:0008152|GO:0003824|GO:0005622|GO:0005515|GO:0044237|GO:0016740|GO:0006807|GO:0044238|GO:0009058|GO:0006790|GO:1901135|GO:0005737|GO:0006629|GO:0044255|GO:0006081|GO:0043169|GO:0043231|GO:0015995|GO:0006725|GO:0006793|GO:0006720|GO:0009532|GO:0009536|GO:0046872|GO:0006772|GO:0008661|GO:0006796|GO:0006778|GO:0008610|GO:0019438|GO:0008299|GO:0008654|GO:0006644|GO:0019288|GO:…	cell|organelle|metabolic process|catalytic activity|intracellular|protein binding|cellular metabolic process|transferase activity|nitrogen compound metabolic process|primary metabolic process|biosynthetic process|sulfur compound metabolic process|carbohydrate derivative metabolic process|cytoplasm|lipid metabolic process|cellular lipid metabolic process|cellular aldehyde metabolic process|cation …	K01662|K01662	1-deoxy-D-xylulose-5-phosphate synthase[2.2.1.7]|1-deoxy-D-xylulose-5-phosphate synthase[2.2.1.7]	-	-	Cla97Chr06:24750898-24754912	2	2	3	109	233	380	0.0613919114982544	0.0649791315385836	0.0900646322018458	3.79673530392367	7.52244450806443	13.0456848916501	0.0721452250795613	8.1216215678794	-6.81472008197989	1.26457536072292e-31	2.23485963091971e-29	DOWN
Cla97C09G167630	Cla97C09G167630	Beta-xylosidase 2	GO:0005623|GO:0008152|GO:0003824|GO:0005576|GO:0071944|GO:0044237|GO:0071554|GO:0031012|GO:0044238|GO:0016787|GO:0005578|GO:0016798|GO:0005975|GO:0005618|GO:0016052|GO:0005976|GO:0009505|GO:0004553|GO:0031222|GO:0000272|GO:0046556|GO:0009044|GO:0045491|GO:0045493	cell|metabolic process|catalytic activity|extracellular region|cell periphery|cellular metabolic process|cell wall organization or biogenesis|extracellular matrix|primary metabolic process|hydrolase activity|proteinaceous extracellular matrix|hydrolase activity, acting on glycosyl bonds|carbohydrate metabolic process|cell wall|carbohydrate catabolic process|polysaccharide metabolic process|plant-…	-	-	-	-	Cla97Chr09:4328675-4334673	189	166	121	1	3	4	5.35328323998511	4.97802358539008	3.35302587313022	0.0321512182461984	0.0893859321820602	0.126735360618603	4.56144423283514	0.0827575036822872	5.78445674086977	1.30734906860482e-31	2.29036188566795e-29	UP
Cla97C01G003860	Cla97C01G003860	MYB transcription factor 1	GO:0005623|GO:0043226|GO:0008152|GO:0003682|GO:0005622|GO:0044237|GO:0071554|GO:0006807|GO:0044238|GO:0003700|GO:0009058|GO:2000652|GO:0003676|GO:0042546|GO:0006139|GO:0071669|GO:0043231|GO:0006725|GO:0051252|GO:0005634|GO:0003677|GO:0009832|GO:0010468|GO:0016070|GO:0019438|GO:0032774|GO:0006355|GO:0006351|GO:0009834|GO:0000975|GO:2001141|GO:0044212|GO:1903506	cell|organelle|metabolic process|chromatin binding|intracellular|cellular metabolic process|cell wall organization or biogenesis|nitrogen compound metabolic process|primary metabolic process|transcription factor activity, sequence-specific DNA binding|biosynthetic process|regulation of secondary cell wall biogenesis|nucleic acid binding|cell wall biogenesis|nucleobase-containing compound metaboli…	-	-	-	-	Cla97Chr01:3714437-3716524	206	183	207	7	12	8	16.9383557202095	15.9310854348717	16.6519470119042	0.653256774412846	1.03794410802452	0.735821720606517	16.5071293889951	0.809007534347961	4.35079230667215	3.05142092248133e-31	5.29973942458891e-29	UP
Cla97C04G074620	Cla97C04G074620	DUF668 domain-containing protein/DUF3475 domain-containing protein	-	-	-	-	-	-	Cla97Chr04:22294168-22295673	4	5	0	116	427	420	0.175565444478944	0.232369965295204	0	5.77914096366501	19.7174920228908	20.623067058265	0.135978469924716	15.3732333482736	-6.82089857777299	4.35882303235874e-31	7.50574424213091e-29	DOWN
Cla97C05G108820	Cla97C05G108820	DUF4378 domain-containing protein	-	-	-	-	-	-	Cla97Chr05:35408190-35409142	174	185	152	4	7	5	18.795631278708	21.1577740832859	16.063568353863	0.490352314490272	0.795417952064542	0.60419576884171	18.6723245719523	0.629988678465508	4.8894318316633	5.70869669980252e-31	9.74687393312893e-29	UP
Cla97C09G162640	Cla97C09G162640	Late embryogenesis abundant (LEA) hydroxyproline-rich glycoprotein family	GO:0005623|GO:0016020|GO:0005886|GO:0071944|GO:0009506|GO:0005911	cell|membrane|plasma membrane|cell periphery|plasmodesma|cell-cell junction	-	-	-	-	Cla97Chr09:550935-551720	744	750	514	32	62	65	62.576301342234	66.7865170230938	42.295213175709	3.05458173778791	5.48552140551381	6.11530994704531	57.2193438470123	4.88513769678234	3.55003182094948	1.05187936281666e-30	1.78085827921574e-28	UP
Cla97C02G040470	Cla97C02G040470	protein NIM1-INTERACTING 1-like	-	-	-	-	-	-	Cla97Chr02:28420790-28421140	76	57	85	374	516	471	14.3142529528867	11.3662452194065	15.6626214269543	79.9455345199388	102.233058981834	99.2299323050825	13.7810398664158	93.8028419356184	-2.76694688000103	1.17535727863006e-30	1.97332692437998e-28	DOWN
Cla97C05G088540	Cla97C05G088540	protein CHUP1, chloroplastic	GO:0005623|GO:0043226|GO:0016020|GO:0005622|GO:0031090|GO:0005737|GO:0042170|GO:0098588|GO:0043231|GO:0009657|GO:0009536|GO:0031969|GO:0009527|GO:0009526|GO:0009707|GO:0009507|GO:0009658|GO:0009941	cell|organelle|membrane|intracellular|organelle membrane|cytoplasm|plastid membrane|bounding membrane of organelle|intracellular membrane-bounded organelle|plastid organization|plastid|chloroplast membrane|plastid outer membrane|plastid envelope|chloroplast outer membrane|chloroplast|chloroplast organization|chloroplast envelope	-	-	-	-	Cla97Chr05:6666847-6670597	208	168	131	5	5	3	8.8314716641403	7.55213365294447	5.44169138168843	0.240935491236142	0.223321307763786	0.142474536182732	7.27509889959107	0.20224377839422	5.16879963356411	1.70076812065065e-30	2.83184920055773e-28	UP
Cla97C11G223060	Cla97C11G223060	Cytochrome P450 family 72 protein	GO:0008152|GO:0016020|GO:0019825|GO:0016021|GO:0055114	metabolic process|membrane|oxygen binding|integral component of membrane|oxidation-reduction process	-	-	-	-	Cla97Chr11:29001881-29006164	243	363	344	1993	3033	3963	10.2977373741003	16.2866674749188	14.2621426859171	95.8543675315158	135.206148946022	187.857315128458	13.6155158449787	139.639277201999	-3.35838124710013	1.98925286718419e-30	3.28503914058688e-28	DOWN
Cla97C05G098760	Cla97C05G098760	Receptor like protein kinase S.2	GO:0004871|GO:0005623|GO:0050896|GO:0023052|GO:0008152|GO:0003824|GO:0016020|GO:0005886|GO:0007154|GO:0007165|GO:0005515|GO:0071944|GO:0044237|GO:0004872|GO:0009506|GO:0016740|GO:0006807|GO:0044238|GO:0005911|GO:0016772|GO:0019538|GO:0009755|GO:0004888|GO:0001653|GO:0007166|GO:0019899|GO:0006793|GO:0009725|GO:0016773|GO:0019199|GO:0044267|GO:0006796|GO:0016301|GO:0007178|GO:0006464|GO:0004675|GO:…	signal transducer activity|cell|response to stimulus|signaling|metabolic process|catalytic activity|membrane|plasma membrane|cell communication|signal transduction|protein binding|cell periphery|cellular metabolic process|receptor activity|plasmodesma|transferase activity|nitrogen compound metabolic process|primary metabolic process|cell-cell junction|transferase activity, transferring phosphorus…	-	-	-	-	Cla97Chr05:27928429-27930282	194	126	114	669	1119	968	9.91885826001094	6.82060372592824	5.7024056552558	38.8201212277444	60.183900704503	55.3611834946285	7.48062254706499	51.4550684756253	-2.78208295065936	2.01798832038847e-30	3.30539924315987e-28	DOWN
Cla97C07G135320	Cla97C07G135320	Protein of unknown function (DUF604)	GO:0005623|GO:0043226|GO:0003824|GO:0005622|GO:0016740|GO:0012505|GO:0005737|GO:0016757|GO:0005794|GO:0043231	cell|organelle|catalytic activity|intracellular|transferase activity|endomembrane system|cytoplasm|transferase activity, transferring glycosyl groups|Golgi apparatus|intracellular membrane-bounded organelle	-	-	-	-	Cla97Chr07:20583865-20590690	89	76	47	645	968	460	3.90684020494814	3.53213994866018	2.0184737881124	32.1339354146802	44.6991388247266	22.5871664826559	3.15248464724024	33.1400802406876	-3.39401584601525	2.1564263473994e-30	3.50367109847223e-28	DOWN
Cla97C07G143680	Cla97C07G143680	Protease inhibitor/seed storage/lipid transfer protein family protein	GO:0051179|GO:0005576|GO:0008289|GO:0006810|GO:0071702|GO:0006869	localization|extracellular region|lipid binding|transport|organic substance transport|lipid transport	-	-	-	-	Cla97Chr07:31179192-31179497	2338	2241	2339	21	122	65	505.105947827495	512.590136262925	494.378538607606	5.14897772158602	27.7259971862498	15.707953001234	504.024874232675	16.1943093030233	4.9599360914629	2.36479243006167e-30	3.81147784707619e-28	UP
Cla97C10G193280	Cla97C10G193280	Trypsin inhibitor 5	-	-	-	-	-	-	Cla97Chr10:21643784-21644074	353	446	816	5168	7834	9100	80.1937227945277	107.273258558846	181.362660370935	1332.47416296618	1872.14395866578	2312.47528178038	122.943213908103	1839.03113447078	-3.90288189466661	3.07593218857522e-30	4.91831792089087e-28	DOWN
Cla97C09G182470	Cla97C09G182470	Serine acetyltransferase	GO:0005623|GO:0050896|GO:0043226|GO:0008152|GO:0003824|GO:0007154|GO:0005622|GO:0006950|GO:0044237|GO:0016740|GO:0006807|GO:0044238|GO:0009058|GO:0009409|GO:0006790|GO:0005737|GO:0009266|GO:0042594|GO:0006520|GO:0016746|GO:0043231|GO:0008652|GO:0005739|GO:0009536|GO:0005829|GO:0005634|GO:0009267|GO:0031669|GO:0016747|GO:0009507|GO:0009069|GO:0006534|GO:0008374|GO:0009970|GO:0019752|GO:0016407|GO:…	cell|response to stimulus|organelle|metabolic process|catalytic activity|cell communication|intracellular|response to stress|cellular metabolic process|transferase activity|nitrogen compound metabolic process|primary metabolic process|biosynthetic process|response to cold|sulfur compound metabolic process|cytoplasm|response to temperature stimulus|response to starvation|cellular amino acid metabo…	K00640|K00640|K00640	serine O-acetyltransferase[2.3.1.30]|serine O-acetyltransferase[2.3.1.30]|serine O-acetyltransferase[2.3.1.30]	-	-	Cla97Chr09:35792720-35793688	63	66	53	314	501	414	4.29806958609427	4.76729043056045	3.53754926322818	24.3128045243401	35.9552836677596	31.5940182666342	4.20096975996097	30.6207021529113	-2.86571305921193	3.59618423250424e-30	5.70490738049315e-28	DOWN
Cla97C07G138690	Cla97C07G138690	Exostosin-like	GO:0005623|GO:0043226|GO:0008152|GO:0003824|GO:0016020|GO:0005622|GO:0044237|GO:0071554|GO:0016740|GO:0044238|GO:0012505|GO:0009058|GO:0031090|GO:0005737|GO:0016021|GO:0016757|GO:0042546|GO:0044262|GO:0071669|GO:0098588|GO:0005794|GO:0043231|GO:0071555|GO:0005975|GO:0005976|GO:0016763|GO:0000139|GO:0009832|GO:0016758|GO:0016051|GO:0008194|GO:0015020|GO:0000271|GO:0042285|GO:0009834|GO:0080116|GO:…	cell|organelle|metabolic process|catalytic activity|membrane|intracellular|cellular metabolic process|cell wall organization or biogenesis|transferase activity|primary metabolic process|endomembrane system|biosynthetic process|organelle membrane|cytoplasm|integral component of membrane|transferase activity, transferring glycosyl groups|cell wall biogenesis|cellular carbohydrate metabolic process|…	K20870	putative beta-1,4-xylosyltransferase IRX10[2.4.2.-]	-	-	Cla97Chr07:26542403-26544743	390	340	245	10	15	24	20.8595514868572	19.2535172999482	12.8203268556105	0.607017087143485	0.843959408223821	1.43586764271643	17.6444652141386	0.962281379361245	4.19661308179306	3.90227248396489e-30	6.14211591675318e-28	UP
Cla97C11G222170	Cla97C11G222170	At4g19430	GO:0005623|GO:0043226|GO:0005622|GO:0005737|GO:0043231|GO:0005739	cell|organelle|intracellular|cytoplasm|intracellular membrane-bounded organelle|mitochondrion	-	-	-	-	Cla97Chr11:28221147-28221536	2280	4129	2618	186	263	140	386.482336549634	741.020342452064	434.166058321919	35.7829904777523	46.8964439166668	26.5456483533781	520.556245774539	36.4083609159324	3.83771235620515	4.14650924324478e-30	6.47594742043819e-28	UP
Cla97C09G179650	Cla97C09G179650	Zinc finger homeodomain protein 1	GO:0032502|GO:0005623|GO:0043226|GO:0008152|GO:0005622|GO:0005515|GO:0044237|GO:0006807|GO:0044238|GO:0009058|GO:0003676|GO:0007275|GO:0006139|GO:0043169|GO:0043231|GO:0006725|GO:0051252|GO:0046872|GO:0005634|GO:0003677|GO:0010468|GO:0016070|GO:0019438|GO:0032774|GO:0006355|GO:0006351|GO:2001141|GO:1903506	developmental process|cell|organelle|metabolic process|intracellular|protein binding|cellular metabolic process|nitrogen compound metabolic process|primary metabolic process|biosynthetic process|nucleic acid binding|multicellular organism development|nucleobase-containing compound metabolic process|cation binding|intracellular membrane-bounded organelle|cellular aromatic compound metabolic proces…	-	-	-	-	Cla97Chr09:33160632-33160922	1832	1331	1431	97	215	106	416.190110104453	320.136221665993	318.051431785169	25.0096661105463	51.3800167563341	26.9365458087894	351.459254518538	34.4420762252233	3.35111342552287	6.59212848294963e-30	1.02162778881528e-27	UP
Cla97C03G064760	Cla97C03G064760	Protein of Unknown Function (DUF239)	GO:0005576	extracellular region	-	-	-	-	Cla97Chr03:28239200-28242070	2013	2016	1603	171	291	212	104.867617973524	111.193347144846	81.7001087033093	10.1102888942154	15.9470419812089	12.3538768011942	99.2536912738931	12.8037358922062	2.95455593425109	9.23631041534533e-30	1.42048813693101e-27	UP
Cla97C09G165720	Cla97C09G165720	Aspartyl protease family protein	GO:0008152|GO:0005576|GO:0048046|GO:0006807|GO:0044238|GO:0019538|GO:0006508	metabolic process|extracellular region|apoplast|nitrogen compound metabolic process|primary metabolic process|protein metabolic process|proteolysis	-	-	-	-	Cla97Chr09:2869107-2873022	153	208	132	3	4	3	6.7838027272038	9.76419290215183	5.72595683820136	0.15094210132892	0.18656540640548	0.148781256094241	7.424650822519	0.162096254609547	5.5174005168171	1.09879295357144e-29	1.67707436633362e-27	UP
Cla97C01G021390	Cla97C01G021390	WRKY transcription factor 2-like protein	GO:0005623|GO:0043226|GO:0008152|GO:0005622|GO:0044237|GO:0006807|GO:0044238|GO:0003700|GO:0009058|GO:0003676|GO:0006139|GO:0043231|GO:0006725|GO:0051252|GO:0005634|GO:0003677|GO:0010468|GO:0010629|GO:0016070|GO:0019438|GO:0032774|GO:0006355|GO:0043565|GO:0006351|GO:0045892|GO:2001141|GO:1903507|GO:1903506	cell|organelle|metabolic process|intracellular|cellular metabolic process|nitrogen compound metabolic process|primary metabolic process|transcription factor activity, sequence-specific DNA binding|biosynthetic process|nucleic acid binding|nucleobase-containing compound metabolic process|intracellular membrane-bounded organelle|cellular aromatic compound metabolic process|regulation of RNA metabol…	-	-	-	-	Cla97Chr01:33643389-33645759	26	34	14	243	631	596	0.918160857039188	1.27124534330817	0.483709268846346	9.73932611569259	23.4407922302097	23.5433790947158	0.891038489731235	18.907832480206	-4.40735242518862	1.42368751647035e-29	2.15661897701716e-27	DOWN
Cla97C11G222090	Cla97C11G222090	Long-chain-alcohol oxidase	GO:0005623|GO:0009055|GO:0008152|GO:0003824|GO:0005622|GO:0016491|GO:0016614|GO:0055114|GO:0046577	cell|electron carrier activity|metabolic process|catalytic activity|intracellular|oxidoreductase activity|oxidoreductase activity, acting on CH-OH group of donors|oxidation-reduction process|long-chain-alcohol oxidase activity	K17756	long-chain-alcohol oxidase[1.1.3.20]	-	-	Cla97Chr11:28127068-28136855	96	131	147	782	713	773	2.61817663947527	3.78258654511542	3.92224764268262	24.2049010761523	20.4552920727885	23.5817283017417	3.4410036090911	22.7473071502275	-2.72479445733018	1.6439302293675e-29	2.47166136799007e-27	DOWN
Cla97C10G194060	Cla97C10G194060	kinesin-4	GO:0005623|GO:0043226|GO:0003824|GO:0043234|GO:0005622|GO:0007017|GO:0016787|GO:0007018|GO:0005737|GO:0016817|GO:0000166|GO:0005875|GO:0005856|GO:0005871|GO:0017076|GO:0016818|GO:0016462|GO:0015630|GO:0005524|GO:0030554|GO:0005874|GO:0017111|GO:0003774|GO:0003777	cell|organelle|catalytic activity|protein complex|intracellular|microtubule-based process|hydrolase activity|microtubule-based movement|cytoplasm|hydrolase activity, acting on acid anhydrides|nucleotide binding|microtubule associated complex|cytoskeleton|kinesin complex|purine nucleotide binding|hydrolase activity, acting on acid anhydrides, in phosphorus-containing anhydrides|pyrophosphatase act…	-	-	-	-	Cla97Chr10:23101088-23107052	708	586	532	79	74	72	15.2957711238992	13.4037452226096	11.2445191796143	1.93701971517813	1.68174081293646	1.73995647153528	13.3146785087077	1.78623899988329	2.89802056221338	2.05245373294903e-29	3.06302113760919e-27	UP
Cla97C02G047610	Cla97C02G047610	Exostosin family protein	GO:0005623|GO:0043226|GO:0008152|GO:0003824|GO:0016020|GO:0005886|GO:0005622|GO:0071944|GO:0044237|GO:0071554|GO:0016740|GO:0044238|GO:0012505|GO:0009058|GO:0031090|GO:0005737|GO:0016021|GO:0016757|GO:0042546|GO:0044262|GO:0071669|GO:0098588|GO:0005794|GO:0043231|GO:0071555|GO:0005975|GO:0005976|GO:0000139|GO:0009832|GO:0016758|GO:0016051|GO:0008194|GO:0015020|GO:0000271|GO:0009834|GO:0045492|GO:…	cell|organelle|metabolic process|catalytic activity|membrane|plasma membrane|intracellular|cell periphery|cellular metabolic process|cell wall organization or biogenesis|transferase activity|primary metabolic process|endomembrane system|biosynthetic process|organelle membrane|cytoplasm|integral component of membrane|transferase activity, transferring glycosyl groups|cell wall biogenesis|cellular …	-	-	-	-	Cla97Chr02:35252581-35254218	1531	1364	1122	50	125	36	73.1833282400167	69.0306527248087	52.4712823121145	2.71253344586059	6.28545329335167	1.92489761493057	64.89508775898	3.64096145138094	4.1557179059267	2.33305442876826e-29	3.45617996885251e-27	UP
Cla97C04G075850	Cla97C04G075850	Phenylalanine ammonia-lyase	GO:0032502|GO:0005623|GO:0050896|GO:0008152|GO:0003824|GO:0016829|GO:0005622|GO:0005515|GO:0006950|GO:0044237|GO:0006807|GO:0044238|GO:0009058|GO:0005737|GO:0009611|GO:0007275|GO:0006520|GO:0009314|GO:0009415|GO:0009698|GO:0009414|GO:0006952|GO:0006979|GO:0006725|GO:0019748|GO:0080167|GO:0009819|GO:0019439|GO:0009063|GO:0048229|GO:0009699|GO:0009808|GO:0009416|GO:0019438|GO:0044550|GO:0045548|GO:…	developmental process|cell|response to stimulus|metabolic process|catalytic activity|lyase activity|intracellular|protein binding|response to stress|cellular metabolic process|nitrogen compound metabolic process|primary metabolic process|biosynthetic process|cytoplasm|response to wounding|multicellular organism development|cellular amino acid metabolic process|response to radiation|response to wa…	K10775|K10775	phenylalanine ammonia-lyase[4.3.1.24]|phenylalanine ammonia-lyase[4.3.1.24]	ko00940|ko00360	Phenylpropanoid biosynthesis|Phenylalanine metabolism	Cla97Chr04:23320489-23322606	9	11	25	435	2697	1190	0.280923986215009	0.363511522443585	0.763429182791627	15.4096460978374	88.5530663814669	41.5479442665849	0.469288230483407	48.5035522486297	-6.69147232067901	2.43408790495322e-29	3.5795305854812e-27	DOWN
Cla97C01G007640	Cla97C01G007640	germin-like protein subfamily 2 member 4	GO:0051179|GO:0032502|GO:0005623|GO:0050896|GO:0008152|GO:0003824|GO:0005576|GO:0016829|GO:0006950|GO:0050793|GO:0071944|GO:0044237|GO:0009506|GO:0005911|GO:0010496|GO:0006810|GO:0010497|GO:0007275|GO:0048364|GO:2000026|GO:0005618|GO:0016831|GO:0009505|GO:0022622|GO:2000280|GO:0046564|GO:0019752|GO:0033609	localization|developmental process|cell|response to stimulus|metabolic process|catalytic activity|extracellular region|lyase activity|response to stress|regulation of developmental process|cell periphery|cellular metabolic process|plasmodesma|cell-cell junction|intercellular transport|transport|plasmodesmata-mediated intercellular transport|multicellular organism development|root development|regu…	-	-	-	-	Cla97Chr01:7783447-7785491	107	114	75	0	0	0	10.5262210698058	11.8736668809871	7.2183984401975	0	0	0	9.87276213033013	0	Inf	3.20922014937489e-29	4.6852288659026e-27	UP
Cla97C10G205710	Cla97C10G205710	receptor kinase 2	GO:0032502|GO:0005623|GO:0050896|GO:0023052|GO:0003824|GO:0016020|GO:0005886|GO:0007154|GO:0007165|GO:0071944|GO:0016740|GO:0009791|GO:0016772|GO:0009755|GO:0007275|GO:0009845|GO:0009725|GO:0090351|GO:0009737|GO:0009738|GO:0016301|GO:0071215	developmental process|cell|response to stimulus|signaling|catalytic activity|membrane|plasma membrane|cell communication|signal transduction|cell periphery|transferase activity|post-embryonic development|transferase activity, transferring phosphorus-containing groups|hormone-mediated signaling pathway|multicellular organism development|seed germination|response to hormone|seedling development|res…	-	-	-	-	Cla97Chr10:34680396-34682441	4	3	10	133	431	220	0.129228523648724	0.102631533920072	0.316105128740447	4.87726190499354	14.6494193584673	7.95145177130159	0.182655062103081	9.15937767825414	-5.64805593743205	3.3238678271219e-29	4.8176953318723e-27	DOWN
Cla97C11G213340	Cla97C11G213340	Laccase	GO:0008152|GO:0003824|GO:0005576|GO:0048046|GO:0044237|GO:0071554|GO:0009058|GO:0016491|GO:0042546|GO:0055114|GO:0071669|GO:0009698|GO:0043169|GO:0006725|GO:0019748|GO:0046872|GO:0016682|GO:0019439|GO:0009832|GO:0009699|GO:0009808|GO:0019438|GO:0044550|GO:0009834|GO:0046914|GO:0052716|GO:0009809|GO:0046274|GO:0005507	metabolic process|catalytic activity|extracellular region|apoplast|cellular metabolic process|cell wall organization or biogenesis|biosynthetic process|oxidoreductase activity|cell wall biogenesis|oxidation-reduction process|plant-type cell wall organization or biogenesis|phenylpropanoid metabolic process|cation binding|cellular aromatic compound metabolic process|secondary metabolic process|meta…	K05909	laccase[1.10.3.2]	-	-	Cla97Chr11:6705853-6708554	124	99	112	0	3	2	5.46499698388843	4.61950442721307	4.82922278887136	0	0.139084510475286	0.0985769159928044	4.97124139999095	0.0792204754893635	5.97158899054307	3.45238437202315e-29	4.96822771022503e-27	UP
Cla97C05G106720	Cla97C05G106720	Homeobox leucine zipper family protein	GO:0005623|GO:0050896|GO:0043226|GO:0023052|GO:0008152|GO:0007154|GO:0005622|GO:0007165|GO:0005515|GO:0006950|GO:0044237|GO:0006807|GO:0044238|GO:0003700|GO:0009058|GO:0003676|GO:0009755|GO:0009968|GO:0009966|GO:0006139|GO:0009415|GO:0009414|GO:0043231|GO:0006725|GO:0009725|GO:0051252|GO:0009737|GO:0005634|GO:0003677|GO:0009788|GO:0010468|GO:0010628|GO:0016070|GO:0009738|GO:0009787|GO:0019438|GO:…	cell|response to stimulus|organelle|signaling|metabolic process|cell communication|intracellular|signal transduction|protein binding|response to stress|cellular metabolic process|nitrogen compound metabolic process|primary metabolic process|transcription factor activity, sequence-specific DNA binding|biosynthetic process|nucleic acid binding|hormone-mediated signaling pathway|negative regulation …	-	-	-	-	Cla97Chr05:33865821-33867128	94	97	66	440	732	494	8.12316600878537	8.87479542834888	5.58000107565897	43.1539437844109	66.5423932469994	47.752249891025	7.52598750426441	52.4828623074784	-2.80189360457605	5.20062238118026e-29	7.43098858961976e-27	DOWN
Cla97C05G106340	Cla97C05G106340	DUF1666 family protein	GO:0005623|GO:0005198|GO:0043226|GO:0008152|GO:0005622|GO:0003735|GO:0044237|GO:0009506|GO:0006807|GO:0044238|GO:0005911|GO:0009058|GO:0005737|GO:0019538|GO:0003676|GO:0030529|GO:0043231|GO:0015934|GO:0005829|GO:0005634|GO:0003723|GO:0005840|GO:0044267|GO:0042254|GO:0006518|GO:0006412|GO:0022625|GO:0043043|GO:0022626	cell|structural molecule activity|organelle|metabolic process|intracellular|structural constituent of ribosome|cellular metabolic process|plasmodesma|nitrogen compound metabolic process|primary metabolic process|cell-cell junction|biosynthetic process|cytoplasm|protein metabolic process|nucleic acid binding|intracellular ribonucleoprotein complex|intracellular membrane-bounded organelle|large rib…	-	-	-	-	Cla97Chr05:33593061-33595375	140	144	103	1	2	3	5.02456639743333	5.47170045560771	3.61659677218971	0.0407388400578866	0.0755073346771366	0.12043043042156	4.70428787507692	0.0788922017188611	5.89794983642527	5.23986298025902e-29	7.43433235656891e-27	UP
Cla97C07G134960	Cla97C07G134960	Membrane-associated kinase regulator, putative	GO:0005623|GO:0043226|GO:0016020|GO:0005886|GO:0005622|GO:0071944|GO:0043231|GO:0005634	cell|organelle|membrane|plasma membrane|intracellular|cell periphery|intracellular membrane-bounded organelle|nucleus	-	-	-	-	Cla97Chr07:19245187-19246635	333	338	223	14	22	8	16.6774363224112	17.9222593434862	10.92650015314	0.795785525193831	1.15903758729405	0.44818232073306	15.1753986063458	0.801001811073647	4.24378509688136	6.25679596517341e-29	8.81508170002438e-27	UP
Cla97C01G009590	Cla97C01G009590	Phloem protein 2	GO:0005623|GO:0050896|GO:0043226|GO:0030246|GO:0005622|GO:0005515|GO:0051707|GO:0009607|GO:0009625|GO:0043231|GO:0043394|GO:0005634	cell|response to stimulus|organelle|carbohydrate binding|intracellular|protein binding|response to other organism|response to biotic stimulus|response to insect|intracellular membrane-bounded organelle|proteoglycan binding|nucleus	-	-	-	-	Cla97Chr01:12157888-12160086	15	7	4	245	159	376	1.23799842641189	0.611628236040807	0.322955533373442	22.9489392950684	13.8042678936145	34.7123656990392	0.72419406527538	23.8218576292407	-5.0397657547023	9.60743911784239e-29	1.34417413824424e-26	DOWN
Cla97C11G218190	Cla97C11G218190	Glucose-methanol-choline oxidoreductase	GO:0008152|GO:0003824|GO:0016829|GO:0006807|GO:0000166|GO:0050662|GO:0050660|GO:0050898|GO:0046593	metabolic process|catalytic activity|lyase activity|nitrogen compound metabolic process|nucleotide binding|coenzyme binding|flavin adenine dinucleotide binding|nitrile metabolic process|mandelonitrile lyase activity	K08248	(R)-mandelonitrile lyase[4.1.2.10]	-	-	Cla97Chr11:24147377-24151510	655	307	532	3570	9324	5046	26.0067696734799	12.9054625640417	20.6656028165884	160.873055779759	389.436507204717	224.110225124037	19.85927835137	258.139929369504	-3.70026821223468	1.11527991824387e-28	1.54962375950753e-26	DOWN
Cla97C07G141890	Cla97C07G141890	WRKY transcription factor 53	GO:0050896|GO:0009725|GO:0009737	response to stimulus|response to hormone|response to abscisic acid	-	-	-	-	Cla97Chr07:29425903-29427650	52	38	52	599	3492	1614	3.1654411087513	2.44908046164007	3.09686654843348	41.3833964966401	223.610946141688	109.901183497291	2.90379603960828	124.96517537854	-5.42744217508735	1.20585823136171e-28	1.66400176624961e-26	DOWN
Cla97C09G178030	Cla97C09G178030	receptor kinase 2	GO:0004871|GO:0005623|GO:0050896|GO:0023052|GO:0008152|GO:0003824|GO:0016020|GO:0005886|GO:0007154|GO:0007165|GO:0005515|GO:0071944|GO:0044237|GO:0004872|GO:0009506|GO:0016740|GO:0006807|GO:0044238|GO:0005911|GO:0016772|GO:0019538|GO:0009755|GO:0004888|GO:0001653|GO:0007166|GO:0019899|GO:0006793|GO:0009725|GO:0016773|GO:0019199|GO:0044267|GO:0006796|GO:0016301|GO:0007178|GO:0006464|GO:0004675|GO:…	signal transducer activity|cell|response to stimulus|signaling|metabolic process|catalytic activity|membrane|plasma membrane|cell communication|signal transduction|protein binding|cell periphery|cellular metabolic process|receptor activity|plasmodesma|transferase activity|nitrogen compound metabolic process|primary metabolic process|cell-cell junction|transferase activity, transferring phosphorus…	-	-	-	-	Cla97Chr09:30097960-30099990	30	28	30	238	504	255	0.976500974451915	0.964944877337252	0.955351332276782	8.79216244644109	17.2571623041713	9.28450824553654	0.965599061355316	11.7779443320496	-3.60851967592135	1.24744969496179e-28	1.70968496628538e-26	DOWN
Cla97C06G113660	Cla97C06G113660	Receptor-like protein kinase	GO:0005623|GO:0008152|GO:0003824|GO:0016020|GO:0005886|GO:0071944|GO:0044237|GO:0016740|GO:0006807|GO:0044238|GO:0016772|GO:0019538|GO:0006793|GO:0016773|GO:0044267|GO:0006796|GO:0016301|GO:0006464|GO:0016310|GO:0004672|GO:0006468|GO:0004674|GO:0046777	cell|metabolic process|catalytic activity|membrane|plasma membrane|cell periphery|cellular metabolic process|transferase activity|nitrogen compound metabolic process|primary metabolic process|transferase activity, transferring phosphorus-containing groups|protein metabolic process|phosphorus metabolic process|phosphotransferase activity, alcohol group as acceptor|cellular protein metabolic proces…	-	-	-	-	Cla97Chr06:4589437-4592201	982	978	812	124	156	113	44.4345295791747	46.8531216072542	35.9465070401848	6.36795176195455	7.42545641141156	5.71948529423548	42.4113860755379	6.50429782253386	2.70498641041972	1.70467610660014e-28	2.32054794051844e-26	UP
Cla97C01G020000	Cla97C01G020000	Peroxidase	GO:0005623|GO:0050896|GO:0016209|GO:0003824|GO:0005576|GO:0006950|GO:0004601|GO:0071944|GO:0071554|GO:0009506|GO:0005911|GO:0016491|GO:0071669|GO:0071555|GO:0005618|GO:0009664|GO:0009505	cell|response to stimulus|antioxidant activity|catalytic activity|extracellular region|response to stress|peroxidase activity|cell periphery|cell wall organization or biogenesis|plasmodesma|cell-cell junction|oxidoreductase activity|plant-type cell wall organization or biogenesis|cell wall organization|cell wall|plant-type cell wall organization|plant-type cell wall	K00430	peroxidase[1.11.1.7]	-	-	Cla97Chr01:32847704-32849046	1403	1499	1046	34	83	112	96.6152561674221	109.289985095039	70.4711106726323	2.65727409653599	6.01250748408787	8.62729222503202	92.1254506450311	5.76569126855196	3.99803427834869	1.964662416254e-28	2.65651367115902e-26	UP
Cla97C11G218470	Cla97C11G218470	Transcription factor, putative	GO:0032502|GO:0005623|GO:0043226|GO:0008152|GO:0005622|GO:0005515|GO:0050793|GO:0044237|GO:0006807|GO:0044238|GO:0003700|GO:0009058|GO:0003676|GO:0007275|GO:0048364|GO:0006139|GO:2000026|GO:0046983|GO:0043231|GO:0006725|GO:0051252|GO:0030154|GO:0005634|GO:0022622|GO:2000280|GO:0003677|GO:0010468|GO:0016070|GO:0019438|GO:0032774|GO:0006355|GO:0006351|GO:2001141|GO:1903506	developmental process|cell|organelle|metabolic process|intracellular|protein binding|regulation of developmental process|cellular metabolic process|nitrogen compound metabolic process|primary metabolic process|transcription factor activity, sequence-specific DNA binding|biosynthetic process|nucleic acid binding|multicellular organism development|root development|nucleobase-containing compound met…	-	-	-	-	Cla97Chr11:24673653-24673973	92	154	121	675	798	766	18.9469900914441	33.5787245317712	24.379945133601	157.771321653317	172.880746665542	176.462542738011	25.6352199189388	169.038203685623	-2.72115016194706	2.1675095901003e-28	2.91125438078338e-26	DOWN
Cla97C10G188670	Cla97C10G188670	caffeic acid 3-O-methyltransferase-like	GO:0003824|GO:0016740|GO:0008168|GO:0008172	catalytic activity|transferase activity|methyltransferase activity|S-methyltransferase activity	K13066	caffeic acid 3-O-methyltransferase[2.1.1.68]	-	-	Cla97Chr10:4767376-4770041	1819	1983	1750	188	275	134	108.043057931902	124.703149427855	101.693649151849	12.6733586460886	17.1824979248444	8.90302566795961	111.479952170535	12.9196274129642	3.10914791848272	2.36267361565715e-28	3.15236988971157e-26	UP
Cla97C02G041780	Cla97C02G041780	Kunitz trypsin inhibitor 4	GO:0008152|GO:0044237|GO:0006807|GO:0044238|GO:0030234|GO:0019538|GO:0050790|GO:0004857|GO:0006508|GO:0015066|GO:0051246|GO:0043086|GO:0044267|GO:0030414|GO:0004866|GO:0030162|GO:0010466|GO:0004867|GO:0010951	metabolic process|cellular metabolic process|nitrogen compound metabolic process|primary metabolic process|enzyme regulator activity|protein metabolic process|regulation of catalytic activity|enzyme inhibitor activity|proteolysis|alpha-amylase inhibitor activity|regulation of protein metabolic process|negative regulation of catalytic activity|cellular protein metabolic process|peptidase inhibitor…	-	-	-	-	Cla97Chr02:29656959-29657731	1	0	2	102	105	265	0.101565420404946	0	0.198734760274504	11.7556826390532	11.216492780265	30.1018468264847	0.100100060226483	17.691340748601	-7.46545673524329	2.9204175193477e-28	3.87089814225645e-26	DOWN
Cla97C11G212140	Cla97C11G212140	protein trichome birefringence-like 19	GO:0005623|GO:0043226|GO:0003824|GO:0005622|GO:0071554|GO:0016740|GO:0012505|GO:0005737|GO:0016746|GO:0005794|GO:0043231|GO:0009536|GO:0016747|GO:0009507|GO:0008374|GO:0016407|GO:0016413	cell|organelle|catalytic activity|intracellular|cell wall organization or biogenesis|transferase activity|endomembrane system|cytoplasm|transferase activity, transferring acyl groups|Golgi apparatus|intracellular membrane-bounded organelle|plastid|transferase activity, transferring acyl groups other than amino-acyl groups|chloroplast|O-acyltransferase activity|acetyltransferase activity|O-acetylt…	-	-	-	-	Cla97Chr11:5432963-5438790	1266	1656	1421	9754	9927	6702	63.2605834336386	87.6093275769736	69.4680389690712	553.161818456013	521.803298869352	374.604745880881	73.4459833265611	483.189954402082	-2.71783496233334	3.18381626986433e-28	4.19244094045469e-26	DOWN
Cla97C05G082720	Cla97C05G082720	AT-hook motif nuclear-localized protein 7-like	GO:0005623|GO:0043226|GO:0008152|GO:0005622|GO:0043233|GO:0044237|GO:0006807|GO:0044238|GO:0009058|GO:0005737|GO:0003676|GO:0006139|GO:0043231|GO:0006725|GO:0051252|GO:0005730|GO:0005739|GO:0031981|GO:0005634|GO:0003677|GO:0098687|GO:0010468|GO:0005694|GO:0016070|GO:0005654|GO:0019438|GO:0032774|GO:0006355|GO:0043565|GO:0006351|GO:0003690|GO:2001141|GO:1903506|GO:0003680	cell|organelle|metabolic process|intracellular|organelle lumen|cellular metabolic process|nitrogen compound metabolic process|primary metabolic process|biosynthetic process|cytoplasm|nucleic acid binding|nucleobase-containing compound metabolic process|intracellular membrane-bounded organelle|cellular aromatic compound metabolic process|regulation of RNA metabolic process|nucleolus|mitochondrion|…	-	-	-	-	Cla97Chr05:2051023-2055174	351	413	352	30	38	38	22.6161890362471	28.1742358937794	22.1894567545226	2.19384748168275	2.57563908287566	2.73885804984755	24.326627228183	2.50278153813532	3.28093203909062	3.50452384082851e-28	4.58478193643974e-26	UP
Cla97C05G103940	Cla97C05G103940	S-adenosyl-L-methionine-dependent methyltransferase superfamily protein	GO:0005623|GO:0043226|GO:0008152|GO:0003824|GO:0005622|GO:0032259|GO:0016740|GO:0005737|GO:0043231|GO:0005829|GO:0005634|GO:0008168	cell|organelle|metabolic process|catalytic activity|intracellular|methylation|transferase activity|cytoplasm|intracellular membrane-bounded organelle|cytosol|nucleus|methyltransferase activity	-	-	-	-	Cla97Chr05:31960014-31960899	35	26	81	571	536	675	2.9104328643783	2.28901246256509	6.58972007922459	53.8887584476955	46.8863507011026	62.7863839451972	3.92972180205599	54.5204976979984	-3.7942996439671	8.87389062304624e-28	1.15343402827427e-25	DOWN
Cla97C02G035450	Cla97C02G035450	cellulose synthase-like protein H1	GO:0005623|GO:0043226|GO:0008152|GO:0003824|GO:0016020|GO:0005622|GO:0044237|GO:0071554|GO:0016740|GO:0044238|GO:0012505|GO:0009058|GO:0031090|GO:0005737|GO:0016021|GO:0016757|GO:0044262|GO:0098588|GO:0005794|GO:0043231|GO:0071555|GO:0005975|GO:0005976|GO:0000139|GO:0016758|GO:0016051|GO:0008194|GO:0000271|GO:0035251|GO:0046527|GO:0006073|GO:0016759|GO:0016760|GO:0030244	cell|organelle|metabolic process|catalytic activity|membrane|intracellular|cellular metabolic process|cell wall organization or biogenesis|transferase activity|primary metabolic process|endomembrane system|biosynthetic process|organelle membrane|cytoplasm|integral component of membrane|transferase activity, transferring glycosyl groups|cellular carbohydrate metabolic process|bounding membrane of …	-	-	-	-	Cla97Chr02:11760115-11763989	385	410	509	1827	2180	2275	11.3878680043341	12.8397234490457	14.7296026887722	61.3324354819955	67.8308942452284	75.2718542037802	12.9857313807173	68.1450613103347	-2.39168183252193	9.5048477794572e-28	1.22752671931233e-25	DOWN
Cla97C01G011990	Cla97C01G011990	1-deoxy-D-xylulose-5-phosphate synthase	-	-	-	-	-	-	Cla97Chr01:24809399-24809885	0	0	0	53	66	59	0	0	0	10.6896682413577	12.3381420582915	11.7284083674854	0	11.5854062223782	-Inf	1.42706034916556e-27	1.83127292067762e-25	DOWN
Cla97C05G087720	Cla97C05G087720	RING-type E3 ubiquitin transferase	GO:0005623|GO:0043226|GO:0008152|GO:0003824|GO:0032153|GO:0005622|GO:0005515|GO:0071944|GO:0044237|GO:0016740|GO:0006807|GO:0044238|GO:0005737|GO:0005938|GO:0016772|GO:0019538|GO:0000166|GO:0005826|GO:0051301|GO:0007049|GO:0030029|GO:0008092|GO:0006793|GO:0000278|GO:0005856|GO:0007010|GO:0030864|GO:0016773|GO:0000281|GO:0017076|GO:0044267|GO:0006796|GO:0017022|GO:0030036|GO:0016301|GO:0006464|GO:…	cell|organelle|metabolic process|catalytic activity|cell division site|intracellular|protein binding|cell periphery|cellular metabolic process|transferase activity|nitrogen compound metabolic process|primary metabolic process|cytoplasm|cell cortex|transferase activity, transferring phosphorus-containing groups|protein metabolic process|nucleotide binding|actomyosin contractile ring|cell division|…	-	-	-	-	Cla97Chr05:5845248-5853209	2531	2386	1983	269	419	288	41.6844505921086	41.6047516205159	31.9518591932125	5.02810423226582	7.25914423133342	5.30571419912735	38.413687135279	5.86432088757553	2.71158449447241	1.49210147144601e-27	1.90261824969764e-25	UP
Cla97C08G151270	Cla97C08G151270	Receptor-like kinase 17	GO:0005623|GO:0050896|GO:0023052|GO:0008152|GO:0003824|GO:0016020|GO:0005886|GO:0007154|GO:0007165|GO:0071944|GO:0044237|GO:0016740|GO:0006807|GO:0044238|GO:0016772|GO:0019538|GO:0000166|GO:0007166|GO:0006793|GO:0016773|GO:0017076|GO:0044267|GO:0006796|GO:0016301|GO:0006464|GO:0007169|GO:0016310|GO:0005524|GO:0004672|GO:0030554|GO:0006468|GO:0004674	cell|response to stimulus|signaling|metabolic process|catalytic activity|membrane|plasma membrane|cell communication|signal transduction|cell periphery|cellular metabolic process|transferase activity|nitrogen compound metabolic process|primary metabolic process|transferase activity, transferring phosphorus-containing groups|protein metabolic process|nucleotide binding|cell surface receptor signal…	-	-	-	-	Cla97Chr08:19605960-19610122	298	207	98	0	4	1	8.35471663206191	6.14435646651485	2.68801120951089	0	0.117968202269114	0.0313687357282895	5.72902810269588	0.0497789793324678	6.84660995481571	2.62498361403014e-27	3.32613489760159e-25	UP
Cla97C05G093390	Cla97C05G093390	protein C2-DOMAIN ABA-RELATED 4-like	GO:0005623|GO:0050896|GO:0043226|GO:0023052|GO:0016020|GO:0005886|GO:0007154|GO:0008289|GO:0005622|GO:0007165|GO:0005515|GO:0006950|GO:0051707|GO:0071944|GO:0006955|GO:0009607|GO:0005543|GO:0005737|GO:0050776|GO:0009617|GO:0031349|GO:0009755|GO:1901002|GO:0006970|GO:0010647|GO:0009966|GO:0045087|GO:1900424|GO:1900426|GO:0006952|GO:0043169|GO:0043231|GO:0009967|GO:0009725|GO:0009789|GO:0009737|GO:…	cell|response to stimulus|organelle|signaling|membrane|plasma membrane|cell communication|lipid binding|intracellular|signal transduction|protein binding|response to stress|response to other organism|cell periphery|immune response|response to biotic stimulus|phospholipid binding|cytoplasm|regulation of immune response|response to bacterium|positive regulation of defense response|hormone-mediated …	-	-	-	-	Cla97Chr05:12440687-12442281	369	354	275	1275	1756	1764	48.9841951033074	49.7535118587789	35.7153464847164	192.092377087254	245.213253408235	261.937658982394	44.8176844822676	233.081096492628	-2.37869198408247	3.63524270270091e-27	4.5774521707072e-25	DOWN
Cla97C01G001220	Cla97C01G001220	Receptor protein kinase, putative	GO:0005623|GO:0043226|GO:0003824|GO:0005622|GO:0016740|GO:0016772|GO:0043231|GO:0005634|GO:0016301	cell|organelle|catalytic activity|intracellular|transferase activity|transferase activity, transferring phosphorus-containing groups|intracellular membrane-bounded organelle|nucleus|kinase activity	-	-	-	-	Cla97Chr01:935260-936698	194	197	205	1139	1337	756	11.8750775279575	12.7671242709008	12.2766565450299	79.1278437581059	86.090736345119	51.763898316245	12.3062861146294	72.32749280649	-2.55514870234675	3.67262897103844e-27	4.59580471301314e-25	DOWN
Cla97C10G204460	Cla97C10G204460	Laccase	GO:0008152|GO:0003824|GO:0005576|GO:0048046|GO:0044237|GO:0009058|GO:0016491|GO:0055114|GO:0009698|GO:0043169|GO:0006725|GO:0019748|GO:0046872|GO:0016682|GO:0019439|GO:0009699|GO:0009808|GO:0019438|GO:0044550|GO:0046914|GO:0052716|GO:0009809|GO:0046274|GO:0005507	metabolic process|catalytic activity|extracellular region|apoplast|cellular metabolic process|biosynthetic process|oxidoreductase activity|oxidation-reduction process|phenylpropanoid metabolic process|cation binding|cellular aromatic compound metabolic process|secondary metabolic process|metal ion binding|oxidoreductase activity, acting on diphenols and related substances as donors, oxygen as acc…	K05909	laccase[1.10.3.2]	-	-	Cla97Chr10:33866641-33870146	189	223	116	3	4	6	7.20563038184847	9.00130283755023	4.32671370561659	0.129789315502549	0.160420427307135	0.2558625753593	6.8445489750051	0.182024106056328	5.23275404842012	3.73769879249331e-27	4.6483591094051e-25	UP
Cla97C05G091270	Cla97C05G091270	protein IQ-DOMAIN 1	GO:0005623|GO:0043226|GO:0016020|GO:0005886|GO:0005622|GO:0005515|GO:0071944|GO:0005516|GO:0043231|GO:0005634	cell|organelle|membrane|plasma membrane|intracellular|protein binding|cell periphery|calmodulin binding|intracellular membrane-bounded organelle|nucleus	-	-	-	-	Cla97Chr05:9302406-9305888	646	683	592	91	97	75	30.8126078669124	34.4911103058242	27.6254443011025	4.92614382029414	4.86695437088842	4.00151490312731	30.9763874912797	4.59820436476996	2.752026412452	3.9130157270426e-27	4.83653545108756e-25	UP
Cla97C06G118290	Cla97C06G118290	LOW protein: ATP-dependent RNA helicase-like protein	-	-	-	-	-	-	Cla97Chr06:11976580-11977161	84	68	73	0	0	0	9.54141908115773	8.17778260575117	8.11246168130463	0	0	0	8.61055445607118	0	Inf	5.30056097454441e-27	6.51160987525282e-25	UP
Cla97C09G177200	Cla97C09G177200	Receptor-like kinase	GO:0032502|GO:0000003|GO:0005623|GO:0050896|GO:0023052|GO:0003824|GO:0016020|GO:0005886|GO:0007154|GO:0007165|GO:0005515|GO:0071944|GO:0016740|GO:0003006|GO:0019953|GO:0016772|GO:0009755|GO:0007275|GO:0007049|GO:0048236|GO:0005102|GO:0051321|GO:0009725|GO:0010152|GO:0009556|GO:0048229|GO:0009741|GO:0016301|GO:0033612|GO:0009742|GO:0009555|GO:0071367|GO:0071407	developmental process|reproduction|cell|response to stimulus|signaling|catalytic activity|membrane|plasma membrane|cell communication|signal transduction|protein binding|cell periphery|transferase activity|developmental process involved in reproduction|sexual reproduction|transferase activity, transferring phosphorus-containing groups|hormone-mediated signaling pathway|multicellular organism deve…	K13416|K13416|K13416|K13416	brassinosteroid insensitive 1-associated receptor kinase 1[2.7.10.1 2.7.11.1]|brassinosteroid insensitive 1-associated receptor kinase 1[2.7.10.1 2.7.11.1]|brassinosteroid insensitive 1-associated receptor kinase 1[2.7.10.1 2.7.11.1]|brassinosteroid insensitive 1-associated receptor kinase 1[2.7.10.1 2.7.11.1]	-	-	Cla97Chr09:26766651-26777019	8	7	17	176	139	179	0.785851283981828	0.727955746015878	1.6337339807476	19.6212379890253	14.3631106657242	19.6683047728127	1.0491803369151	17.8842178091874	-4.09135244147621	6.7947536679552e-27	8.2966001301996e-25	DOWN
Cla97C10G199820	Cla97C10G199820	Pleiotropic drug resistance transporter	GO:0051179|GO:0005215|GO:0032502|GO:0005623|GO:0050896|GO:0003824|GO:0016020|GO:0005886|GO:0071944|GO:0009506|GO:0022857|GO:0005911|GO:0016787|GO:0006810|GO:0016021|GO:0007275|GO:0048364|GO:0016817|GO:0009725|GO:0010243|GO:0009733|GO:0016820|GO:0022622|GO:0016818|GO:0080026|GO:0055085|GO:0015399|GO:0015893|GO:0016462|GO:0071365|GO:0060918|GO:0042626|GO:0071366|GO:0071407|GO:0006855|GO:0009926|GO:…	localization|transporter activity|developmental process|cell|response to stimulus|catalytic activity|membrane|plasma membrane|cell periphery|plasmodesma|transmembrane transporter activity|cell-cell junction|hydrolase activity|transport|integral component of membrane|multicellular organism development|root development|hydrolase activity, acting on acid anhydrides|response to hormone|response to or…	-	-	-	-	Cla97Chr10:29798591-29814513	1329	999	1275	5634	5620	4661	20.6095663409874	16.4021173840495	19.3439773480384	99.1586845322294	91.6789441415907	80.8523155871642	18.7852203576918	90.5633147536614	-2.26932872451289	9.0487248076896e-27	1.09822083554532e-24	DOWN
Cla97C03G065250	Cla97C03G065250	Subtilisin-like protease	GO:0005623|GO:0043226|GO:0008152|GO:0003824|GO:0005576|GO:0005622|GO:0071944|GO:0009506|GO:0006807|GO:0044238|GO:0012505|GO:0005911|GO:0016787|GO:0005737|GO:0019538|GO:0008233|GO:0005794|GO:0043231|GO:0005618|GO:0006508|GO:0008236|GO:0005829|GO:0009505|GO:0004252|GO:0004175	cell|organelle|metabolic process|catalytic activity|extracellular region|intracellular|cell periphery|plasmodesma|nitrogen compound metabolic process|primary metabolic process|endomembrane system|cell-cell junction|hydrolase activity|cytoplasm|protein metabolic process|peptidase activity|Golgi apparatus|intracellular membrane-bounded organelle|cell wall|proteolysis|serine-type peptidase activity|…	-	-	-	-	Cla97Chr03:28734811-28737184	608	550	457	53	79	72	17.5137791330322	16.7737359691409	12.8790696896763	1.7327043946776	2.39382926526091	2.31994196204703	15.7221949306165	2.14882520732851	2.87118260319788	1.01598604346922e-26	1.22569286333978e-24	UP
Cla97C02G031630	Cla97C02G031630	kinesin-related protein 11	GO:0005623|GO:0050896|GO:0043226|GO:0003824|GO:0043234|GO:0005622|GO:0006950|GO:0007017|GO:0016787|GO:0007018|GO:0005737|GO:0016817|GO:0000166|GO:0006952|GO:0043231|GO:0005875|GO:0005856|GO:0009536|GO:0031347|GO:0005871|GO:0017076|GO:0016818|GO:0016462|GO:0009507|GO:0015630|GO:0005524|GO:0030554|GO:0005874|GO:0017111|GO:0003774|GO:0003777	cell|response to stimulus|organelle|catalytic activity|protein complex|intracellular|response to stress|microtubule-based process|hydrolase activity|microtubule-based movement|cytoplasm|hydrolase activity, acting on acid anhydrides|nucleotide binding|defense response|intracellular membrane-bounded organelle|microtubule associated complex|cytoskeleton|plastid|regulation of defense response|kinesin…	-	-	-	-	Cla97Chr02:4488179-4497778	1039	795	695	78	142	90	21.4781230166814	17.3995678482056	14.0558589917766	1.82996853816712	3.08786749335375	2.08109240263366	17.6445166188879	2.33297614471818	2.91897644666323	1.20806597927313e-26	1.44874436216761e-24	UP
Cla97C02G049640	Cla97C02G049640	Lipoxygenase	GO:0003824|GO:0016491|GO:0016701|GO:0051213|GO:0016702|GO:0016165	catalytic activity|oxidoreductase activity|oxidoreductase activity, acting on single donors with incorporation of molecular oxygen|dioxygenase activity|oxidoreductase activity, acting on single donors with incorporation of molecular oxygen, incorporation of two atoms of oxygen|linoleate 13S-lipoxygenase activity	K00454|K00454	lipoxygenase[1.13.11.12]|lipoxygenase[1.13.11.12]	ko005|ko00592	Linoleic acid metabolism|alpha-Linolenic acid metabolism	Cla97Chr02:37000405-37005365	3681	4174	4471	20581	23309	16253	89.8289106672998	107.843318255709	106.744739841375	570.015611058586	598.361026450484	443.663008630181	101.472322921461	537.346548713084	-2.40476654093533	1.27670302474116e-26	1.52199620351835e-24	DOWN
Cla97C06G113960	Cla97C06G113960	Ubiquitin-conjugating enzyme 23, putative	GO:0005623|GO:0008152|GO:0003824|GO:0005622|GO:0005515|GO:0044237|GO:0016740|GO:0006807|GO:0044238|GO:0005737|GO:0019538|GO:0019787|GO:0019899|GO:0004842|GO:0044267|GO:0006464|GO:0061630|GO:0031625|GO:0016567|GO:0000209	cell|metabolic process|catalytic activity|intracellular|protein binding|cellular metabolic process|transferase activity|nitrogen compound metabolic process|primary metabolic process|cytoplasm|protein metabolic process|ubiquitin-like protein transferase activity|enzyme binding|ubiquitin-protein transferase activity|cellular protein metabolic process|cellular protein modification process|ubiquitin …	K10581|K10581	ubiquitin-conjugating enzyme E2 O[2.3.2.24]|ubiquitin-conjugating enzyme E2 O[2.3.2.24]	-	-	Cla97Chr06:4916144-4917070	295	372	338	32	22	28	21.0378258385665	28.0874655094672	23.582393612578	2.5899689815548	1.65040950941547	2.23358439922474	24.2358949868706	2.157987630065	3.48938685935279	1.40336557427839e-26	1.66315330735216e-24	UP
Cla97C08G149800	Cla97C08G149800	Ethylene-responsive transcription factor	GO:0005623|GO:0050896|GO:0043226|GO:0023052|GO:0008152|GO:0007154|GO:0005622|GO:0007165|GO:0005515|GO:0006950|GO:0051707|GO:0044237|GO:0006807|GO:0044238|GO:0009607|GO:0003700|GO:0009058|GO:0035556|GO:0003676|GO:0009755|GO:0006139|GO:0009620|GO:0006952|GO:0043231|GO:0006725|GO:0009725|GO:0051252|GO:0050832|GO:0005634|GO:0009723|GO:0009873|GO:0003677|GO:0000160|GO:0010468|GO:0016070|GO:0019438|GO:…	cell|response to stimulus|organelle|signaling|metabolic process|cell communication|intracellular|signal transduction|protein binding|response to stress|response to other organism|cellular metabolic process|nitrogen compound metabolic process|primary metabolic process|response to biotic stimulus|transcription factor activity, sequence-specific DNA binding|biosynthetic process|intracellular signal …	-	-	-	-	Cla97Chr08:18209535-18211412	0	0	0	44	98	94	0	0	0	2.60762737155126	5.38320775141311	5.49062704210604	0	4.49382072169014	-Inf	1.7680712183872e-26	2.0831187623887e-24	DOWN
Cla97C08G150340	Cla97C08G150340	Phenylalanine ammonia-lyase	GO:0032502|GO:0005623|GO:0050896|GO:0008152|GO:0003824|GO:0016829|GO:0005622|GO:0005515|GO:0006950|GO:0044237|GO:0006807|GO:0044238|GO:0009058|GO:0005737|GO:0009611|GO:0007275|GO:0006520|GO:0009314|GO:0009415|GO:0009698|GO:0009414|GO:0006952|GO:0006979|GO:0006725|GO:0019748|GO:0080167|GO:0009819|GO:0019439|GO:0009063|GO:0048229|GO:0009699|GO:0009808|GO:0009416|GO:0019438|GO:0044550|GO:0045548|GO:…	developmental process|cell|response to stimulus|metabolic process|catalytic activity|lyase activity|intracellular|protein binding|response to stress|cellular metabolic process|nitrogen compound metabolic process|primary metabolic process|biosynthetic process|cytoplasm|response to wounding|multicellular organism development|cellular amino acid metabolic process|response to radiation|response to wa…	K10775|K10775	phenylalanine ammonia-lyase[4.3.1.24]|phenylalanine ammonia-lyase[4.3.1.24]	-	-	Cla97Chr08:18783082-18787333	2710	1647	1877	176	195	297	83.6390437289273	53.8175480995027	56.6755333003823	6.16484274818583	6.33087757765656	10.2533311642422	64.7107083762708	7.58301716336153	3.09316057680241	1.99428452511876e-26	2.33597967020742e-24	UP
Cla97C08G158980	Cla97C08G158980	Hexosyltransferase	GO:0032502|GO:0000003|GO:0005623|GO:0043226|GO:0008152|GO:0003824|GO:0005622|GO:0032504|GO:0044237|GO:0071554|GO:0016740|GO:0044238|GO:0012505|GO:0009058|GO:0005783|GO:0005737|GO:0016757|GO:0007389|GO:0042546|GO:0044262|GO:0007275|GO:0048367|GO:0005794|GO:0043231|GO:0071555|GO:0005975|GO:0005976|GO:0042545|GO:0016758|GO:0016051|GO:0003002|GO:0008194|GO:0048827|GO:0000271|GO:0048366|GO:0047262|GO:…	developmental process|reproduction|cell|organelle|metabolic process|catalytic activity|intracellular|multicellular organism reproduction|cellular metabolic process|cell wall organization or biogenesis|transferase activity|primary metabolic process|endomembrane system|biosynthetic process|endoplasmic reticulum|cytoplasm|transferase activity, transferring glycosyl groups|pattern specification proce…	K20893	probable galacturonosyltransferase-like 1[2.4.1.-]	-	-	Cla97Chr08:26170515-26171561	174	203	135	6	10	4	10.9865581113365	13.5705724551817	8.33944686105158	0.429968962026075	0.664204921085414	0.282521806765826	10.9655258091899	0.458898563292438	4.57865589227527	3.08042090991657e-26	3.5873549174618e-24	UP
Cla97C01G019100	Cla97C01G019100	protein Shroom-like	GO:0005623|GO:0043226|GO:0005622|GO:0005737|GO:0043231|GO:0005739	cell|organelle|intracellular|cytoplasm|intracellular membrane-bounded organelle|mitochondrion	-	-	-	-	Cla97Chr01:32157600-32157956	32	25	37	203	572	354	5.92580295932515	4.90145357835152	6.70327851959194	42.6634673743997	111.423445366755	73.326996897821	5.8435116857562	75.8046365463252	-3.69737856350855	3.17631065219405e-26	3.67776613274446e-24	DOWN
Cla97C04G075830	Cla97C04G075830	Phenylalanine ammonia-lyase	GO:0005623|GO:0050896|GO:0008152|GO:0003824|GO:0016829|GO:0005622|GO:0005515|GO:0006950|GO:0044237|GO:0006807|GO:0044238|GO:0009058|GO:0005737|GO:0009611|GO:0006520|GO:0009698|GO:0006952|GO:0006979|GO:0006725|GO:0019748|GO:0080167|GO:0005829|GO:0019439|GO:0009063|GO:0009699|GO:0019438|GO:0044550|GO:0045548|GO:0009800|GO:0019752|GO:0006559	cell|response to stimulus|metabolic process|catalytic activity|lyase activity|intracellular|protein binding|response to stress|cellular metabolic process|nitrogen compound metabolic process|primary metabolic process|biosynthetic process|cytoplasm|response to wounding|cellular amino acid metabolic process|phenylpropanoid metabolic process|defense response|response to oxidative stress|cellular arom…	K10775|K10775	phenylalanine ammonia-lyase[4.3.1.24]|phenylalanine ammonia-lyase[4.3.1.24]	ko00940|ko00360	Phenylpropanoid biosynthesis|Phenylalanine metabolism	Cla97Chr04:23311299-23313440	23	7	32	540	3066	1085	0.709857448027866	0.228718121880806	0.966244110547547	18.914893867135	99.5408435007643	37.457506351595	0.634939893485406	51.9710812398314	-6.35494523806648	3.48444827651773e-26	4.0114959672573e-24	DOWN
Cla97C10G198800	Cla97C10G198800	Transmembrane protein, putative	-	-	-	-	-	-	Cla97Chr10:28636767-28637264	304	328	294	1277	1251	1518	74.4335613153871	85.0277185108617	70.4261354508345	354.859576578614	322.212449267745	415.75413512984	76.6291384256944	364.275386992066	-2.24906452968078	3.7045883353931e-26	4.24070120415709e-24	DOWN
Cla97C09G165080	Cla97C09G165080	blue copper protein	GO:0009055|GO:0005576|GO:0043169|GO:0046872|GO:0046914|GO:0005507	electron carrier activity|extracellular region|cation binding|metal ion binding|transition metal ion binding|copper ion binding	-	-	-	-	Cla97Chr09:2410903-2413045	18	24	32	306	1907	999	0.905627097113227	1.27838649802522	1.57511026239943	17.4724872100997	100.926189465913	56.2210391424489	1.25304128584596	58.2065719394872	-5.53767619773804	7.18595025159282e-26	8.17939772422828e-24	DOWN
Cla97C06G125230	Cla97C06G125230	PLASMODESMATA CALLOSE-BINDING PROTEIN 3	GO:0005623|GO:0016020|GO:0005886|GO:0030246|GO:0071944|GO:0009506|GO:0005911|GO:0031225|GO:0030247|GO:0001872	cell|membrane|plasma membrane|carbohydrate binding|cell periphery|plasmodesma|cell-cell junction|anchored component of membrane|polysaccharide binding|(1->3)-beta-D-glucan binding	-	-	-	-	Cla97Chr06:27270947-27273530	2010	1587	1479	34	155	88	215.014117698543	179.737300709907	154.785560418852	4.12780442180348	17.441827769959	10.5298837049081	183.178992942434	10.6998386322235	4.0975931197938	7.63944849647656e-26	8.64673982351198e-24	UP
Cla97C02G047340	Cla97C02G047340	Phenylalanine ammonia-lyase	GO:0005623|GO:0050896|GO:0008152|GO:0003824|GO:0016829|GO:0005622|GO:0005515|GO:0006950|GO:0044237|GO:0006807|GO:0044238|GO:0009058|GO:0005737|GO:0009611|GO:0006520|GO:0009698|GO:0006952|GO:0006979|GO:0006725|GO:0019748|GO:0080167|GO:0005829|GO:0019439|GO:0009063|GO:0009699|GO:0019438|GO:0044550|GO:0045548|GO:0009800|GO:0019752|GO:0006559	cell|response to stimulus|metabolic process|catalytic activity|lyase activity|intracellular|protein binding|response to stress|cellular metabolic process|nitrogen compound metabolic process|primary metabolic process|biosynthetic process|cytoplasm|response to wounding|cellular amino acid metabolic process|phenylpropanoid metabolic process|defense response|response to oxidative stress|cellular arom…	K10775|K10775	phenylalanine ammonia-lyase[4.3.1.24]|phenylalanine ammonia-lyase[4.3.1.24]	ko00360	Phenylalanine metabolism	Cla97Chr02:35070229-35074514	5064	3083	3695	156	216	415	156.290853188989	100.740454440504	111.569577829878	5.4643076224068	7.01266439371188	14.3270640425844	122.86696181979	8.93467868623436	3.78153737847578	9.45021954132662e-26	1.06365124636373e-23	UP
Cla97C06G110320	Cla97C06G110320	Amaranthin-like lectin	-	-	-	-	-	-	Cla97Chr06:951879-954974	130	243	299	3304	6502	2125	6.03097207900714	11.9355290386309	13.5708753642611	173.962022567063	317.307795084352	110.273912456333	10.5124588272997	200.514576702583	-4.25353506413508	1.34067215518625e-25	1.50058455058541e-23	DOWN
Cla97C02G042460	Cla97C02G042460	pathogenesis-related protein PR-4-like	GO:0005623|GO:0050896|GO:0043226|GO:0008152|GO:0003824|GO:0005576|GO:0005622|GO:0006950|GO:0051707|GO:0044237|GO:0031640|GO:0006807|GO:0006955|GO:0044238|GO:0009607|GO:0016787|GO:0005737|GO:0016788|GO:0009615|GO:0006970|GO:0045087|GO:0006139|GO:0008061|GO:0080027|GO:0009620|GO:0006952|GO:0043231|GO:0006725|GO:0016798|GO:0009725|GO:0050832|GO:0009814|GO:0009723|GO:0009651|GO:0005773|GO:0016070|GO:…	cell|response to stimulus|organelle|metabolic process|catalytic activity|extracellular region|intracellular|response to stress|response to other organism|cellular metabolic process|killing of cells of other organism|nitrogen compound metabolic process|immune response|primary metabolic process|response to biotic stimulus|hydrolase activity|cytoplasm|hydrolase activity, acting on ester bonds|respon…	-	-	-	-	Cla97Chr02:30424331-30424897	1	0	0	295	258	1983	0.154123749845268	0	0	51.5933196526223	41.822615038023	341.817382327431	0.051374583281756	145.077772339359	-11.4634840910343	2.05663778235072e-25	2.28923101663093e-23	DOWN
Cla97C04G073330	Cla97C04G073330	protein trichome birefringence-like 34	GO:0005623|GO:0043226|GO:0003824|GO:0016020|GO:0005622|GO:0071554|GO:0016740|GO:0012505|GO:0031090|GO:0005737|GO:0016021|GO:0016746|GO:0098588|GO:0005794|GO:0043231|GO:0000139|GO:0016747|GO:0008374|GO:0016407|GO:0016413	cell|organelle|catalytic activity|membrane|intracellular|cell wall organization or biogenesis|transferase activity|endomembrane system|organelle membrane|cytoplasm|integral component of membrane|transferase activity, transferring acyl groups|bounding membrane of organelle|Golgi apparatus|intracellular membrane-bounded organelle|Golgi membrane|transferase activity, transferring acyl groups other t…	-	-	-	-	Cla97Chr04:21002896-21007348	92	90	116	2	1	2	4.78143382024652	4.95228324341054	5.8982087779396	0.117988904695955	0.054671584306323	0.116246363199062	5.21064194719889	0.0963022840671133	5.75774729632115	2.50525325984189e-25	2.77326029813376e-23	UP
Cla97C05G100980	Cla97C05G100980	Cytochrome P450	GO:0005623|GO:0050896|GO:0043226|GO:0003824|GO:0016020|GO:0005622|GO:0019825|GO:0016491|GO:0005737|GO:0016021|GO:0004497|GO:0043231|GO:0009536|GO:0010038|GO:0010039|GO:0071248|GO:0009507|GO:0071281	cell|response to stimulus|organelle|catalytic activity|membrane|intracellular|oxygen binding|oxidoreductase activity|cytoplasm|integral component of membrane|monooxygenase activity|intracellular membrane-bounded organelle|plastid|response to metal ion|response to iron ion|cellular response to metal ion|chloroplast|cellular response to iron ion	K23136	fraxetin 5-hydroxylase[1.14.14.164]	-	-	Cla97Chr05:29661075-29663051	1206	1070	1284	126	224	113	51.6033688831587	48.4735792900652	53.751092791988	6.11887340517078	10.0825017302472	5.40852298697608	51.2760136550706	7.20329937413135	2.83155433699278	2.95218355041904e-25	3.25014437105423e-23	UP
Cla97C06G122590	Cla97C06G122590	Xyloglucan endotransglucosylase/hydrolase	GO:0005623|GO:0043226|GO:0008152|GO:0003824|GO:0005576|GO:0048046|GO:0005622|GO:0071944|GO:0044237|GO:0071554|GO:0016740|GO:0044238|GO:0012505|GO:0016787|GO:0005737|GO:0016757|GO:0042546|GO:0044262|GO:0005794|GO:0043231|GO:0071555|GO:0016798|GO:0005975|GO:0005618|GO:0005976|GO:0016758|GO:0004553|GO:0046527|GO:0006073|GO:0016762|GO:0010411	cell|organelle|metabolic process|catalytic activity|extracellular region|apoplast|intracellular|cell periphery|cellular metabolic process|cell wall organization or biogenesis|transferase activity|primary metabolic process|endomembrane system|hydrolase activity|cytoplasm|transferase activity, transferring glycosyl groups|cell wall biogenesis|cellular carbohydrate metabolic process|Golgi apparatus|…	K08235	xyloglucan:xyloglucosyl transferase[2.4.1.207]	-	-	Cla97Chr06:24884876-24885954	598	869	1099	6721	10602	4938	45.7558817293648	70.397286680451	82.2686938446703	583.645865482928	853.341188298104	422.635560911081	66.1406207514954	619.874204897371	-3.22836697884529	3.86293158220716e-25	4.22970014058302e-23	DOWN
Cla97C10G195800	Cla97C10G195800	WRKY transcription factor 10	GO:0005623|GO:0050896|GO:0043226|GO:0008152|GO:0005622|GO:0005515|GO:0006950|GO:0051707|GO:0044237|GO:0006807|GO:0044238|GO:0009607|GO:0003700|GO:0009058|GO:0009617|GO:0009615|GO:0009611|GO:0003676|GO:0006139|GO:0009620|GO:0051607|GO:0006952|GO:0050688|GO:0043231|GO:0006725|GO:0051252|GO:0010243|GO:0050691|GO:0050832|GO:0005634|GO:0031347|GO:0003677|GO:0042742|GO:0010468|GO:0009751|GO:0002237|GO:…	cell|response to stimulus|organelle|metabolic process|intracellular|protein binding|response to stress|response to other organism|cellular metabolic process|nitrogen compound metabolic process|primary metabolic process|response to biotic stimulus|transcription factor activity, sequence-specific DNA binding|biosynthetic process|response to bacterium|response to virus|response to wounding|nucleic a…	-	-	-	-	Cla97Chr10:25351086-25352518	301	161	164	1306	4512	2388	21.1239693040901	11.9625879836156	11.2601181049955	104.021159500049	333.094042306018	187.461530955761	14.7822251309004	208.192244253943	-3.81598096902189	4.04681137674298e-25	4.40708696255355e-23	DOWN
Cla97C10G202570	Cla97C10G202570	Receptor-like kinase 1	GO:0005623|GO:0050896|GO:0023052|GO:0008152|GO:0003824|GO:0016020|GO:0005886|GO:0007154|GO:0007165|GO:0071944|GO:0044237|GO:0071554|GO:0016740|GO:0006807|GO:0044238|GO:0016021|GO:0016772|GO:0019538|GO:0042546|GO:0000166|GO:0071669|GO:0007166|GO:0006793|GO:0016773|GO:0009832|GO:0017076|GO:0044267|GO:0006796|GO:0016301|GO:0006464|GO:0007169|GO:0009834|GO:0016310|GO:0005524|GO:0004672|GO:0030554|GO:…	cell|response to stimulus|signaling|metabolic process|catalytic activity|membrane|plasma membrane|cell communication|signal transduction|cell periphery|cellular metabolic process|cell wall organization or biogenesis|transferase activity|nitrogen compound metabolic process|primary metabolic process|integral component of membrane|transferase activity, transferring phosphorus-containing groups|prote…	-	-	-	-	Cla97Chr10:32440367-32454995	813	509	482	11	48	42	13.9746339107316	9.26314054847551	8.10567029302125	0.214590240014554	0.867922062248273	0.807540069454498	10.4478149174095	0.630017457239108	4.05166562971884	4.19179610238093e-25	4.54043634810046e-23	UP
Cla97C02G026280	Cla97C02G026280	NAC domain-containing protein 2	GO:0032502|GO:0005623|GO:0050896|GO:0043226|GO:0023052|GO:0008152|GO:0007154|GO:0005622|GO:0007165|GO:0006950|GO:0044237|GO:0006807|GO:0044238|GO:0003700|GO:0009058|GO:0009611|GO:0003676|GO:0009755|GO:0009968|GO:0007275|GO:0009966|GO:0006139|GO:0043231|GO:0006725|GO:0009725|GO:0051252|GO:0009737|GO:0005634|GO:0003677|GO:0009788|GO:0010468|GO:0016070|GO:0009738|GO:0009787|GO:0019438|GO:0032774|GO:…	developmental process|cell|response to stimulus|organelle|signaling|metabolic process|cell communication|intracellular|signal transduction|response to stress|cellular metabolic process|nitrogen compound metabolic process|primary metabolic process|transcription factor activity, sequence-specific DNA binding|biosynthetic process|response to wounding|nucleic acid binding|hormone-mediated signaling p…	-	-	-	-	Cla97Chr02:86749-87799	243	423	418	1809	2822	2268	16.7862803590349	30.9370297296608	28.2497577611014	141.826049059158	205.066015152197	175.250742905881	25.3243559499324	174.047602372412	-2.78088445613847	7.22935484322433e-25	7.78876000141394e-23	DOWN
Cla97C01G004630	Cla97C01G004630	Cytochrome p450	GO:0008152|GO:0019825|GO:0055114	metabolic process|oxygen binding|oxidation-reduction process	-	-	-	-	Cla97Chr01:4428091-4432318	233	155	170	13	14	9	9.77990743625992	6.88812040873963	6.98101267687405	0.619299015789987	0.618153379890159	0.422582947438061	7.8830135072912	0.553345114372736	3.83249578955579	7.69078917989236e-25	8.24182604294103e-23	UP
Cla97C04G071190	Cla97C04G071190	sigma factor binding protein 2, chloroplastic	GO:0005623|GO:0050896|GO:0043226|GO:0008152|GO:0005622|GO:0005515|GO:0006950|GO:0051707|GO:0044237|GO:0006807|GO:0006955|GO:0044238|GO:0009607|GO:0009058|GO:0051091|GO:0005737|GO:0051090|GO:0009617|GO:0045087|GO:0006139|GO:0009314|GO:0006952|GO:0043231|GO:0006725|GO:0051252|GO:0009536|GO:0009814|GO:0005634|GO:0042742|GO:0010468|GO:0016070|GO:0009416|GO:0019438|GO:0032774|GO:0006355|GO:0009816|GO:…	cell|response to stimulus|organelle|metabolic process|intracellular|protein binding|response to stress|response to other organism|cellular metabolic process|nitrogen compound metabolic process|immune response|primary metabolic process|response to biotic stimulus|biosynthetic process|positive regulation of sequence-specific DNA binding transcription factor activity|cytoplasm|regulation of sequence…	-	-	-	-	Cla97Chr04:16990091-16990582	17	15	1	194	182	258	2.28429861163244	2.13383638862547	0.131480009084047	29.5846050332072	25.7249805960386	38.7777827226041	1.51653833644732	31.3624561172833	-4.37018467369559	1.23335769609647e-24	1.31473320123045e-22	DOWN
Cla97C06G124240	Cla97C06G124240	Myb transcription factor	GO:0005623|GO:0043226|GO:0008152|GO:0003682|GO:0005622|GO:0044237|GO:0006807|GO:0044238|GO:0003700|GO:0009058|GO:0003676|GO:0006139|GO:0043231|GO:0006725|GO:0051252|GO:0005634|GO:0003677|GO:0010468|GO:0016070|GO:0019438|GO:0032774|GO:0006355|GO:0006351|GO:2001141|GO:1903506	cell|organelle|metabolic process|chromatin binding|intracellular|cellular metabolic process|nitrogen compound metabolic process|primary metabolic process|transcription factor activity, sequence-specific DNA binding|biosynthetic process|nucleic acid binding|nucleobase-containing compound metabolic process|intracellular membrane-bounded organelle|cellular aromatic compound metabolic process|regulat…	-	-	-	-	Cla97Chr06:26454623-26456417	0	0	0	57	81	182	0	0	0	5.27981753364584	6.95422552376428	16.6155579814068	0	9.61653367960564	-Inf	1.41509322266124e-24	1.50052016615558e-22	DOWN
Cla97C07G140440	Cla97C07G140440	Glutamate receptor	GO:0004871|GO:0005215|GO:0005623|GO:0050896|GO:0043226|GO:0016020|GO:0005622|GO:0004872|GO:0022857|GO:0005737|GO:0016021|GO:0004888|GO:0019725|GO:0009314|GO:0022891|GO:0043231|GO:0005634|GO:0015075|GO:0005773|GO:0008066|GO:0009416|GO:0005216|GO:0015276|GO:0006873|GO:0005234|GO:0004970|GO:0005217|GO:0030003|GO:0006875|GO:0055074|GO:0006874	signal transducer activity|transporter activity|cell|response to stimulus|organelle|membrane|intracellular|receptor activity|transmembrane transporter activity|cytoplasm|integral component of membrane|transmembrane signaling receptor activity|cellular homeostasis|response to radiation|substrate-specific transmembrane transporter activity|intracellular membrane-bounded organelle|nucleus|ion transm…	-	-	-	-	Cla97Chr07:28179049-28183061	252	200	212	729	1170	1321	5.90758599682645	4.96399940814657	4.86224856179873	19.3957885187263	28.8526378113625	34.6403477561097	5.24461132225725	27.6295913620662	-2.39730646118488	1.42479476754135e-24	1.50289739170972e-22	DOWN
Cla97C06G110330	Cla97C06G110330	Amaranthin-like lectin	-	-	-	-	-	-	Cla97Chr06:961164-963351	2	7	6	211	725	150	0.0699672896122962	0.259213871464913	0.2053247149052	8.37625250935198	26.6762619297836	5.86892534136207	0.17816862532747	13.6404799268325	-6.25850728754349	1.49555008862002e-24	1.56931498101185e-22	DOWN
Cla97C11G220020	Cla97C11G220020	Sulfite exporter TauE/SafE family protein	GO:0005623|GO:0043226|GO:0016020|GO:0005622|GO:0005737|GO:0016021|GO:0043231|GO:0009536|GO:0009507	cell|organelle|membrane|intracellular|cytoplasm|integral component of membrane|intracellular membrane-bounded organelle|plastid|chloroplast	-	-	-	-	Cla97Chr11:26075028-26085154	71	41	49	277	331	460	6.06422137344331	3.70760400483408	4.09457087058912	26.851511341511	29.7396466197155	43.9486727685786	4.6221320829555	33.513276909935	-2.85810236712914	1.76062440744319e-24	1.83789118843305e-22	DOWN
Cla97C02G039130	Cla97C02G039130	Plant protein 1589 of Uncharacterized protein function	GO:0032502|GO:0005623|GO:0043226|GO:0005622|GO:0005737|GO:0043231|GO:0009536|GO:0009507	developmental process|cell|organelle|intracellular|cytoplasm|intracellular membrane-bounded organelle|plastid|chloroplast	-	-	-	-	Cla97Chr02:26843681-26844236	61	70	75	451	329	512	14.4540001681265	17.560697225381	17.3862500064972	121.28344465294	82.0050249934928	135.704436800569	16.4669824666682	112.997635482334	-2.77864446988417	1.99018804372442e-24	2.06682054210906e-22	DOWN
Cla97C02G032910	Cla97C02G032910	Caffeoyl-CoA O-methyltransferase	GO:0005623|GO:0050896|GO:0043226|GO:0008152|GO:0003824|GO:0005622|GO:0044237|GO:0032259|GO:0016740|GO:0009058|GO:0005737|GO:0009698|GO:0043169|GO:0043231|GO:0006725|GO:0019748|GO:0046872|GO:0005829|GO:0005634|GO:0009699|GO:0009808|GO:0008168|GO:0019438|GO:0044550|GO:0010038|GO:0009805|GO:0046686|GO:0009809|GO:0008171|GO:0008757|GO:0042409	cell|response to stimulus|organelle|metabolic process|catalytic activity|intracellular|cellular metabolic process|methylation|transferase activity|biosynthetic process|cytoplasm|phenylpropanoid metabolic process|cation binding|intracellular membrane-bounded organelle|cellular aromatic compound metabolic process|secondary metabolic process|metal ion binding|cytosol|nucleus|phenylpropanoid biosynth…	K00588|K00588|K00588|K00588	caffeoyl-CoA O-methyltransferase[2.1.1.104]|caffeoyl-CoA O-methyltransferase[2.1.1.104]|caffeoyl-CoA O-methyltransferase[2.1.1.104]|caffeoyl-CoA O-methyltransferase[2.1.1.104]	-	-	Cla97Chr02:6128769-6130605	6679	6704	5590	663	1002	1094	588.720974916455	625.637192531593	482.060292232707	66.3256523256429	92.9084529974908	107.866062329775	565.472819893585	89.0333892176362	2.66703930027239	3.59112790827164e-24	3.71027969066403e-22	UP
Cla97C10G190590	Cla97C10G190590	NAC domain-containing protein 55	GO:0032502|GO:0005623|GO:0050896|GO:0043226|GO:0008152|GO:0005622|GO:0005515|GO:0006950|GO:0044237|GO:0006807|GO:0044238|GO:0003700|GO:0009058|GO:0003676|GO:0007275|GO:0006139|GO:0009415|GO:0009414|GO:0043231|GO:0006725|GO:0051252|GO:0005634|GO:0003677|GO:0010468|GO:0016070|GO:0019438|GO:0032774|GO:0006355|GO:0006351|GO:2001141|GO:1903506	developmental process|cell|response to stimulus|organelle|metabolic process|intracellular|protein binding|response to stress|cellular metabolic process|nitrogen compound metabolic process|primary metabolic process|transcription factor activity, sequence-specific DNA binding|biosynthetic process|nucleic acid binding|multicellular organism development|nucleobase-containing compound metabolic proces…	-	-	-	-	Cla97Chr10:8772500-8773605	58	34	142	1072	1095	1532	4.21816147508959	2.61801021196138	10.1035783709144	88.4830338610709	83.7720236361044	124.630310712654	5.64658335265512	98.9617894032764	-4.13142149953549	4.83372273392239e-24	4.96862305715992e-22	DOWN
Cla97C01G001470	Cla97C01G001470	NAC domain-containing protein 12	GO:0032502|GO:0000003|GO:0005623|GO:0043226|GO:0008152|GO:0005622|GO:0032504|GO:0044237|GO:0071554|GO:0006807|GO:0044238|GO:0048609|GO:0003700|GO:0009058|GO:0003676|GO:0042546|GO:0007275|GO:0006139|GO:0071669|GO:0009698|GO:0043231|GO:0006725|GO:0019748|GO:0051252|GO:0005634|GO:0010047|GO:0003677|GO:0009832|GO:0010468|GO:0010628|GO:0009699|GO:0016070|GO:0009808|GO:0019438|GO:0044550|GO:0032774|GO:…	developmental process|reproduction|cell|organelle|metabolic process|intracellular|multicellular organism reproduction|cellular metabolic process|cell wall organization or biogenesis|nitrogen compound metabolic process|primary metabolic process|multicellular organismal reproductive process|transcription factor activity, sequence-specific DNA binding|biosynthetic process|nucleic acid binding|cell w…	-	-	-	-	Cla97Chr01:1328433-1329821	114	136	86	2	3	3	6.44134990115012	8.13584525905501	4.75401966639746	0.128275116900217	0.178313474968315	0.189600728920097	6.4437382755342	0.165396440262876	5.28389780786105	5.37936051368182e-24	5.50142011518516e-22	UP
Cla97C02G050020	Cla97C02G050020	Dirigent protein	GO:0050896|GO:0008152|GO:0005576|GO:0048046|GO:0006950|GO:0044237|GO:0009058|GO:0009698|GO:0006952|GO:0006725|GO:0019748|GO:0009699|GO:0019438|GO:0044550|GO:0009807	response to stimulus|metabolic process|extracellular region|apoplast|response to stress|cellular metabolic process|biosynthetic process|phenylpropanoid metabolic process|defense response|cellular aromatic compound metabolic process|secondary metabolic process|phenylpropanoid biosynthetic process|aromatic compound biosynthetic process|secondary metabolite biosynthetic process|lignan biosynthetic p…	-	-	-	-	Cla97Chr02:37329388-37329912	5	2	2	75	317	476	0.629563139178876	0.266600093969732	0.246431102740384	10.7184470704324	41.9902760196815	67.0464846969708	0.380864778629664	39.9184025956949	-6.71163130221674	5.71155026424358e-24	5.81164662493512e-22	DOWN
Cla97C07G134280	Cla97C07G134280	RNA-dependent RNA polymerase	GO:0005623|GO:0050896|GO:0043226|GO:0008152|GO:0003824|GO:0005622|GO:0051707|GO:0044237|GO:0016740|GO:0006807|GO:0044238|GO:0009607|GO:0009058|GO:0016772|GO:0009615|GO:0003676|GO:0006139|GO:0043231|GO:0006725|GO:0060968|GO:0060148|GO:0016458|GO:0010166|GO:0016441|GO:0005634|GO:0003723|GO:0010468|GO:0009751|GO:0010629|GO:0016070|GO:0016779|GO:0019438|GO:0040029|GO:0032774|GO:0010025|GO:0010608|GO:…	cell|response to stimulus|organelle|metabolic process|catalytic activity|intracellular|response to other organism|cellular metabolic process|transferase activity|nitrogen compound metabolic process|primary metabolic process|response to biotic stimulus|biosynthetic process|transferase activity, transferring phosphorus-containing groups|response to virus|nucleic acid binding|nucleobase-containing c…	K11699	RNA-dependent RNA polymerase[2.7.7.48]	-	-	Cla97Chr07:10599513-10604135	0	0	0	38	63	53	0	0	0	0.840282566797111	1.29123550839125	1.1550936113546	0	1.09553722884765	-Inf	6.10463105808734e-24	6.18040210689877e-22	DOWN
Cla97C05G089790	Cla97C05G089790	Dihydrodipicolinate reductase, putative	GO:0005623|GO:0043226|GO:0008152|GO:0003824|GO:0005622|GO:0044237|GO:0006807|GO:0044238|GO:0009058|GO:0016491|GO:0005737|GO:0016627|GO:0000166|GO:0006520|GO:0050662|GO:0015979|GO:0043231|GO:0008652|GO:0009532|GO:0070402|GO:0009536|GO:0016628|GO:0019684|GO:0050661|GO:0009507|GO:0019877|GO:0009089|GO:0009570|GO:0008839|GO:0019752|GO:0009067	cell|organelle|metabolic process|catalytic activity|intracellular|cellular metabolic process|nitrogen compound metabolic process|primary metabolic process|biosynthetic process|oxidoreductase activity|cytoplasm|oxidoreductase activity, acting on the CH-CH group of donors|nucleotide binding|cellular amino acid metabolic process|coenzyme binding|photosynthesis|intracellular membrane-bounded organell…	K16908	chloroplast NAD(P)H dehydrogenase[1.6.99.-]	ko522	Endocrine resistance	Cla97Chr05:8032785-8035024	1189	1339	1085	76	199	102	87.0469599146248	103.786903422967	77.7128604719381	6.31475709342598	15.3254803901339	8.35297286674849	89.5155746031766	9.99773678343612	3.16246526540032	6.40822799143648e-24	6.45532846717353e-22	UP
Cla97C07G129310	Cla97C07G129310	Myb-related transcription factor	GO:0005623|GO:0050896|GO:0043226|GO:0008152|GO:0003682|GO:0005622|GO:0006950|GO:0044237|GO:0006807|GO:0044238|GO:0003700|GO:0009058|GO:0003676|GO:0006970|GO:0006139|GO:0043231|GO:0006725|GO:0009725|GO:0051252|GO:0010243|GO:0009733|GO:0005634|GO:0009723|GO:0003677|GO:0010468|GO:0009651|GO:0016070|GO:0009753|GO:0010200|GO:0019438|GO:0010038|GO:0032774|GO:0006355|GO:0046686|GO:0006351|GO:2001141|GO:…	cell|response to stimulus|organelle|metabolic process|chromatin binding|intracellular|response to stress|cellular metabolic process|nitrogen compound metabolic process|primary metabolic process|transcription factor activity, sequence-specific DNA binding|biosynthetic process|nucleic acid binding|response to osmotic stress|nucleobase-containing compound metabolic process|intracellular membrane-bou…	-	-	-	-	Cla97Chr07:1044196-1046592	0	0	1	54	99	231	0	0	0.0842293808194673	5.27551761610899	8.9644313392274	22.2423227087073	0.0280764602731558	12.1607572213479	-8.75865628942784	7.77415698151487e-24	7.79233535853633e-22	DOWN
Cla97C04G076480	Cla97C04G076480	Sulfite exporter TauE/SafE family protein	GO:0016020|GO:0016021	membrane|integral component of membrane	-	-	-	-	Cla97Chr04:24016243-24019874	21	18	26	182	158	174	1.01482198560559	0.920929547956285	1.22926255381726	9.98192300428023	8.03192714002015	9.40570270582736	1.05500469579305	9.13985095004258	-3.11492121809822	8.37180264520023e-24	8.34983702439847e-22	DOWN
Cla97C07G142970	Cla97C07G142970	COBRA-like protein 4	GO:0005623|GO:0043226|GO:0016020|GO:0040007|GO:0005886|GO:0005622|GO:0071944|GO:0071554|GO:0031090|GO:0016049|GO:0005737|GO:0042546|GO:0005774|GO:0031225|GO:0071669|GO:0098588|GO:0043231|GO:0071555|GO:0009664|GO:0009832|GO:0005773|GO:0071668|GO:0010215|GO:0009834	cell|organelle|membrane|growth|plasma membrane|intracellular|cell periphery|cell wall organization or biogenesis|organelle membrane|cell growth|cytoplasm|cell wall biogenesis|vacuolar membrane|anchored component of membrane|plant-type cell wall organization or biogenesis|bounding membrane of organelle|intracellular membrane-bounded organelle|cell wall organization|plant-type cell wall organizatio…	-	-	-	-	Cla97Chr07:30398683-30400428	149	188	139	8	11	4	7.56547489007341	10.1064069565065	6.90487981674225	0.46102871736909	0.587530574204356	0.227189194841644	8.19225388777405	0.425249495471697	4.2678789975333	9.43181191105731e-24	9.36072485576707e-22	UP
Cla97C10G202960	Cla97C10G202960	Glycosyltransferase	GO:0005623|GO:0050896|GO:0043226|GO:0003824|GO:0005622|GO:0016740|GO:0005737|GO:0016757|GO:0009314|GO:0043231|GO:0009636|GO:0009536|GO:0016758|GO:0008194|GO:0009416|GO:0009411|GO:0009507|GO:0035251|GO:0046527|GO:0010224|GO:0050502|GO:0050403	cell|response to stimulus|organelle|catalytic activity|intracellular|transferase activity|cytoplasm|transferase activity, transferring glycosyl groups|response to radiation|intracellular membrane-bounded organelle|response to toxic substance|plastid|transferase activity, transferring hexosyl groups|UDP-glycosyltransferase activity|response to light stimulus|response to UV|chloroplast|UDP-glucosyl…	K13496|K13496	UDP-glucosyltransferase 73C[2.4.1.-]|UDP-glucosyltransferase 73C[2.4.1.-]	-	-	Cla97Chr10:32736369-32737799	10	12	6	143	107	200	0.461995871060105	0.586957703425486	0.271183585723849	7.4976596627017	5.19987512957916	10.3351982289755	0.440045720069813	7.67757767375212	-4.12492587253042	1.01300212762892e-23	1.00043891496764e-21	DOWN
Cla97C08G159560	Cla97C08G159560	Glutamate receptor	GO:0005623|GO:0016020|GO:0005886|GO:0071944	cell|membrane|plasma membrane|cell periphery	-	-	-	-	Cla97Chr08:26584540-26590212	5	4	11	93	189	108	0.13147201593831	0.111377560647107	0.2829909538076	2.77554384315868	5.22811704053878	3.17677016879352	0.175280176797672	3.72681035083033	-4.41020665562251	1.12817581724941e-23	1.10874918000604e-21	DOWN
Cla97C06G116550	Cla97C06G116550	ethylene-responsive transcription factor 1B-like	GO:0005623|GO:0050896|GO:0043226|GO:0023052|GO:0008152|GO:0007154|GO:0005622|GO:0007165|GO:0006950|GO:0044237|GO:0006807|GO:0044238|GO:0003700|GO:0009058|GO:0035556|GO:0003676|GO:0009755|GO:0006139|GO:0006952|GO:0043231|GO:0006725|GO:0009725|GO:0051252|GO:0005634|GO:0009723|GO:0009873|GO:0003677|GO:0000160|GO:0010468|GO:0009867|GO:0016070|GO:0009753|GO:0019438|GO:0071369|GO:0032774|GO:0006355|GO:…	cell|response to stimulus|organelle|signaling|metabolic process|cell communication|intracellular|signal transduction|response to stress|cellular metabolic process|nitrogen compound metabolic process|primary metabolic process|transcription factor activity, sequence-specific DNA binding|biosynthetic process|intracellular signal transduction|nucleic acid binding|hormone-mediated signaling pathway|nu…	-	-	-	-	Cla97Chr06:7779609-7780307	24	34	27	242	391	823	2.26986229235953	3.40453688508283	2.49821754284133	25.9757449245613	38.8998881229161	87.0665367294871	2.7242055734279	50.6473899256548	-4.21658044184086	1.61585164143699e-23	1.58031859320539e-21	DOWN
Cla97C05G106740	Cla97C05G106740	Small multi-drug export protein, putative	GO:0005623|GO:0043226|GO:0005622|GO:0005737|GO:0043231|GO:0009536|GO:0009507	cell|organelle|intracellular|cytoplasm|intracellular membrane-bounded organelle|plastid|chloroplast	-	-	-	-	Cla97Chr05:33869487-33871359	22	16	28	148	230	163	1.54394433650963	1.18881801727186	1.92244397761724	11.7879910161155	16.9795315336071	12.7957195173755	1.55173544379958	13.854414022366	-3.15839117502367	2.0186944170684e-23	1.96476504447715e-21	DOWN
Cla97C05G086560	Cla97C05G086560	BRI1 kinase inhibitor 1-like	GO:0005623|GO:0050896|GO:0043226|GO:0023052|GO:0008152|GO:0016020|GO:0005886|GO:0007154|GO:0005622|GO:0007165|GO:0071944|GO:0044238|GO:0030234|GO:0005737|GO:0006629|GO:0009755|GO:0004857|GO:0043231|GO:0009725|GO:0009536|GO:0005829|GO:0019210|GO:0005634|GO:0009741|GO:0009742|GO:0071367|GO:0071407	cell|response to stimulus|organelle|signaling|metabolic process|membrane|plasma membrane|cell communication|intracellular|signal transduction|cell periphery|primary metabolic process|enzyme regulator activity|cytoplasm|lipid metabolic process|hormone-mediated signaling pathway|enzyme inhibitor activity|intracellular membrane-bounded organelle|response to hormone|plastid|cytosol|kinase inhibitor a…	-	-	-	-	Cla97Chr05:4895594-4897557	8	7	11	89	258	161	0.545797640990475	0.505587427315465	0.734199440528696	6.89118002905513	18.5158945833972	12.2865865958498	0.595194836278212	12.5645537361007	-4.39985361057569	2.26229049177598e-23	2.19126762201012e-21	DOWN
Cla97C05G082940	Cla97C05G082940	Pectinesterase	GO:0005623|GO:0050896|GO:0008152|GO:0003824|GO:0016020|GO:0005576|GO:0006950|GO:0051707|GO:0071944|GO:0071554|GO:0044238|GO:0009607|GO:0016787|GO:0030234|GO:0016788|GO:0009617|GO:0004857|GO:0009620|GO:0006952|GO:0071555|GO:0005975|GO:0005618|GO:0016052|GO:0052689|GO:0005976|GO:0042545|GO:0009505|GO:0046910|GO:0042742|GO:0000272|GO:0050829|GO:0030599|GO:0045488|GO:0045490	cell|response to stimulus|metabolic process|catalytic activity|membrane|extracellular region|response to stress|response to other organism|cell periphery|cell wall organization or biogenesis|primary metabolic process|response to biotic stimulus|hydrolase activity|enzyme regulator activity|hydrolase activity, acting on ester bonds|response to bacterium|enzyme inhibitor activity|response to fungus|…	K01051|K01051	pectinesterase[3.1.1.11]|pectinesterase[3.1.1.11]	ko00040|ko02020	Pentose and glucuronate interconversions|Two-component system	Cla97Chr05:2213918-2218717	427	456	336	1643	1575	1723	18.4499594394141	20.8604507613673	14.2035964378569	80.5703979756273	71.5876156858088	83.2765052034326	17.8380022128794	78.4781729549562	-2.13733740661055	2.38794928917041e-23	2.30191456119216e-21	DOWN
Cla97C11G214920	Cla97C11G214920	glucuronoxylan 4-O-methyltransferase 3-like	GO:0005623|GO:0043226|GO:0008152|GO:0003824|GO:0016020|GO:0005622|GO:0044237|GO:0032259|GO:0071554|GO:0016740|GO:0044238|GO:0012505|GO:0031090|GO:0005737|GO:0016021|GO:0009698|GO:0098588|GO:0005794|GO:0043231|GO:0006725|GO:0019748|GO:0005975|GO:0005976|GO:0005739|GO:0000139|GO:0009808|GO:0008168|GO:0008757|GO:0045491|GO:0030775	cell|organelle|metabolic process|catalytic activity|membrane|intracellular|cellular metabolic process|methylation|cell wall organization or biogenesis|transferase activity|primary metabolic process|endomembrane system|organelle membrane|cytoplasm|integral component of membrane|phenylpropanoid metabolic process|bounding membrane of organelle|Golgi apparatus|intracellular membrane-bounded organelle…	K18801	glucuronoxylan 4-O-methyltransferase[2.1.1.112]	-	-	Cla97Chr11:10270126-10271031	467	515	321	27	60	33	34.0759685572874	39.7858794550086	22.9154259490251	2.23594336208237	4.60544736673131	2.69348846425216	32.2590913204404	3.17829306435528	3.34338173689021	2.67267257287402e-23	2.56411115836633e-21	UP
Cla97C11G223070	Cla97C11G223070	Cytochrome P450 family 72 protein	GO:0008152|GO:0016020|GO:0019825|GO:0016021|GO:0055114	metabolic process|membrane|oxygen binding|integral component of membrane|oxidation-reduction process	-	-	-	-	Cla97Chr11:29010032-29016509	108	202	158	775	961	1229	4.57675618435456	9.06310473096631	6.55062022034293	37.2740139499777	42.8398123611377	58.2580652529601	6.7301603785546	46.1239638546918	-2.77680371278645	3.02347234058691e-23	2.88691456141253e-21	DOWN
Cla97C07G143050	Cla97C07G143050	Pollen Ole e 1 allergen/extensin	-	-	-	-	-	-	Cla97Chr07:30486659-30487622	724	916	511	24	74	22	55.0146444505999	73.6929993430485	37.9885498141891	2.06978162409794	5.91508837653514	1.86996210621644	55.5653978692792	3.28494403561651	4.08024605871954	4.06110782106795e-23	3.85939336184227e-21	UP
Cla97C01G018900	Cla97C01G018900	Late embryogenesis abundant protein	GO:0005623|GO:0043226|GO:0005622|GO:0005737|GO:0043231|GO:0009536|GO:0009507	cell|organelle|intracellular|cytoplasm|intracellular membrane-bounded organelle|plastid|chloroplast	-	-	-	-	Cla97Chr01:32016612-32017711	38	34	40	231	203	289	6.2961187800291	5.96433905431803	6.48388383272456	43.4379239077002	35.3811474016078	53.5616648474799	6.2481138890239	44.1269120522626	-2.82016613688973	4.86824013560224e-23	4.60471521182997e-21	DOWN
Cla97C11G213730	Cla97C11G213730	aspartic proteinase PCS1	GO:0008152|GO:0005576|GO:0006807|GO:0044238|GO:0019538|GO:0006508	metabolic process|extracellular region|nitrogen compound metabolic process|primary metabolic process|protein metabolic process|proteolysis	-	-	-	-	Cla97Chr11:7161400-7162689	458	417	449	1610	1569	1541	23.4711864419372	22.6254024918485	22.5116472075175	93.6408515940647	84.5827895099702	88.3367837180717	22.8694120471011	88.8534749407022	-1.95800892345432	4.97821978942465e-23	4.68673804194105e-21	DOWN
Cla97C07G136630	Cla97C07G136630	protein IQ-DOMAIN 1-like	GO:0005623|GO:0043226|GO:0005622|GO:0005515|GO:0005516|GO:0043231|GO:0005634	cell|organelle|intracellular|protein binding|calmodulin binding|intracellular membrane-bounded organelle|nucleus	-	-	-	-	Cla97Chr07:24084567-24089894	223	239	151	9	18	14	18.7560281432855	21.2826026623183	12.4252938215523	0.859074015677761	1.59257073063304	1.31713278503902	17.4879748757187	1.25625917711661	3.79915719296652	5.31430991681229e-23	4.97987915786127e-21	UP
Cla97C11G224010	Cla97C11G224010	Protein DETOXIFICATION	GO:0051179|GO:0005215|GO:0005623|GO:0050896|GO:0016020|GO:0005886|GO:0071944|GO:0022857|GO:0006810|GO:0016021|GO:0015238|GO:0009636|GO:0055085|GO:0015893|GO:0015297|GO:0006855	localization|transporter activity|cell|response to stimulus|membrane|plasma membrane|cell periphery|transmembrane transporter activity|transport|integral component of membrane|drug transmembrane transporter activity|response to toxic substance|transmembrane transport|drug transport|antiporter activity|drug transmembrane transport	-	-	-	-	Cla97Chr11:29781620-29784256	1428	1229	1317	153	273	129	65.2858912529517	59.4885704248841	58.9072070628518	7.93874418882122	13.1293469432064	6.59707423348086	61.2272229135625	9.22172178850283	2.7310652015417	5.55145494296019e-23	5.17801679332495e-21	UP
Cla97C05G089370	Cla97C05G089370	DUF668 domain-containing protein/DUF3475 domain-containing protein	GO:0005623|GO:0043226|GO:0005622|GO:0005737|GO:0043231|GO:0005739	cell|organelle|intracellular|cytoplasm|intracellular membrane-bounded organelle|mitochondrion	-	-	-	-	Cla97Chr05:7569524-7571127	80	59	81	359	384	290	3.74289054907892	2.92251742487316	3.70759197663379	19.0625653077537	18.8989568374061	15.1769300561121	3.45766665019529	17.712817400424	-2.35692301322054	6.52856110535467e-23	6.05615608524524e-21	DOWN
Cla97C08G148820	Cla97C08G148820	Calcium-binding family protein	GO:0005623|GO:0005622|GO:0005737|GO:0043169|GO:0046872|GO:0005509	cell|intracellular|cytoplasm|cation binding|metal ion binding|calcium ion binding	-	-	-	-	Cla97Chr08:17080023-17080508	3	2	7	71	354	323	0.408142522738395	0.287993928671007	0.931588221481851	10.9610886738868	50.6542352965547	49.1467134113145	0.542574890963751	36.920679127252	-6.08846299548487	6.55304525032741e-23	6.05615608524524e-21	DOWN
Cla97C01G012000	Cla97C01G012000	spermidine synthase 1-like	GO:0005623|GO:0043226|GO:0008152|GO:0003824|GO:0016020|GO:0005886|GO:0005622|GO:0005515|GO:0071944|GO:0044237|GO:0016740|GO:0006807|GO:0009058|GO:0016765|GO:0043231|GO:0005634|GO:0004766|GO:0009308|GO:0008295|GO:0006595|GO:0042401|GO:0006596	cell|organelle|metabolic process|catalytic activity|membrane|plasma membrane|intracellular|protein binding|cell periphery|cellular metabolic process|transferase activity|nitrogen compound metabolic process|biosynthetic process|transferase activity, transferring alkyl or aryl (other than methyl) groups|intracellular membrane-bounded organelle|nucleus|spermidine synthase activity|amine metabolic pr…	K00797|K00797|K00797|K00797	spermidine synthase[2.5.1.16]|spermidine synthase[2.5.1.16]|spermidine synthase[2.5.1.16]|spermidine synthase[2.5.1.16]	-	-	Cla97Chr01:24810039-24813256	0	0	0	49	57	37	0	0	0	3.43267302730025	3.7011284300146	2.55471604135974	0	3.22950583289153	-Inf	7.81159565140646e-23	7.18631130542858e-21	DOWN
Cla97C05G092600	Cla97C05G092600	Leucine-rich repeat receptor-like protein kinase family	GO:0005576	extracellular region	-	-	-	-	Cla97Chr05:10688580-10691019	169	157	201	8	18	10	8.40662580474071	8.26843844476977	9.7818673336344	0.451662445458657	0.941881560780716	0.556407853541645	8.81897719438163	0.649983953260339	3.76213533829983	8.22460340764634e-23	7.53186749335685e-21	UP
Cla97C02G028590	Cla97C02G028590	Cytochrome b561 and domon domain-containing protein	GO:0032502|GO:0005623|GO:0008152|GO:0016020|GO:0005886|GO:0071944|GO:0016021|GO:0007275|GO:0055114|GO:0043169|GO:0046872	developmental process|cell|metabolic process|membrane|plasma membrane|cell periphery|integral component of membrane|multicellular organism development|oxidation-reduction process|cation binding|metal ion binding	-	-	-	-	Cla97Chr02:2079724-2081109	76	46	34	545	3528	1367	4.27236631501975	2.73778458118721	1.86990300857676	34.7711217884846	208.626708076895	85.9587157268203	2.96001796826124	109.7855151974	-5.21293797790571	8.29004614962808e-23	7.55744614373561e-21	DOWN
Cla97C03G050940	Cla97C03G050940	WRKY transcription factor 1	GO:0005623|GO:0050896|GO:0043226|GO:0008152|GO:0005622|GO:0005515|GO:0006950|GO:0051707|GO:0044237|GO:0006807|GO:0044238|GO:0009607|GO:0003700|GO:0009058|GO:0009409|GO:0006790|GO:0009266|GO:0009617|GO:0006970|GO:0006139|GO:0009408|GO:0009415|GO:0009620|GO:0009414|GO:0006952|GO:0043231|GO:0006725|GO:0019748|GO:0006914|GO:0051252|GO:0010243|GO:0050832|GO:0010286|GO:0005634|GO:0034605|GO:0042742|GO:…	cell|response to stimulus|organelle|metabolic process|intracellular|protein binding|response to stress|response to other organism|cellular metabolic process|nitrogen compound metabolic process|primary metabolic process|response to biotic stimulus|transcription factor activity, sequence-specific DNA binding|biosynthetic process|response to cold|sulfur compound metabolic process|response to tempera…	-	-	-	-	Cla97Chr03:158345-160644	531	387	376	1331	2395	1838	20.002151584337	15.4341886719535	13.8567734899279	56.902344756877	94.9023552787343	77.4456728967662	16.4310379154061	76.4167909774592	-2.21746605959649	9.49313985695137e-23	8.61523822963961e-21	DOWN
Cla97C07G133680	Cla97C07G133680	RNA-dependent RNA polymerase	GO:0005623|GO:0050896|GO:0043226|GO:0008152|GO:0003824|GO:0005622|GO:0051707|GO:0044237|GO:0016740|GO:0006807|GO:0044238|GO:0009607|GO:0009058|GO:0016772|GO:0009615|GO:0003676|GO:0006139|GO:0043231|GO:0006725|GO:0060968|GO:0060148|GO:0016458|GO:0010166|GO:0016441|GO:0005634|GO:0003723|GO:0010468|GO:0009751|GO:0010629|GO:0016070|GO:0016779|GO:0019438|GO:0040029|GO:0032774|GO:0010025|GO:0010608|GO:…	cell|response to stimulus|organelle|metabolic process|catalytic activity|intracellular|response to other organism|cellular metabolic process|transferase activity|nitrogen compound metabolic process|primary metabolic process|response to biotic stimulus|biosynthetic process|transferase activity, transferring phosphorus-containing groups|response to virus|nucleic acid binding|nucleobase-containing c…	K11699	RNA-dependent RNA polymerase[2.7.7.48]	-	-	Cla97Chr07:7013734-7016075	60	55	56	0	0	0	2.65498457712428	2.57669814101577	2.42433047488364	0	0	0	2.55200439767456	0	Inf	9.82589781500258e-23	8.87723602147341e-21	UP
Cla97C05G099360	Cla97C05G099360	Harbinger transposase-derived nuclease	GO:0005623|GO:0043226|GO:0016020|GO:0005886|GO:0005622|GO:0071944|GO:0031090|GO:0005737|GO:0005774|GO:0098588|GO:0043231|GO:0009536|GO:0005634|GO:0005773|GO:0009507	cell|organelle|membrane|plasma membrane|intracellular|cell periphery|organelle membrane|cytoplasm|vacuolar membrane|bounding membrane of organelle|intracellular membrane-bounded organelle|plastid|nucleus|vacuole|chloroplast	K23222	nuclease HARBI1[3.1.-.-]	ko522	Endocrine resistance	Cla97Chr05:28450685-28452163	109	122	117	423	807	502	4.87211544034938	5.77352091288599	5.11643659905918	21.4586040762252	37.94496279701	25.0994400473305	5.25402431743152	28.1676689735219	-2.42254539497107	1.21552463928649e-22	1.09326673695111e-20	DOWN
Cla97C05G101950	Cla97C05G101950	Isoaspartyl peptidase/L-asparaginase	GO:0005623|GO:0008152|GO:0003824|GO:0005622|GO:0044237|GO:0006807|GO:0044238|GO:0016787|GO:1901135|GO:0005737|GO:0019538|GO:0016810|GO:0006520|GO:0008233|GO:0006508|GO:0016811|GO:0051604|GO:0030163|GO:0009063|GO:0006516|GO:0004067|GO:0019752|GO:0008242|GO:0008798|GO:0033345	cell|metabolic process|catalytic activity|intracellular|cellular metabolic process|nitrogen compound metabolic process|primary metabolic process|hydrolase activity|carbohydrate derivative metabolic process|cytoplasm|protein metabolic process|hydrolase activity, acting on carbon-nitrogen (but not peptide) bonds|cellular amino acid metabolic process|peptidase activity|proteolysis|hydrolase activity…	K13051|K13051|K13051	L-asparaginase / beta-aspartyl-peptidase[3.5.1.1 3.4.19.5]|L-asparaginase / beta-aspartyl-peptidase[3.5.1.1 3.4.19.5]|L-asparaginase / beta-aspartyl-peptidase[3.5.1.1 3.4.19.5]	-	-	Cla97Chr05:30404962-30406213	182	146	147	10	2	11	12.4167226591219	10.5457557157518	9.81169069748469	0.774275665334724	0.143534066537963	0.839456673069301	10.9247230241195	0.585755468313996	4.22115437571934	1.37541856929919e-22	1.23158035180759e-20	UP
Cla97C02G032570	Cla97C02G032570	salicylic acid-binding protein 2-like	GO:0050896|GO:0023052|GO:0008152|GO:0003824|GO:0007154|GO:0007165|GO:0006950|GO:0051707|GO:0006955|GO:0009607|GO:0016787|GO:0016788|GO:0045087|GO:0006952|GO:0009863|GO:0052689|GO:0009862|GO:0009814|GO:0009751|GO:0016298|GO:0009627|GO:0071407|GO:0080031|GO:0071446	response to stimulus|signaling|metabolic process|catalytic activity|cell communication|signal transduction|response to stress|response to other organism|immune response|response to biotic stimulus|hydrolase activity|hydrolase activity, acting on ester bonds|innate immune response|defense response|salicylic acid mediated signaling pathway|carboxylic ester hydrolase activity|systemic acquired resis…	-	-	-	-	Cla97Chr02:5682237-5685092	0	0	3	57	63	119	0	0	0.217001362150756	4.78372729558515	4.90062872480033	9.84321445251797	0.0723337873835853	6.50919015763448	-6.49166455821886	1.40283143169476e-22	1.25056835638736e-20	DOWN
Cla97C05G103030	Cla97C05G103030	Pectate lyase	GO:0005623|GO:0008152|GO:0003824|GO:0016020|GO:0016829|GO:0005886|GO:0071944|GO:0044238|GO:0031225|GO:0043169|GO:0005975|GO:0016052|GO:0005976|GO:0046872|GO:0000272|GO:0030570|GO:0045488|GO:0045490	cell|metabolic process|catalytic activity|membrane|lyase activity|plasma membrane|cell periphery|primary metabolic process|anchored component of membrane|cation binding|carbohydrate metabolic process|carbohydrate catabolic process|polysaccharide metabolic process|metal ion binding|polysaccharide catabolic process|pectate lyase activity|pectin metabolic process|pectin catabolic process	K01728|K01728	pectate lyase[4.2.2.2]|pectate lyase[4.2.2.2]	-	-	Cla97Chr05:31168253-31175610	299	279	271	1048	1562	894	13.0731090655328	12.9152547698783	11.5922552192535	52.0042565633775	71.8419329902104	43.7234643397272	12.5268730182215	55.8565512977717	-2.15670016997804	1.67422770638911e-22	1.48593240531372e-20	DOWN
Cla97C10G185100	Cla97C10G185100	RING finger protein 44-like	GO:0003676|GO:0043169|GO:0046872|GO:0046914|GO:0008270	nucleic acid binding|cation binding|metal ion binding|transition metal ion binding|zinc ion binding	-	-	-	-	Cla97Chr10:545137-545550	119	92	67	1	1	3	19.0023546564342	15.553790664136	10.4671231578465	0.181258317359003	0.167976461926674	0.535828146948099	15.0077561594722	0.295020975411259	5.66874695164854	1.78085517889133e-22	1.573635495137e-20	UP
Cla97C01G023520	Cla97C01G023520	GDSL esterase/lipase	GO:0008152|GO:0003824|GO:0005576|GO:0044238|GO:0016787|GO:0006629|GO:0016788|GO:0052689|GO:0016042|GO:0016298	metabolic process|catalytic activity|extracellular region|primary metabolic process|hydrolase activity|lipid metabolic process|hydrolase activity, acting on ester bonds|carboxylic ester hydrolase activity|lipid catabolic process|lipase activity	-	-	-	-	Cla97Chr01:34912038-34914502	153	146	95	0	6	6	8.60089274341911	8.6894874902751	5.2247714407006	0	0.354807424681851	0.377266756524682	7.5050505581316	0.244024727068844	4.94276254181061	2.02392510843336e-22	1.77287039824378e-20	UP
Cla97C05G094510	Cla97C05G094510	Methyltransferase, putative	GO:0008152|GO:0003824|GO:0032259|GO:0016740|GO:0008168	metabolic process|catalytic activity|methylation|transferase activity|methyltransferase activity	-	-	-	-	Cla97Chr05:16738168-16739840	14	12	20	205	124	171	1.04578265635288	0.949080761132057	1.46165814966236	17.3795929259141	9.74377361521775	14.2883259307744	1.15217385571577	13.8038974906354	-3.58264533346707	2.02131104098066e-22	1.77287039824378e-20	DOWN
Cla97C06G110120	Cla97C06G110120	Pectinesterase inhibitor	GO:0005623|GO:0043226|GO:0003824|GO:0005622|GO:0071944|GO:0016787|GO:0030234|GO:0005737|GO:0016788|GO:0004857|GO:0043231|GO:0052689|GO:0009536|GO:0046910|GO:0009507|GO:0030599	cell|organelle|catalytic activity|intracellular|cell periphery|hydrolase activity|enzyme regulator activity|cytoplasm|hydrolase activity, acting on ester bonds|enzyme inhibitor activity|intracellular membrane-bounded organelle|carboxylic ester hydrolase activity|plastid|pectinesterase inhibitor activity|chloroplast|pectinesterase activity	-	-	-	-	Cla97Chr06:763946-764512	132	176	203	2	13	3	15.3904292591753	21.7259354211104	23.1560458824318	0.264694685667115	1.59444324178017	0.39123959935893	20.0908035209058	0.750125842268738	4.74325881015531	2.40493428934164e-22	2.09749831720199e-20	UP
Cla97C01G003780	Cla97C01G003780	Amine oxidase	GO:0005623|GO:0043226|GO:0008152|GO:0003824|GO:0005576|GO:0005622|GO:0006807|GO:0012505|GO:0016491|GO:0005768|GO:0005737|GO:0055114|GO:0031982|GO:0005794|GO:0048038|GO:0043169|GO:0043231|GO:0031410|GO:0046872|GO:0005773|GO:0009308|GO:0005802|GO:0046914|GO:0008131|GO:0005507	cell|organelle|metabolic process|catalytic activity|extracellular region|intracellular|nitrogen compound metabolic process|endomembrane system|oxidoreductase activity|endosome|cytoplasm|oxidation-reduction process|vesicle|Golgi apparatus|quinone binding|cation binding|intracellular membrane-bounded organelle|cytoplasmic vesicle|metal ion binding|vacuole|amine metabolic process|trans-Golgi network…	K00276|K00276|K00276|K00276|K00276|K00276	primary-amine oxidase[1.4.3.21]|primary-amine oxidase[1.4.3.21]|primary-amine oxidase[1.4.3.21]|primary-amine oxidase[1.4.3.21]|primary-amine oxidase[1.4.3.21]|primary-amine oxidase[1.4.3.21]	-	-	Cla97Chr01:3658223-3663574	218	480	356	2526	2457	2086	6.62607699887515	15.4465698957688	10.5862390861482	87.1371483061793	78.5587371673161	70.9224639062018	10.8862953269307	78.8727831265657	-2.85701447130362	2.62183272596089e-22	2.27681310042819e-20	DOWN
Cla97C02G035120	Cla97C02G035120	Vascular-related unknown protein 1	GO:0032502|GO:0005623|GO:0043226|GO:0005622|GO:0005737|GO:0043231|GO:0005829|GO:0010087|GO:0005634|GO:0010089	developmental process|cell|organelle|intracellular|cytoplasm|intracellular membrane-bounded organelle|cytosol|phloem or xylem histogenesis|nucleus|xylem development	-	-	-	-	Cla97Chr02:10516556-10517284	24	49	63	743	416	405	3.02215950925583	6.53260721119357	7.76121205613536	106.183924792503	55.1039584359227	57.045914555922	5.77199292552825	72.7779325947826	-3.65635963237785	2.93364262932359e-22	2.53665656879752e-20	DOWN
Cla97C10G187010	Cla97C10G187010	Ethylene responsive transcription factor 1a	GO:0032502|GO:0005623|GO:0050896|GO:0043226|GO:0008152|GO:0043234|GO:0005622|GO:0044237|GO:0006807|GO:0044238|GO:0012505|GO:0003700|GO:0009058|GO:0003676|GO:0007275|GO:0006139|GO:0051301|GO:0005635|GO:0005643|GO:0043231|GO:0006725|GO:0051252|GO:0010243|GO:0005634|GO:0001944|GO:0003677|GO:0010468|GO:0010628|GO:0016070|GO:0010200|GO:0019438|GO:0032774|GO:0006355|GO:0045893|GO:0006351|GO:2001141|GO:…	developmental process|cell|response to stimulus|organelle|metabolic process|protein complex|intracellular|cellular metabolic process|nitrogen compound metabolic process|primary metabolic process|endomembrane system|transcription factor activity, sequence-specific DNA binding|biosynthetic process|nucleic acid binding|multicellular organism development|nucleobase-containing compound metabolic proce…	-	-	-	-	Cla97Chr10:2514936-2515775	117	112	262	1143	2371	1297	9.2080198219006	9.33230844605861	20.1731273364021	102.093055803836	196.291213557709	114.179819364086	12.9044852014538	137.521362908544	-3.41371125359257	3.51113452634021e-22	3.02302680778531e-20	DOWN
Cla97C10G193350	Cla97C10G193350	Unknown protein	-	-	-	-	-	-	Cla97Chr10:21731019-21731246	1	0	0	122	146	868	0.289996002998333	0	0	40.1472096250913	44.5314441434029	281.522854024453	0.0966653343327777	122.067169264316	-10.3023890001645	3.93632268571929e-22	3.374684814859e-20	DOWN
Cla97C09G174530	Cla97C09G174530	Transcription factor	GO:0005623|GO:0043226|GO:0008152|GO:0005622|GO:0005515|GO:0044237|GO:0006807|GO:0044238|GO:0003700|GO:0009058|GO:0003676|GO:0006139|GO:0046983|GO:0043231|GO:0006725|GO:0051252|GO:0005634|GO:0003677|GO:0010468|GO:0016070|GO:0019438|GO:0032774|GO:0006355|GO:0006351|GO:2001141|GO:1903506	cell|organelle|metabolic process|intracellular|protein binding|cellular metabolic process|nitrogen compound metabolic process|primary metabolic process|transcription factor activity, sequence-specific DNA binding|biosynthetic process|nucleic acid binding|nucleobase-containing compound metabolic process|protein dimerization activity|intracellular membrane-bounded organelle|cellular aromatic compou…	-	-	-	-	Cla97Chr09:11495999-11498617	451	614	314	0	22	5	32.26739359812	46.5100253539582	21.9790303400179	0	1.65576798184864	0.400181613128925	33.5854830973654	0.685316531659188	5.61492348165924	4.02164674483283e-22	3.43322529526047e-20	UP
Cla97C09G181040	Cla97C09G181040	protein WVD2-like 7 isoform X1	GO:0005623|GO:0043226|GO:0005622|GO:0043231|GO:0005634	cell|organelle|intracellular|intracellular membrane-bounded organelle|nucleus	-	-	-	-	Cla97Chr09:34534415-34536889	384	330	219	9	15	31	15.0568006530267	13.6995545950574	8.40112266898731	0.400493580262586	0.618703338413192	1.35964744419801	12.3858259723571	0.792948120957929	3.96531979048367	4.04209090167953e-22	3.43611837114504e-20	UP
Cla97C11G223590	Cla97C11G223590	G-type lectin S-receptor-like serine/threonine-protein kinase	GO:0005623|GO:0050896|GO:0043226|GO:0016020|GO:0005576|GO:0048046|GO:0005886|GO:0030246|GO:0005622|GO:0071944|GO:0009506|GO:0012505|GO:0005911|GO:0005737|GO:0005794|GO:0043231|GO:0009725|GO:0005618|GO:0005829|GO:0009505|GO:0009735	cell|response to stimulus|organelle|membrane|extracellular region|apoplast|plasma membrane|carbohydrate binding|intracellular|cell periphery|plasmodesma|endomembrane system|cell-cell junction|cytoplasm|Golgi apparatus|intracellular membrane-bounded organelle|response to hormone|cell wall|cytosol|plant-type cell wall|response to cytokinin	-	-	-	-	Cla97Chr11:29371468-29372832	190	191	153	725	875	561	9.20196496029953	9.79379192364244	7.24951794654468	39.8505699680147	44.5783687420787	30.3919705074772	8.74842494349555	38.2736364058569	-2.1292557747593	5.09142918337822e-22	4.30995898140845e-20	DOWN
Cla97C08G160110	Cla97C08G160110	Zinc-finger protein 1	GO:0032502|GO:0005623|GO:0050896|GO:0043226|GO:0008152|GO:0040007|GO:0005622|GO:0006950|GO:0044237|GO:0006807|GO:0044238|GO:0003700|GO:0009058|GO:0048589|GO:0009409|GO:0009266|GO:0009611|GO:0003676|GO:0006970|GO:0006139|GO:0009314|GO:0009415|GO:0035264|GO:0009414|GO:0006979|GO:0043169|GO:0015979|GO:0043231|GO:0006725|GO:0009725|GO:0051252|GO:0010243|GO:0009737|GO:0046872|GO:0005634|GO:0003677|GO:…	developmental process|cell|response to stimulus|organelle|metabolic process|growth|intracellular|response to stress|cellular metabolic process|nitrogen compound metabolic process|primary metabolic process|transcription factor activity, sequence-specific DNA binding|biosynthetic process|developmental growth|response to cold|response to temperature stimulus|response to wounding|nucleic acid binding…	-	-	-	-	Cla97Chr08:26922380-26923084	111	71	75	318	405	402	10.4086481044595	7.04887034744348	6.88051596001804	33.8428414192249	39.949806200348	42.1663436723724	8.11267813730701	38.6529970973151	-2.25233012585407	5.73829589674795e-22	4.83721537371468e-20	DOWN
Cla97C05G088320	Cla97C05G088320	Myb transcription factor	GO:0005623|GO:0043226|GO:0005622|GO:0043231|GO:0005634	cell|organelle|intracellular|intracellular membrane-bounded organelle|nucleus	-	-	-	-	Cla97Chr05:6448346-6449457	9	3	8	164	129	79	0.637724547484877	0.225063363773277	0.5545981137294	13.1883581566254	9.61516712288953	6.26141477751155	0.472462008329185	9.68831335234216	-4.35797529840617	7.64629383227964e-22	6.41874507662242e-20	DOWN
Cla97C09G183750	Cla97C09G183750	Protein EMBRYONIC FLOWER 1	-	-	-	-	-	-	Cla97Chr09:36999064-37005005	1184	979	877	122	218	107	21.8883695076868	19.1617328435308	15.8618175179306	2.55972141904944	4.23943278573997	2.21266843098574	18.9706399563827	3.00394087859172	2.6588400233508	8.947320274999e-22	7.47973699503754e-20	UP
Cla97C01G024650	Cla97C01G024650	protein TIFY 5A	GO:0005623|GO:0050896|GO:0043226|GO:0023052|GO:0008152|GO:0000989|GO:0007154|GO:0005622|GO:0007165|GO:0005515|GO:0006950|GO:0044237|GO:0006807|GO:0044238|GO:0009058|GO:0009611|GO:0009755|GO:0009966|GO:0003712|GO:0006139|GO:0006952|GO:0043231|GO:0006725|GO:0009725|GO:0051252|GO:0005634|GO:0031347|GO:0003714|GO:0009867|GO:2000022|GO:0016070|GO:0009753|GO:0019438|GO:0032774|GO:0071395|GO:2001141|GO:…	cell|response to stimulus|organelle|signaling|metabolic process|transcription factor activity, transcription factor binding|cell communication|intracellular|signal transduction|protein binding|response to stress|cellular metabolic process|nitrogen compound metabolic process|primary metabolic process|biosynthetic process|response to wounding|hormone-mediated signaling pathway|regulation of signal …	-	-	-	-	Cla97Chr01:35699558-35700778	0	1	0	49	83	187	0	0.183777084163671	0	9.64932496650544	15.1496251567568	36.2949337938861	0.061259028054557	20.3646279723828	-8.37692726653364	1.04791796751632e-21	8.72413359155014e-20	DOWN
Cla97C04G076390	Cla97C04G076390	Threonine dehydratase	GO:0005623|GO:0043226|GO:0008152|GO:0003824|GO:0016829|GO:0005622|GO:0044237|GO:0006807|GO:0044238|GO:0009058|GO:0005737|GO:0006520|GO:0043231|GO:0008652|GO:0009536|GO:0009081|GO:0009082|GO:0009507|GO:0004794|GO:0019752|GO:0009097|GO:0006566	cell|organelle|metabolic process|catalytic activity|lyase activity|intracellular|cellular metabolic process|nitrogen compound metabolic process|primary metabolic process|biosynthetic process|cytoplasm|cellular amino acid metabolic process|intracellular membrane-bounded organelle|cellular amino acid biosynthetic process|plastid|branched-chain amino acid metabolic process|branched-chain amino acid …	K01754|K01754	threonine dehydratase[4.3.1.19]|threonine dehydratase[4.3.1.19]	ko00290|ko00260	Valine, leucine and isoleucine biosynthesis7|Glycine, serine and threonine metabolism	Cla97Chr04:23964009-23968271	1	0	0	56	271	69	0.0357787276426515	0	0	2.2735991660533	10.1980255245678	2.76105733228432	0.0119262425475505	5.07756067430181	-8.73385218118859	1.09019076767695e-21	9.03871333184672e-20	DOWN
Cla97C08G148620	Cla97C08G148620	NAC domain-containing protein 2	GO:0032502|GO:0005623|GO:0050896|GO:0043226|GO:0023052|GO:0008152|GO:0007154|GO:0005622|GO:0007165|GO:0006950|GO:0044237|GO:0006807|GO:0044238|GO:0003700|GO:0009058|GO:0009611|GO:0003676|GO:0009755|GO:0009968|GO:0007275|GO:0009966|GO:0006139|GO:0043231|GO:0006725|GO:0009725|GO:0051252|GO:0009737|GO:0005634|GO:0003677|GO:0009788|GO:0010468|GO:0016070|GO:0009738|GO:0009787|GO:0019438|GO:0032774|GO:…	developmental process|cell|response to stimulus|organelle|signaling|metabolic process|cell communication|intracellular|signal transduction|response to stress|cellular metabolic process|nitrogen compound metabolic process|primary metabolic process|transcription factor activity, sequence-specific DNA binding|biosynthetic process|response to wounding|nucleic acid binding|hormone-mediated signaling p…	-	-	-	-	Cla97Chr08:16769694-16770762	53	50	116	442	558	733	3.93242214678735	3.92776414696182	8.42033845739525	37.2198079482016	43.5517154013521	60.835213995835	5.42684158371481	47.2022457817962	-3.12067080122423	1.14522887776129e-21	9.45611729518716e-20	DOWN
Cla97C01G022920	Cla97C01G022920	Pollen Ole e 1 allergen/extensin	GO:0005576	extracellular region	-	-	-	-	Cla97Chr01:34523699-34525879	362	349	161	10	16	22	28.9026211787572	29.5015697318084	12.5761256487235	0.90612695617071	1.34381169541339	1.96481525653177	23.660105519763	1.40491796937196	4.07389870619449	1.32675525729201e-21	1.09102604770049e-19	UP
Cla97C04G077260	Cla97C04G077260	Transcription repressor KAN1	GO:0032502|GO:0000003|GO:0005623|GO:0043226|GO:0008152|GO:0009653|GO:0005622|GO:0005515|GO:0044237|GO:0006807|GO:0044238|GO:0003700|GO:0003006|GO:0009058|GO:0009791|GO:0048481|GO:0003676|GO:0007389|GO:0007275|GO:0006139|GO:0048437|GO:0048438|GO:0048367|GO:0043231|GO:0006725|GO:0048608|GO:0009887|GO:0048513|GO:0048440|GO:0051252|GO:0030154|GO:0009908|GO:0005634|GO:0001708|GO:0048467|GO:0045165|GO:…	developmental process|reproduction|cell|organelle|metabolic process|anatomical structure morphogenesis|intracellular|protein binding|cellular metabolic process|nitrogen compound metabolic process|primary metabolic process|transcription factor activity, sequence-specific DNA binding|developmental process involved in reproduction|biosynthetic process|post-embryonic development|plant ovule developme…	-	-	-	-	Cla97Chr04:24797751-24803098	83	85	105	394	410	347	5.21088472165182	5.64990989352671	6.44927094745191	28.0735316770344	27.0772313840775	24.3685704729362	5.77002185421015	26.5064445113494	-2.19969447647669	1.3377949661667e-21	1.09563232452685e-19	DOWN
Cla97C05G085110	Cla97C05G085110	Kinase family protein	GO:0005623|GO:0050896|GO:0023052|GO:0008152|GO:0003824|GO:0016020|GO:0005886|GO:0007154|GO:0005622|GO:0007165|GO:0005515|GO:0071944|GO:0044237|GO:0016740|GO:0006807|GO:0044238|GO:0005516|GO:0005737|GO:0016772|GO:0019538|GO:0035556|GO:0009755|GO:0006793|GO:0009725|GO:0009737|GO:0016773|GO:0044267|GO:0006796|GO:0009738|GO:0016301|GO:0006464|GO:0016310|GO:0004672|GO:0071215|GO:0006468|GO:0010857|GO:…	cell|response to stimulus|signaling|metabolic process|catalytic activity|membrane|plasma membrane|cell communication|intracellular|signal transduction|protein binding|cell periphery|cellular metabolic process|transferase activity|nitrogen compound metabolic process|primary metabolic process|calmodulin binding|cytoplasm|transferase activity, transferring phosphorus-containing groups|protein metabo…	-	-	-	-	Cla97Chr05:3824973-3826108	648	822	505	65	112	82	50.816741021243	68.2486381439705	38.7449283833614	5.78518575595217	9.23930318697034	7.193040142651	52.603435849525	7.4058430285245	2.82842115763823	1.61929863666172e-21	1.32081010659205e-19	UP
Cla97C10G193620	Cla97C10G193620	F12P19.7 isoform 1	GO:0005623|GO:0043226|GO:0005622|GO:0005737|GO:0043231|GO:0009536|GO:0009507	cell|organelle|intracellular|cytoplasm|intracellular membrane-bounded organelle|plastid|chloroplast	-	-	-	-	Cla97Chr10:22357033-22367258	203	158	135	9	16	13	11.2395986038505	9.26195457467788	7.31273104147488	0.565521085697421	0.93188951742235	0.805107948235644	9.27142807333442	0.767506183785138	3.59454129413413	1.79855788026778e-21	1.46111071023205e-19	UP
Cla97C09G173960	Cla97C09G173960	glucan endo-1,3-beta-glucosidase 12	GO:0005623|GO:0008152|GO:0003824|GO:0016020|GO:0005886|GO:0071944|GO:0044238|GO:0016787|GO:0016798|GO:0005975|GO:0004553	cell|metabolic process|catalytic activity|membrane|plasma membrane|cell periphery|primary metabolic process|hydrolase activity|hydrolase activity, acting on glycosyl bonds|carbohydrate metabolic process|hydrolase activity, hydrolyzing O-glycosyl compounds	-	-	-	-	Cla97Chr09:10628663-10631084	807	796	390	4	12	37	32.6898298308341	34.1383805438896	15.4559288912124	0.183882117933852	0.511340112041491	1.67653240214233	27.4280464219787	0.790584877372558	5.11658769988816	2.036018715992e-21	1.64737626791529e-19	UP
Cla97C06G113690	Cla97C06G113690	Kinesin	GO:0005623|GO:0043226|GO:0003824|GO:0005622|GO:0005515|GO:0016787|GO:0005737|GO:0016817|GO:0000166|GO:0051301|GO:0007049|GO:0000278|GO:0005856|GO:0009524|GO:0000281|GO:0017076|GO:0016818|GO:0016462|GO:0015630|GO:0000911|GO:0005524|GO:0030554|GO:0005874|GO:0017111|GO:0003774|GO:0003777	cell|organelle|catalytic activity|intracellular|protein binding|hydrolase activity|cytoplasm|hydrolase activity, acting on acid anhydrides|nucleotide binding|cell division|cell cycle|mitotic cell cycle|cytoskeleton|phragmoplast|mitotic cytokinesis|purine nucleotide binding|hydrolase activity, acting on acid anhydrides, in phosphorus-containing anhydrides|pyrophosphatase activity|microtubule cytos…	-	-	-	-	Cla97Chr06:4614807-4629136	283	277	170	16	23	23	2.80786208597419	2.90977443702886	1.65017183942318	0.180166685119413	0.240052809615156	0.255265572753356	2.45593612080874	0.225161689162642	3.44723975495855	2.0907474243837e-21	1.68489153436233e-19	UP
Cla97C09G181630	Cla97C09G181630	Plant protein 1589 of Uncharacterized protein function	GO:0032502|GO:0005623|GO:0043226|GO:0005622|GO:0005737|GO:0043231|GO:0009536|GO:0009507	developmental process|cell|organelle|intracellular|cytoplasm|intracellular membrane-bounded organelle|plastid|chloroplast	-	-	-	-	Cla97Chr09:35076720-35080600	236	196	280	25	28	19	35.8660033980695	31.536724467831	41.6313059680235	4.3120711640272	4.47628309575632	3.22996363119952	36.3446779446413	4.00610596366101	3.18147163481216	2.39516655955809e-21	1.92252672013612e-19	UP
Cla97C05G092640	Cla97C05G092640	Receptor protein kinase-like protein	GO:0050896|GO:0023052|GO:0008152|GO:0003824|GO:0007154|GO:0007165|GO:0044237|GO:0016740|GO:0006807|GO:0044238|GO:0016772|GO:0019538|GO:0000166|GO:0007166|GO:0006793|GO:0016773|GO:0017076|GO:0044267|GO:0006796|GO:0016301|GO:0006464|GO:0007169|GO:0016310|GO:0005524|GO:0004672|GO:0030554|GO:0006468|GO:0004674	response to stimulus|signaling|metabolic process|catalytic activity|cell communication|signal transduction|cellular metabolic process|transferase activity|nitrogen compound metabolic process|primary metabolic process|transferase activity, transferring phosphorus-containing groups|protein metabolic process|nucleotide binding|cell surface receptor signaling pathway|phosphorus metabolic process|phos…	-	-	-	-	Cla97Chr05:10756337-10760567	675	648	565	97	132	74	19.3175016857008	19.6341825198838	15.8193124410744	3.15056832821168	3.97384315643673	2.36891851107903	18.2569988822197	3.16444333190915	2.52842599439992	2.72428069264692e-21	2.17801917122053e-19	UP
Cla97C11G209540	Cla97C11G209540	Ethylene-responsive transcription factor 1A	GO:0005623|GO:0050896|GO:0043226|GO:0023052|GO:0008152|GO:0007154|GO:0005622|GO:0007165|GO:0006950|GO:0044237|GO:0006807|GO:0044238|GO:0003700|GO:0009058|GO:0035556|GO:0003676|GO:0009755|GO:0006139|GO:0009415|GO:0009414|GO:0043231|GO:0006725|GO:0009725|GO:0051252|GO:0010166|GO:0005634|GO:0009723|GO:0009873|GO:0003677|GO:0000160|GO:0010468|GO:0016070|GO:0019438|GO:0071369|GO:0032774|GO:0006355|GO:…	cell|response to stimulus|organelle|signaling|metabolic process|cell communication|intracellular|signal transduction|response to stress|cellular metabolic process|nitrogen compound metabolic process|primary metabolic process|transcription factor activity, sequence-specific DNA binding|biosynthetic process|intracellular signal transduction|nucleic acid binding|hormone-mediated signaling pathway|nu…	-	-	-	-	Cla97Chr11:3102718-3104130	667	884	589	72	111	44	59.9925863671416	84.1810927824672	51.8297504538303	7.34974405689408	10.5022997705828	4.4268490677777	65.3344765344797	7.42629763175153	3.13712945061865	2.77305325151728e-21	2.20824916436042e-19	UP
Cla97C06G126060	Cla97C06G126060	Zinc finger protein, putative	GO:0005623|GO:0043226|GO:0005622|GO:0043169|GO:0043231|GO:0046872|GO:0005634|GO:0046914|GO:0008270	cell|organelle|intracellular|cation binding|intracellular membrane-bounded organelle|metal ion binding|nucleus|transition metal ion binding|zinc ion binding	-	-	-	-	Cla97Chr06:27897340-27904774	316	230	211	28	30	26	5.55300792770036	4.27917236208916	3.62755257304707	0.558427865346425	0.554563438896673	0.51107585435729	4.48657762094553	0.541355719533463	3.05096657951584	3.09028083869156e-21	2.45117669516216e-19	UP
Cla97C05G108580	Cla97C05G108580	Gamma-glutamylcyclotransferase	GO:0005623|GO:0050896|GO:0005622|GO:0005737|GO:0010038|GO:0046686|GO:0010288	cell|response to stimulus|intracellular|cytoplasm|response to metal ion|response to cadmium ion|response to lead ion	K22596	gamma-glutamylcyclotransferase, plant[4.3.2.9]	-	-	Cla97Chr05:35213771-35216089	6814	5556	6078	985	1464	1047	667.356128959994	576.113846790412	582.381764196535	109.486824027159	150.829424693199	114.702192340264	608.61724664898	125.006147020207	2.2835361773548	3.65615075436076e-21	2.88864585286691e-19	UP
Cla97C02G028900	Cla97C02G028900	Unknown protein	-	-	-	-	-	-	Cla97Chr02:2300878-2302431	21	9	16	135	138	117	5.64340031019695	2.56078193171302	4.20656424623489	41.174356045982	39.0115090357509	35.1706030348043	4.13691549604829	38.4521560388457	-3.2164371000172	3.75296361003602e-21	2.95355304107015e-19	DOWN
Cla97C08G161560	Cla97C08G161560	receptor kinase 2	GO:0005623|GO:0050896|GO:0008152|GO:0003824|GO:0016020|GO:0005576|GO:0005886|GO:0005515|GO:0006950|GO:0071944|GO:0044237|GO:0009506|GO:0016740|GO:0006807|GO:0044238|GO:0005911|GO:0016021|GO:0016772|GO:0019538|GO:0006952|GO:0006979|GO:0019899|GO:0006793|GO:0016773|GO:0000302|GO:0010193|GO:0044267|GO:0006796|GO:0016301|GO:0006464|GO:0016310|GO:0004672|GO:0031625|GO:0006468|GO:0004674|GO:0046777	cell|response to stimulus|metabolic process|catalytic activity|membrane|extracellular region|plasma membrane|protein binding|response to stress|cell periphery|cellular metabolic process|plasmodesma|transferase activity|nitrogen compound metabolic process|primary metabolic process|cell-cell junction|integral component of membrane|transferase activity, transferring phosphorus-containing groups|prot…	-	-	-	-	Cla97Chr08:27990904-27993473	62	67	51	238	713	541	2.08585767951233	2.3864887569877	1.67863048708876	9.08747171945133	25.2333984653635	20.3593423246782	2.05032564119626	18.2267375031643	-3.15213138129886	3.86012157468821e-21	3.02606495584604e-19	DOWN
Cla97C05G085120	Cla97C05G085120	Phosphate transporter	GO:0051179|GO:0005215|GO:0005623|GO:0050896|GO:0043226|GO:0016020|GO:0005886|GO:0005622|GO:0005515|GO:0071944|GO:0009506|GO:0022857|GO:0012505|GO:0005911|GO:0006810|GO:0005737|GO:0016021|GO:0022891|GO:0015144|GO:0005794|GO:0031226|GO:0043231|GO:0009725|GO:0005887|GO:0009737|GO:0005634|GO:0015114|GO:0055085|GO:0015075|GO:0005773|GO:0006811|GO:0051119|GO:0006812|GO:0005315|GO:0034220|GO:0008324|GO:…	localization|transporter activity|cell|response to stimulus|organelle|membrane|plasma membrane|intracellular|protein binding|cell periphery|plasmodesma|transmembrane transporter activity|endomembrane system|cell-cell junction|transport|cytoplasm|integral component of membrane|substrate-specific transmembrane transporter activity|carbohydrate transmembrane transporter activity|Golgi apparatus|intr…	-	-	-	-	Cla97Chr05:3832023-3833600	123	97	65	387	1236	1082	5.15296348995503	4.30241983693719	2.66413983422672	18.4006403100693	54.4703596157963	50.7047818455513	4.03984105370631	41.191927257139	-3.34999119070649	3.95779107692525e-21	3.09060530336485e-19	DOWN
Cla97C02G049360	Cla97C02G049360	Myb transcription factor	GO:0005623|GO:0050896|GO:0043226|GO:0008152|GO:0003682|GO:0005622|GO:0006950|GO:0051707|GO:0044237|GO:0071554|GO:0006807|GO:0044238|GO:0009607|GO:0003700|GO:0009058|GO:2000652|GO:0003676|GO:0042546|GO:0006139|GO:0071669|GO:0009620|GO:0006952|GO:0043231|GO:0006725|GO:1901348|GO:0051252|GO:0050832|GO:0005634|GO:0003677|GO:0009832|GO:0010468|GO:0009751|GO:0010628|GO:0016070|GO:0019438|GO:0032774|GO:…	cell|response to stimulus|organelle|metabolic process|chromatin binding|intracellular|response to stress|response to other organism|cellular metabolic process|cell wall organization or biogenesis|nitrogen compound metabolic process|primary metabolic process|response to biotic stimulus|transcription factor activity, sequence-specific DNA binding|biosynthetic process|regulation of secondary cell wa…	-	-	-	-	Cla97Chr02:36767465-36769136	53	64	49	0	0	0	3.5499373179205	4.53846635165183	3.21094007480849	0	0	0	3.76644791479361	0	Inf	4.00608667592457e-21	3.11624047335337e-19	UP
Cla97C06G125330	Cla97C06G125330	UDP-glucose 6-dehydrogenase	GO:0005623|GO:0043226|GO:0008152|GO:0003824|GO:0005622|GO:0071944|GO:0044237|GO:0071554|GO:0006807|GO:0044238|GO:0009058|GO:0016491|GO:1901135|GO:0005737|GO:0016614|GO:0006139|GO:0000166|GO:0071669|GO:0050662|GO:0043231|GO:0006725|GO:0071555|GO:0006793|GO:0005975|GO:0005618|GO:0009664|GO:0005976|GO:0005829|GO:0046398|GO:0005634|GO:0016616|GO:0019438|GO:0009225|GO:0051287|GO:0003979|GO:0009226|GO:…	cell|organelle|metabolic process|catalytic activity|intracellular|cell periphery|cellular metabolic process|cell wall organization or biogenesis|nitrogen compound metabolic process|primary metabolic process|biosynthetic process|oxidoreductase activity|carbohydrate derivative metabolic process|cytoplasm|oxidoreductase activity, acting on CH-OH group of donors|nucleobase-containing compound metabol…	K00012|K00012|K00012	UDPglucose 6-dehydrogenase[1.1.1.22]|UDPglucose 6-dehydrogenase[1.1.1.22]|UDPglucose 6-dehydrogenase[1.1.1.22]	-	-	Cla97Chr06:27340783-27342225	2	0	0	46	48	90	0.0916411485566458	0	0	2.39177972221563	2.31325589148084	4.61215073016107	0.0305470495188819	3.10572878128585	-6.66775499695345	4.7901628819887e-21	3.71182352243948e-19	DOWN
Cla97C10G205690	Cla97C10G205690	Ammonium transporter	GO:0051179|GO:0005215|GO:0005623|GO:0050896|GO:0016020|GO:0019740|GO:0005886|GO:0007154|GO:0005622|GO:0006950|GO:0051707|GO:0071944|GO:0009506|GO:0022857|GO:0009607|GO:0005911|GO:0006810|GO:0005737|GO:0016021|GO:0042594|GO:0009624|GO:0022891|GO:0031226|GO:0005887|GO:0071705|GO:0071702|GO:0009267|GO:0055085|GO:0015075|GO:0006811|GO:0031669|GO:0015695|GO:0006812|GO:0015696|GO:0034220|GO:0008324|GO:…	localization|transporter activity|cell|response to stimulus|membrane|nitrogen utilization|plasma membrane|cell communication|intracellular|response to stress|response to other organism|cell periphery|plasmodesma|transmembrane transporter activity|response to biotic stimulus|cell-cell junction|transport|cytoplasm|integral component of membrane|response to starvation|response to nematode|substrate-…	-	-	-	-	Cla97Chr10:34666812-34670767	53	23	54	213	374	308	2.38840363516532	1.09737824003912	2.38075896423821	10.893796270926	17.7292457115736	15.5256093183442	1.95551361314755	14.7162171002813	-2.91178738044776	5.01253108830179e-21	3.86925148796996e-19	DOWN
Cla97C01G019970	Cla97C01G019970	RING finger protein 44-like	GO:0003676|GO:0043169|GO:0046872|GO:0046914|GO:0008270	nucleic acid binding|cation binding|metal ion binding|transition metal ion binding|zinc ion binding	-	-	-	-	Cla97Chr01:32824350-32824763	199	192	179	6	18	20	31.7770028348122	32.4600771885016	27.9643071754964	1.08738527352971	3.02357631468012	3.57246777395918	30.7337957329367	2.561143120723	3.5849661755181	5.26667609322004e-21	4.03451419201917e-19	UP
Cla97C09G174510	Cla97C09G174510	Ring finger protein, putative	GO:0008152|GO:0003824|GO:0044237|GO:0016740|GO:0006807|GO:0044238|GO:0019538|GO:0019787|GO:0004842|GO:0044267|GO:0006464|GO:0016567	metabolic process|catalytic activity|cellular metabolic process|transferase activity|nitrogen compound metabolic process|primary metabolic process|protein metabolic process|ubiquitin-like protein transferase activity|ubiquitin-protein transferase activity|cellular protein metabolic process|cellular protein modification process|protein ubiquitination	-	-	-	-	Cla97Chr09:11492971-11494077	402	436	319	47	58	59	24.0070098524027	27.5669556505466	18.6377593323198	3.18552762650748	3.64358699528752	3.94125376034741	23.403908278423	3.59012279404747	2.70464437432032	5.24940086470316e-21	4.03451419201917e-19	UP
Cla97C06G123910	Cla97C06G123910	alpha-dioxygenase 2	GO:0005623|GO:0050896|GO:0043226|GO:0016209|GO:0008152|GO:0003824|GO:0005576|GO:0005622|GO:0006950|GO:0004601|GO:0051707|GO:0044237|GO:0006955|GO:0044238|GO:0009607|GO:0009058|GO:0016491|GO:0016701|GO:0051213|GO:0008219|GO:0006629|GO:0009617|GO:0044255|GO:0055114|GO:0046906|GO:0045087|GO:0009620|GO:0006952|GO:0006979|GO:0043169|GO:0009725|GO:0016702|GO:0009737|GO:0020037|GO:0009626|GO:0050832|GO:…	cell|response to stimulus|organelle|antioxidant activity|metabolic process|catalytic activity|extracellular region|intracellular|response to stress|peroxidase activity|response to other organism|cellular metabolic process|immune response|primary metabolic process|response to biotic stimulus|biosynthetic process|oxidoreductase activity|oxidoreductase activity, acting on single donors with incorpor…	K10529	alpha-dioxygenase[1.14.99.-]	-	-	Cla97Chr06:26185279-26188934	132	181	203	716	839	622	4.59524665084382	6.6712099211705	6.91389047674504	28.2889920115942	30.7245666900381	24.221102174513	6.06011568291979	27.7448869587151	-2.19480468600756	5.67947418452984e-21	4.321943428193e-19	DOWN
Cla97C10G197650	Cla97C10G197650	AAA-ATPase 1	GO:0032502|GO:0000003|GO:0005623|GO:0043226|GO:0003824|GO:0016020|GO:0005886|GO:0005622|GO:0032504|GO:0071944|GO:0048609|GO:0012505|GO:0016787|GO:0003006|GO:0005783|GO:0005737|GO:0009791|GO:0007275|GO:0016817|GO:0000166|GO:0010431|GO:0048316|GO:0043231|GO:0048608|GO:0005739|GO:0010154|GO:0017076|GO:0016818|GO:0016462|GO:0005524|GO:0030554|GO:0017111|GO:0016887	developmental process|reproduction|cell|organelle|catalytic activity|membrane|plasma membrane|intracellular|multicellular organism reproduction|cell periphery|multicellular organismal reproductive process|endomembrane system|hydrolase activity|developmental process involved in reproduction|endoplasmic reticulum|cytoplasm|post-embryonic development|multicellular organism development|hydrolase acti…	-	-	-	-	Cla97Chr10:27390513-27391946	74	54	47	409	3083	3151	3.41148159630124	2.63568197601897	2.11981975236909	21.3994689926647	149.510951964907	162.49047136868	2.72232777489643	111.133630775417	-5.35131087336678	5.68479182246064e-21	4.321943428193e-19	DOWN
Cla97C03G056070	Cla97C03G056070	beta-glucosidase 47	GO:0008152|GO:0003824|GO:0044238|GO:0016787|GO:0016798|GO:0005975|GO:0004553|GO:0015926|GO:0008422	metabolic process|catalytic activity|primary metabolic process|hydrolase activity|hydrolase activity, acting on glycosyl bonds|carbohydrate metabolic process|hydrolase activity, hydrolyzing O-glycosyl compounds|glucosidase activity|beta-glucosidase activity	K05350|K05350|K05350	beta-glucosidase[3.2.1.21]|beta-glucosidase[3.2.1.21]|beta-glucosidase[3.2.1.21]	ko00940|ko00500|ko00460	Phenylpropanoid biosynthesis|Starch and sucrose metabolism47|Cyanoamino acid metabolism	Cla97Chr03:4900185-4904294	778	791	745	125	177	145	32.6556494561861	35.1516748443767	30.5933065386423	5.9546783921284	7.81522487432558	6.80793719659885	32.800210279735	6.85928015435094	2.25757597774427	5.84468457270683e-21	4.42679925136558e-19	UP
Cla97C09G182000	Cla97C09G182000	DNA polymerase epsilon, catalytic subunit, putative	GO:0005623|GO:0050896|GO:0043226|GO:0008152|GO:0003824|GO:0043234|GO:0005622|GO:0006950|GO:0043233|GO:0044237|GO:0016740|GO:0006807|GO:0044238|GO:0016787|GO:0009058|GO:0016772|GO:0016788|GO:0003676|GO:0006139|GO:0000166|GO:0051536|GO:0043169|GO:0043231|GO:0006725|GO:1990234|GO:0043601|GO:0051539|GO:0031981|GO:0046872|GO:0000228|GO:0005634|GO:0006259|GO:0003677|GO:0008622|GO:0005694|GO:0004518|GO:…	cell|response to stimulus|organelle|metabolic process|catalytic activity|protein complex|intracellular|response to stress|organelle lumen|cellular metabolic process|transferase activity|nitrogen compound metabolic process|primary metabolic process|hydrolase activity|biosynthetic process|transferase activity, transferring phosphorus-containing groups|hydrolase activity, acting on ester bonds|nucle…	K02324|K02324|K02324|K02324|K02324	DNA polymerase epsilon subunit 1[2.7.7.7]|DNA polymerase epsilon subunit 1[2.7.7.7]|DNA polymerase epsilon subunit 1[2.7.7.7]|DNA polymerase epsilon subunit 1[2.7.7.7]|DNA polymerase epsilon subunit 1[2.7.7.7]	-	-	Cla97Chr09:35313747-35335213	53	49	22	211	458	349	0.518849123765368	0.507865953780042	0.210703171293442	2.34430878760184	4.71647458889981	3.82170443980319	0.412472749612951	3.62749593876828	-3.13660328443594	6.98573576929169e-21	5.2712216683116e-19	DOWN
Cla97C02G037370	Cla97C02G037370	thaumatin-like protein 1b	GO:0050896|GO:0016020|GO:0005576|GO:0051707|GO:0009607|GO:0031225	response to stimulus|membrane|extracellular region|response to other organism|response to biotic stimulus|anchored component of membrane	-	-	-	-	Cla97Chr02:24399686-24401147	279	290	234	9	32	26	17.3675927678538	19.1127896578075	14.2508657815603	0.635811842111789	2.09543518606833	1.81042124679108	16.9104160690739	1.5138894249904	3.48158041735938	8.20564693154476e-21	6.16862569887434e-19	UP
Cla97C06G124260	Cla97C06G124260	Transcription factor	GO:0005623|GO:0043226|GO:0008152|GO:0005622|GO:0005515|GO:0044237|GO:0006807|GO:0044238|GO:0003700|GO:0009058|GO:0003676|GO:0006139|GO:0046983|GO:0043231|GO:0006725|GO:0051252|GO:0005634|GO:0003677|GO:0010468|GO:0016070|GO:0019438|GO:0032774|GO:0006355|GO:0006351|GO:2001141|GO:1903506	cell|organelle|metabolic process|intracellular|protein binding|cellular metabolic process|nitrogen compound metabolic process|primary metabolic process|transcription factor activity, sequence-specific DNA binding|biosynthetic process|nucleic acid binding|nucleobase-containing compound metabolic process|protein dimerization activity|intracellular membrane-bounded organelle|cellular aromatic compou…	-	-	-	-	Cla97Chr06:26465146-26466809	79	49	52	504	272	388	6.66996839995516	4.38010062053209	4.29527084495371	48.2945563779763	24.1577182945579	36.6436857215605	5.11511328848032	36.3653201313649	-2.82972517874466	8.30574115172971e-21	6.2206604826728e-19	DOWN
Cla97C08G159480	Cla97C08G159480	Hexosyltransferase	GO:0005623|GO:0043226|GO:0008152|GO:0003824|GO:0016020|GO:0005622|GO:0044237|GO:0071554|GO:0016740|GO:0044238|GO:0012505|GO:0009058|GO:0031090|GO:0005737|GO:0016021|GO:0016757|GO:0042546|GO:0044262|GO:0071669|GO:0098588|GO:0005794|GO:0043169|GO:0043231|GO:0071555|GO:0005975|GO:0005976|GO:0046872|GO:0005634|GO:0000139|GO:0009832|GO:0016758|GO:0016051|GO:0008194|GO:0015020|GO:0000271|GO:0006073|GO:…	cell|organelle|metabolic process|catalytic activity|membrane|intracellular|cellular metabolic process|cell wall organization or biogenesis|transferase activity|primary metabolic process|endomembrane system|biosynthetic process|organelle membrane|cytoplasm|integral component of membrane|transferase activity, transferring glycosyl groups|cell wall biogenesis|cellular carbohydrate metabolic process|…	K20890	xylan alpha-glucuronosyltransferase[2.4.1.-]	-	-	Cla97Chr08:26527060-26530397	387	370	258	1	3	21	15.228644742294	15.4149496892512	9.93254422898831	0.0446672282063257	0.124182598638648	0.924344972357737	13.5253795535112	0.364398266400904	5.21400917412666	9.0694865328591e-21	6.74713256980415e-19	UP
Cla97C10G201490	Cla97C10G201490	Cytokinin riboside 5'-monophosphate phosphoribohydrolase	GO:0005623|GO:0043226|GO:0008152|GO:0003824|GO:0016829|GO:0005622|GO:0044237|GO:0006807|GO:0016787|GO:0009058|GO:0005737|GO:0043231|GO:0006725|GO:0016798|GO:0009690|GO:0016831|GO:0005829|GO:0009691|GO:0005634|GO:0016799|GO:0009308	cell|organelle|metabolic process|catalytic activity|lyase activity|intracellular|cellular metabolic process|nitrogen compound metabolic process|hydrolase activity|biosynthetic process|cytoplasm|intracellular membrane-bounded organelle|cellular aromatic compound metabolic process|hydrolase activity, acting on glycosyl bonds|cytokinin metabolic process|carboxy-lyase activity|cytosol|cytokinin biosy…	K22522	cytokinin riboside 5'-monophosphate phosphoribohydrolase[3.2.2.-]	-	-	Cla97Chr10:31552004-31555622	0	0	0	32	49	38	0	0	0	3.70509451527978	5.25859646087114	4.33652524559195	0	4.43340540724762	-Inf	9.07565854180238e-21	6.74713256980415e-19	DOWN
Cla97C03G065720	Cla97C03G065720	Calmodulin binding protein, putative	GO:0005623|GO:0043226|GO:0005622|GO:0005515|GO:0005516|GO:0043231|GO:0005634	cell|organelle|intracellular|protein binding|calmodulin binding|intracellular membrane-bounded organelle|nucleus	-	-	-	-	Cla97Chr03:29100882-29104113	110	61	72	325	769	437	4.52237426925395	2.65519605688961	2.89599784455842	15.1644413228741	33.2574591279523	20.0966655544927	3.35785605690066	22.839522001773	-2.76592016559656	1.0466594327911e-20	7.75259102663319e-19	DOWN
Cla97C07G140310	Cla97C07G140310	Receptor protein kinase, putative	GO:0005623|GO:0050896|GO:0023052|GO:0003824|GO:0016020|GO:0005886|GO:0007154|GO:0007165|GO:0042995|GO:0006950|GO:0051707|GO:0071944|GO:0016740|GO:0009607|GO:0016772|GO:0009755|GO:0009968|GO:0009966|GO:0000166|GO:0009620|GO:0006952|GO:0009725|GO:0009737|GO:0050832|GO:0009788|GO:0017076|GO:0090406|GO:0009738|GO:0016301|GO:0009787|GO:0005524|GO:0030554|GO:0071215	cell|response to stimulus|signaling|catalytic activity|membrane|plasma membrane|cell communication|signal transduction|cell projection|response to stress|response to other organism|cell periphery|transferase activity|response to biotic stimulus|transferase activity, transferring phosphorus-containing groups|hormone-mediated signaling pathway|negative regulation of signal transduction|regulation o…	-	-	-	-	Cla97Chr07:28078796-28085002	0	0	0	29	201	151	0	0	0	0.816759224031485	5.24699448302035	4.19153017042854	0	3.41842795916012	-Inf	1.08098107859617e-20	7.97748197453369e-19	DOWN
Cla97C00G000280	Cla97C00G000280	condensin complex subunit 3	GO:0032502|GO:0000003|GO:0005623|GO:0043226|GO:0043234|GO:0005622|GO:0009506|GO:0005911|GO:0003006|GO:0009791|GO:0007275|GO:0007049|GO:0000796|GO:0048316|GO:0007059|GO:0043231|GO:0048608|GO:0009793|GO:0009790|GO:0000278|GO:0005634|GO:0007076|GO:0010154|GO:0051276|GO:0005694|GO:0000819|GO:0000070|GO:0000280|GO:0000793|GO:0006323|GO:0030261	developmental process|reproduction|cell|organelle|protein complex|intracellular|plasmodesma|cell-cell junction|developmental process involved in reproduction|post-embryonic development|multicellular organism development|cell cycle|condensin complex|seed development|chromosome segregation|intracellular membrane-bounded organelle|reproductive structure development|embryo development ending in seed …	-	-	-	-	Cla97Scf018:9077-20484	414	358	425	54	69	72	8.52618049224762	7.80599753680334	8.5631682408144	1.26217991562982	1.4948335237998	1.65865009436073	8.29844875662179	1.47188784459678	2.49517393156087	1.09393138270454e-20	8.04358962311985e-19	UP
Cla97C04G077820	Cla97C04G077820	receptor kinase 2	GO:0032502|GO:0000003|GO:0005623|GO:0050896|GO:0003824|GO:0016020|GO:0005576|GO:0005886|GO:0007154|GO:0006950|GO:0071944|GO:0016740|GO:0048573|GO:0003006|GO:0009791|GO:0016772|GO:0007275|GO:0009314|GO:0009415|GO:0009414|GO:0010228|GO:0048608|GO:0009725|GO:0009737|GO:0042631|GO:0009416|GO:0016301|GO:0009648|GO:0071215	developmental process|reproduction|cell|response to stimulus|catalytic activity|membrane|extracellular region|plasma membrane|cell communication|response to stress|cell periphery|transferase activity|photoperiodism, flowering|developmental process involved in reproduction|post-embryonic development|transferase activity, transferring phosphorus-containing groups|multicellular organism development|…	-	-	-	-	Cla97Chr04:25321654-25324538	93	62	73	275	802	535	4.89109221005345	3.45226828937649	3.75612784289522	16.4144692852476	44.3698398572709	31.4736454881577	4.03316278077505	30.7526515435587	-2.93072726728907	1.16901509481569e-20	8.53338663596077e-19	DOWN
Cla97C07G137260	Cla97C07G137260	9-cis-epoxycarotenoid dioxygenase 1	GO:0005623|GO:0050896|GO:0043226|GO:0008152|GO:0003824|GO:0016020|GO:0005622|GO:0006950|GO:0044237|GO:0044238|GO:0009058|GO:0016491|GO:0016701|GO:0042651|GO:0051213|GO:0005737|GO:0006629|GO:0009579|GO:0044255|GO:0006970|GO:0055114|GO:0009415|GO:0009414|GO:0043169|GO:0043231|GO:0006720|GO:0016702|GO:0009532|GO:0009536|GO:0046872|GO:0006972|GO:0009651|GO:0055035|GO:0008610|GO:0006066|GO:0008299|GO:…	cell|response to stimulus|organelle|metabolic process|catalytic activity|membrane|intracellular|response to stress|cellular metabolic process|primary metabolic process|biosynthetic process|oxidoreductase activity|oxidoreductase activity, acting on single donors with incorporation of molecular oxygen|thylakoid membrane|dioxygenase activity|cytoplasm|lipid metabolic process|thylakoid|cellular lipid…	K09840	9-cis-epoxycarotenoid dioxygenase[1.13.11.51]	-	-	Cla97Chr07:24786951-24788687	24	26	51	485	227	358	0.91343335771981	1.04764819098402	1.89896885845101	20.9493748939809	9.08813583128666	15.2409546483626	1.28668346905161	15.0928217912101	-3.55213346921007	1.16538415015674e-20	8.53338663596077e-19	DOWN
Cla97C09G180490	Cla97C09G180490	cinnamoyl-CoA reductase 1-like	GO:0008152|GO:0003824|GO:0044237|GO:0009058|GO:0016491|GO:0050662|GO:0009698|GO:0006725|GO:0019748|GO:0009699|GO:0009808|GO:0019438|GO:0016620|GO:0044550|GO:0016621|GO:0009809	metabolic process|catalytic activity|cellular metabolic process|biosynthetic process|oxidoreductase activity|coenzyme binding|phenylpropanoid metabolic process|cellular aromatic compound metabolic process|secondary metabolic process|phenylpropanoid biosynthetic process|lignin metabolic process|aromatic compound biosynthetic process|oxidoreductase activity, acting on the aldehyde or oxo group of d…	-	-	-	-	Cla97Chr09:34105037-34107879	100	80	103	458	1648	655	6.02082125088647	5.09964112035433	6.06718693476634	31.2962654870658	104.376718243748	44.1130906903576	5.72921643533571	59.9286914737238	-3.38683712811876	1.21359599767288e-20	8.82682980690088e-19	DOWN
Cla97C11G214740	Cla97C11G214740	Transferase	GO:0005623|GO:0008152|GO:0003824|GO:0005622|GO:0044237|GO:0071554|GO:0016740|GO:0044238|GO:0009058|GO:0005737|GO:0042546|GO:0044262|GO:0071669|GO:0016746|GO:0009698|GO:0006725|GO:0071555|GO:0019748|GO:0005975|GO:0009664|GO:0005976|GO:0009832|GO:0016051|GO:0009699|GO:0016747|GO:0019438|GO:0044550|GO:0000271|GO:0010345|GO:0050734|GO:0052325|GO:0052546|GO:0045488|GO:0045489	cell|metabolic process|catalytic activity|intracellular|cellular metabolic process|cell wall organization or biogenesis|transferase activity|primary metabolic process|biosynthetic process|cytoplasm|cell wall biogenesis|cellular carbohydrate metabolic process|plant-type cell wall organization or biogenesis|transferase activity, transferring acyl groups|phenylpropanoid metabolic process|cellular ar…	K15400	omega-hydroxypalmitate O-feruloyl transferase[2.3.1.188]	-	-	Cla97Chr11:9516595-9523237	1770	1916	1361	205	337	306	83.5207792292321	95.7209720320649	62.8305342215367	10.9785437112305	16.7278658209034	16.1514657359184	80.6907618276112	14.6192917560174	2.46453009042242	1.31666132152902e-20	9.54200562764214e-19	UP
Cla97C04G074500	Cla97C04G074500	Cysteine/Histidine-rich C1 domain family protein	GO:0008152|GO:0003824|GO:0016491|GO:0055114|GO:0016651|GO:0043169|GO:0046872|GO:0015036|GO:0047134|GO:0046914|GO:0008270	metabolic process|catalytic activity|oxidoreductase activity|oxidation-reduction process|oxidoreductase activity, acting on NAD(P)H|cation binding|metal ion binding|disulfide oxidoreductase activity|protein-disulfide reductase activity|transition metal ion binding|zinc ion binding	-	-	-	-	Cla97Chr04:22174129-22174944	8	5	5	61	188	231	0.648134698676189	0.428859274184531	0.396293562134164	5.60875958176615	16.0219901773001	20.9339507846657	0.491095844998295	14.1882335145773	-4.8525465532888	1.36207963513463e-20	9.83577720754742e-19	DOWN
Cla97C04G074140	Cla97C04G074140	glutathione S-transferase U8-like	GO:0005623|GO:0050896|GO:0008152|GO:0003824|GO:0005622|GO:0044237|GO:0016740|GO:0006807|GO:0006790|GO:0005737|GO:0016765|GO:0019748|GO:0006749|GO:0004364|GO:0009407|GO:0006518|GO:0010038|GO:0046686	cell|response to stimulus|metabolic process|catalytic activity|intracellular|cellular metabolic process|transferase activity|nitrogen compound metabolic process|sulfur compound metabolic process|cytoplasm|transferase activity, transferring alkyl or aryl (other than methyl) groups|secondary metabolic process|glutathione metabolic process|glutathione transferase activity|toxin catabolic process|pep…	K00799|K00799|K00799|K00799|K00799|K00799|K00799|K00799|K00799|K00799	glutathione S-transferase[2.5.1.18]|glutathione S-transferase[2.5.1.18]|glutathione S-transferase[2.5.1.18]|glutathione S-transferase[2.5.1.18]|glutathione S-transferase[2.5.1.18]|glutathione S-transferase[2.5.1.18]|glutathione S-transferase[2.5.1.18]|glutathione S-transferase[2.5.1.18]|glutathione S-transferase[2.5.1.18]|glutathione S-transferase[2.5.1.18]	-	-	Cla97Chr04:21854032-21855252	13	19	10	101	273	347	1.30211903361921	2.01492528889478	0.979925899095387	11.4816794767228	28.7652055755705	38.8789465272754	1.43232340720313	26.3752771931896	-4.20275707249271	1.44416121666298e-20	1.03912557257532e-18	DOWN
Cla97C05G085070	Cla97C05G085070	pre-mRNA-splicing factor SLU7	GO:0005623|GO:0043226|GO:0008152|GO:0005622|GO:0008283|GO:0044237|GO:0006807|GO:0044238|GO:0008284|GO:0003676|GO:0006139|GO:0042127|GO:0043231|GO:0006725|GO:0005634|GO:0003723|GO:0016070|GO:0003727|GO:0006396|GO:0008380	cell|organelle|metabolic process|intracellular|cell proliferation|cellular metabolic process|nitrogen compound metabolic process|primary metabolic process|positive regulation of cell proliferation|nucleic acid binding|nucleobase-containing compound metabolic process|regulation of cell proliferation|intracellular membrane-bounded organelle|cellular aromatic compound metabolic process|nucleus|RNA b…	-	-	-	-	Cla97Chr05:3798185-3802606	1520	1644	1541	323	319	305	62.3745391502928	71.4259490445278	61.8668465422084	15.0430414403527	13.7703162140336	14.0001465035223	65.222444912343	14.2711680526362	2.19226510266535	1.48670672044462e-20	1.06593168316006e-18	UP
Cla97C06G109590	Cla97C06G109590	Calcium binding protein	GO:0005623|GO:0043226|GO:0016020|GO:0005886|GO:0005622|GO:0071944|GO:0005737|GO:0043169|GO:0043231|GO:0046872|GO:0005773|GO:0005509	cell|organelle|membrane|plasma membrane|intracellular|cell periphery|cytoplasm|cation binding|intracellular membrane-bounded organelle|metal ion binding|vacuole|calcium ion binding	-	-	-	-	Cla97Chr06:322852-323776	4	4	10	218	79	173	0.638651109626305	0.676336201610691	1.56220070870279	39.508057220539	13.2701404922072	30.9012159575602	0.959062673313262	27.8931378901021	-4.86214133562571	1.71265501301795e-20	1.22357661515151e-18	DOWN
Cla97C01G019940	Cla97C01G019940	protein MID1-COMPLEMENTING ACTIVITY 1-like	GO:0051179|GO:0005215|GO:0005623|GO:0050896|GO:0023052|GO:0016020|GO:0005886|GO:0007154|GO:0007165|GO:0006950|GO:0071944|GO:0022857|GO:0007638|GO:0006810|GO:0016021|GO:0009612|GO:0007231|GO:0006970|GO:0022891|GO:0031226|GO:0005887|GO:0071470|GO:0015075|GO:0006811|GO:0005216|GO:0006812|GO:0008324|GO:0033500|GO:0030001|GO:0005261|GO:0046873|GO:0005262|GO:0006816|GO:0015085	localization|transporter activity|cell|response to stimulus|signaling|membrane|plasma membrane|cell communication|signal transduction|response to stress|cell periphery|transmembrane transporter activity|mechanosensory behavior|transport|integral component of membrane|response to mechanical stimulus|osmosensory signaling pathway|response to osmotic stress|substrate-specific transmembrane transport…	-	-	-	-	Cla97Chr01:32813661-32817716	71	53	61	0	1	2	3.76098344795282	2.97245350428161	3.16131833027054	0	0.0557229609275984	0.118481870183659	3.29825176083499	0.0580682770370858	5.82780748797703	1.87852450021379e-20	1.33733685886244e-18	UP
Cla97C06G112540	Cla97C06G112540	Glycosyltransferase	GO:0005623|GO:0043226|GO:0008152|GO:0003824|GO:0005622|GO:0044237|GO:0016740|GO:0009058|GO:0005737|GO:0016757|GO:0009812|GO:0009698|GO:0043231|GO:0006725|GO:0019748|GO:0009536|GO:0046283|GO:0016758|GO:0009813|GO:0008194|GO:0009718|GO:0009507|GO:0035251|GO:0046527|GO:0080018	cell|organelle|metabolic process|catalytic activity|intracellular|cellular metabolic process|transferase activity|biosynthetic process|cytoplasm|transferase activity, transferring glycosyl groups|flavonoid metabolic process|phenylpropanoid metabolic process|intracellular membrane-bounded organelle|cellular aromatic compound metabolic process|secondary metabolic process|plastid|anthocyanin-contain…	K12338|K12338	anthocyanidin 3-O-glucoside 5-O-glucosyltransferase[2.4.1.298]|anthocyanidin 3-O-glucoside 5-O-glucosyltransferase[2.4.1.298]	-	-	Cla97Chr06:3589712-3591073	39	39	37	460	188	412	1.89300329068666	2.00420003700989	1.7570267485274	25.340221286029	9.59907781547493	22.3691177139349	1.88474335874132	19.1028056051463	-3.34134454719141	1.93251064824911e-20	1.36611550983421e-18	DOWN
Cla97C08G152170	Cla97C08G152170	Kinase family protein	GO:0005623|GO:0043226|GO:0003824|GO:0005622|GO:0016740|GO:0005737|GO:0016772|GO:0043231|GO:0009536|GO:0016301|GO:0009507	cell|organelle|catalytic activity|intracellular|transferase activity|cytoplasm|transferase activity, transferring phosphorus-containing groups|intracellular membrane-bounded organelle|plastid|kinase activity|chloroplast	-	-	-	-	Cla97Chr08:20549475-20552091	194	131	136	541	1890	1639	12.1795666953411	8.70749267365602	8.35336090027574	38.5476499997259	124.819368109372	115.101030544447	9.74680675642429	92.822682884515	-3.2514758503879	1.92837688838915e-20	1.36611550983421e-18	DOWN
Cla97C02G049610	Cla97C02G049610	Receptor-like protein kinase 1, putative	GO:0004871|GO:0005623|GO:0050896|GO:0023052|GO:0008152|GO:0003824|GO:0016020|GO:0005886|GO:0007154|GO:0007165|GO:0005515|GO:0071944|GO:0044237|GO:0004872|GO:0009506|GO:0016740|GO:0006807|GO:0044238|GO:0005911|GO:0016772|GO:0019538|GO:0009755|GO:0004888|GO:0001653|GO:0007166|GO:0019899|GO:0006793|GO:0009725|GO:0016773|GO:0019199|GO:0044267|GO:0006796|GO:0016301|GO:0007178|GO:0006464|GO:0004675|GO:…	signal transducer activity|cell|response to stimulus|signaling|metabolic process|catalytic activity|membrane|plasma membrane|cell communication|signal transduction|protein binding|cell periphery|cellular metabolic process|receptor activity|plasmodesma|transferase activity|nitrogen compound metabolic process|primary metabolic process|cell-cell junction|transferase activity, transferring phosphorus…	-	-	-	-	Cla97Chr02:36982907-36985315	22	13	26	136	575	292	0.6037341490212	0.377701309202832	0.698061923462854	4.23575447517568	16.5989193697155	8.96344422041552	0.559832460562295	9.9327060217689	-4.14911976694139	2.23615827879071e-20	1.57524058890897e-18	DOWN
Cla97C10G190010	Cla97C10G190010	calcium-binding protein PBP1-like	GO:0005623|GO:0050896|GO:0016020|GO:0005886|GO:0071944|GO:0043169|GO:0080167|GO:0046872|GO:0005509	cell|response to stimulus|membrane|plasma membrane|cell periphery|cation binding|response to karrikin|metal ion binding|calcium ion binding	-	-	-	-	Cla97Chr10:6573612-6573980	58	27	59	229	755	529	10.391080706928	5.12136579080109	10.3413250602681	46.5627364563662	142.288354212521	106.012755211223	8.61792385266573	98.2879486267034	-3.51160227827344	2.43353424662204e-20	1.70830712427506e-18	DOWN
Cla97C10G189500	Cla97C10G189500	GDSL esterase/lipase	GO:0008152|GO:0003824|GO:0005576|GO:0044238|GO:0016787|GO:0006629|GO:0016788|GO:0052689|GO:0016042|GO:0016298	metabolic process|catalytic activity|extracellular region|primary metabolic process|hydrolase activity|lipid metabolic process|hydrolase activity, acting on ester bonds|carboxylic ester hydrolase activity|lipid catabolic process|lipase activity	-	-	-	-	Cla97Chr10:5736983-5741823	245	419	471	1531	2974	2496	14.7914462882324	26.7824057203823	27.8200031172988	104.903578290318	188.875433147739	168.561792113857	23.1312850419712	154.113601183971	-2.7360768702721	2.75025297994953e-20	1.92393565232789e-18	DOWN
Cla97C08G161710	Cla97C08G161710	Polygalacturonase	GO:0008152|GO:0003824|GO:0005576|GO:0016829|GO:0071554|GO:0044238|GO:0016787|GO:0071555|GO:0016798|GO:0005975|GO:0004553|GO:0004650	metabolic process|catalytic activity|extracellular region|lyase activity|cell wall organization or biogenesis|primary metabolic process|hydrolase activity|cell wall organization|hydrolase activity, acting on glycosyl bonds|carbohydrate metabolic process|hydrolase activity, hydrolyzing O-glycosyl compounds|polygalacturonase activity	-	-	-	-	Cla97Chr08:28091476-28095848	541	518	361	72	81	57	22.8383730025532	23.1519737577511	14.909607636701	3.44959251712462	3.59701320194704	2.69159192529372	20.2999847990018	3.24606588145513	2.64471446117055	2.98414033897899e-20	2.08032786883771e-18	UP
Cla97C02G041360	Cla97C02G041360	Lipoxygenase	GO:0003824|GO:0016491|GO:0016701|GO:0051213|GO:0016702|GO:0016165	catalytic activity|oxidoreductase activity|oxidoreductase activity, acting on single donors with incorporation of molecular oxygen|dioxygenase activity|oxidoreductase activity, acting on single donors with incorporation of molecular oxygen, incorporation of two atoms of oxygen|linoleate 13S-lipoxygenase activity	K15718	linoleate 9S-lipoxygenase[1.13.11.58]	-	-	Cla97Chr02:29276740-29281947	10	7	0	239	286	1315	0.251566244858071	0.186420934957643	0	6.82341052972165	7.56814497639492	37.0023268518099	0.145995726605238	17.1312941193088	-6.87456418724182	3.86202972221192e-20	2.68304526942771e-18	DOWN
Cla97C01G016990	Cla97C01G016990	AP2-like ethylene-responsive transcription factor	GO:0032502|GO:0000003|GO:0005623|GO:0043226|GO:0008152|GO:0009653|GO:0005622|GO:0032504|GO:0008283|GO:0044237|GO:0006807|GO:0044238|GO:0048609|GO:0003700|GO:0009058|GO:0019953|GO:0010073|GO:0003676|GO:0007275|GO:0007276|GO:0006139|GO:0042127|GO:0043231|GO:0006725|GO:0009887|GO:0048513|GO:0019827|GO:0051252|GO:0030154|GO:0005634|GO:0010074|GO:0003677|GO:0010468|GO:0048507|GO:0016070|GO:0019438|GO:…	developmental process|reproduction|cell|organelle|metabolic process|anatomical structure morphogenesis|intracellular|multicellular organism reproduction|cell proliferation|cellular metabolic process|nitrogen compound metabolic process|primary metabolic process|multicellular organismal reproductive process|transcription factor activity, sequence-specific DNA binding|biosynthetic process|sexual rep…	-	-	-	-	Cla97Chr01:30611007-30614134	282	121	112	3	7	8	9.86384443923938	4.4810007671379	3.83271649910426	0.119076546603926	0.257563908287566	0.313016224004042	6.05918723516051	0.229885559631845	4.72013653656839	4.461665768899e-20	3.08897526618585e-18	UP
Cla97C11G222730	Cla97C11G222730	gamma aminobutyrate transaminase 1, mitochondrial	GO:0008152|GO:0003824	metabolic process|catalytic activity	K16871|K16871	4-aminobutyrate---pyruvate transaminase[2.6.1.96]|4-aminobutyrate---pyruvate transaminase[2.6.1.96]	-	-	Cla97Chr11:28775216-28781077	1210	1245	852	4244	3987	5774	51.5742625913699	56.1833265033221	35.5286372888247	205.301864075195	178.765250710836	275.292026235512	47.7620754611722	219.786380340514	-2.20216455435601	5.5299677320774e-20	3.81548835267683e-18	DOWN
Cla97C03G057640	Cla97C03G057640	WAT1-related protein	GO:0051179|GO:0005215|GO:0005623|GO:0016020|GO:0005886|GO:0071944|GO:0022857|GO:0006810	localization|transporter activity|cell|membrane|plasma membrane|cell periphery|transmembrane transporter activity|transport	-	-	-	-	Cla97Chr03:6591319-6594061	3	0	0	37	62	45	0.189452976170831	0	0	2.65148611541016	4.11807051072957	3.17832048105436	0.0631509920569437	3.31595903573136	-5.71447697623919	5.80066328975807e-20	3.98859942999166e-18	DOWN
Cla97C01G023290	Cla97C01G023290	Rac-like GTP-binding protein 7	GO:0005623|GO:0050896|GO:0023052|GO:0016020|GO:0005886|GO:0007154|GO:0005622|GO:0007165|GO:0071944|GO:0005737|GO:0035556|GO:0000166|GO:0007264|GO:0017076|GO:0005525	cell|response to stimulus|signaling|membrane|plasma membrane|cell communication|intracellular|signal transduction|cell periphery|cytoplasm|intracellular signal transduction|nucleotide binding|small GTPase mediated signal transduction|purine nucleotide binding|GTP binding	-	-	-	-	Cla97Chr01:34801490-34803361	106	89	94	0	7	5	11.7971405222658	10.4870121490772	10.2350893094184	0	0.819521526369528	0.622504731533883	10.8397473269205	0.480675419301137	4.49512428876203	6.2367036050628e-20	4.27383903167347e-18	UP
Cla97C02G038640	Cla97C02G038640	BEL1-like homeodomain protein 4	GO:0032502|GO:0005623|GO:0043226|GO:0008152|GO:0009653|GO:0005622|GO:0044237|GO:0006807|GO:0044238|GO:0003700|GO:0009058|GO:0003676|GO:0007275|GO:0006139|GO:0048367|GO:0010016|GO:0043231|GO:0006725|GO:0051252|GO:0005634|GO:0003677|GO:0010468|GO:0009965|GO:0016070|GO:0048827|GO:0019438|GO:0032774|GO:0006355|GO:0048366|GO:0006351|GO:2001141|GO:1903506	developmental process|cell|organelle|metabolic process|anatomical structure morphogenesis|intracellular|cellular metabolic process|nitrogen compound metabolic process|primary metabolic process|transcription factor activity, sequence-specific DNA binding|biosynthetic process|nucleic acid binding|multicellular organism development|nucleobase-containing compound metabolic process|shoot system develo…	-	-	-	-	Cla97Chr02:26204291-26210097	116	128	104	7	10	3	3.89072428295935	4.54541129729037	3.41268094530569	0.266473083017721	0.352827271626803	0.112548377897774	3.94960550851847	0.243949577514099	4.01705367248462	7.6562919435589e-20	5.22885809447055e-18	UP
Cla97C01G017390	Cla97C01G017390	Auxin-responsive protein	GO:0005623|GO:0050896|GO:0043226|GO:0023052|GO:0008152|GO:0007154|GO:0005622|GO:0007165|GO:0005515|GO:0044237|GO:0006807|GO:0044238|GO:0003700|GO:0009058|GO:0009755|GO:0006139|GO:0046983|GO:0043231|GO:0006725|GO:0009725|GO:0051252|GO:0009733|GO:0005634|GO:0010468|GO:0016070|GO:0009734|GO:0019438|GO:0032774|GO:0006355|GO:0071365|GO:0006351|GO:2001141|GO:1903506	cell|response to stimulus|organelle|signaling|metabolic process|cell communication|intracellular|signal transduction|protein binding|cellular metabolic process|nitrogen compound metabolic process|primary metabolic process|transcription factor activity, sequence-specific DNA binding|biosynthetic process|hormone-mediated signaling pathway|nucleobase-containing compound metabolic process|protein dim…	-	-	-	-	Cla97Chr01:30966909-30969175	755	524	686	100	146	82	43.6676581275742	32.0874533170946	38.8175930456016	6.56424817876541	8.88291274251606	5.30510309733577	38.1909014967568	6.91742133953908	2.46492273655654	8.43594053502988e-20	5.74185452565024e-18	UP
Cla97C03G055510	Cla97C03G055510	Alpha/beta-Hydrolases superfamily protein	GO:0008152|GO:0003824|GO:0016020|GO:0044238|GO:0016787|GO:0006629|GO:0016788|GO:0016298	metabolic process|catalytic activity|membrane|primary metabolic process|hydrolase activity|lipid metabolic process|hydrolase activity, acting on ester bonds|lipase activity	-	-	-	-	Cla97Chr03:4493228-4495189	135	128	160	434	972	626	9.35498517888269	9.39099126515652	10.8473206212512	34.1326933876657	70.8543732609946	48.5237666258742	9.8644323550968	51.1702777581782	-2.37499812535657	8.48611526695007e-20	5.75655771997451e-18	DOWN
Cla97C05G081140	Cla97C05G081140	WRKY transcription factor 6	GO:0005623|GO:0043226|GO:0008152|GO:0005622|GO:0044237|GO:0006807|GO:0044238|GO:0003700|GO:0009058|GO:0003676|GO:0006139|GO:0043231|GO:0006725|GO:0051252|GO:0005634|GO:0003677|GO:0010468|GO:0016070|GO:0019438|GO:0032774|GO:0006355|GO:0043565|GO:0006351|GO:2001141|GO:1903506	cell|organelle|metabolic process|intracellular|cellular metabolic process|nitrogen compound metabolic process|primary metabolic process|transcription factor activity, sequence-specific DNA binding|biosynthetic process|nucleic acid binding|nucleobase-containing compound metabolic process|intracellular membrane-bounded organelle|cellular aromatic compound metabolic process|regulation of RNA metabol…	-	-	-	-	Cla97Chr05:936587-938418	73	24	32	380	1546	509	4.74527583128059	1.65172060806798	2.03509821513554	28.0344740607078	105.715168729003	37.0105260713099	2.81069821816137	56.9200562870069	-4.33993662208324	1.12918876014211e-19	7.63414964784666e-18	DOWN
Cla97C11G215570	Cla97C11G215570	Oligopeptide transporter	GO:0051179|GO:0005215|GO:0005623|GO:0016020|GO:0005886|GO:0071944|GO:0006810|GO:0016021|GO:0015197|GO:0071705|GO:0071702|GO:0015198|GO:0055085|GO:0015833|GO:0006857	localization|transporter activity|cell|membrane|plasma membrane|cell periphery|transport|integral component of membrane|peptide transporter activity|nitrogen compound transport|organic substance transport|oligopeptide transporter activity|transmembrane transport|peptide transport|oligopeptide transport	-	-	-	-	Cla97Chr11:12378302-12383802	706	433	495	1576	2054	1992	22.0988737981838	14.349732853577	15.158692357067	55.9875546513584	67.6324453021508	69.7467592694022	17.2024330029426	64.4555864076371	-1.9056927783361	1.22200745715269e-19	8.23404155159038e-18	DOWN
Cla97C01G023300	Cla97C01G023300	Ethylene-responsive transcription factor, putative	GO:0005623|GO:0050896|GO:0043226|GO:0023052|GO:0008152|GO:0007154|GO:0005622|GO:0007165|GO:0006950|GO:0044237|GO:0006807|GO:0044238|GO:0003700|GO:0009058|GO:0035556|GO:0003676|GO:0009755|GO:0006139|GO:0006952|GO:0043231|GO:0006725|GO:0009725|GO:0051252|GO:0005634|GO:0009723|GO:0009873|GO:0003677|GO:0000160|GO:0010468|GO:0009867|GO:0016070|GO:0009753|GO:0019438|GO:0071369|GO:0032774|GO:0006355|GO:…	cell|response to stimulus|organelle|signaling|metabolic process|cell communication|intracellular|signal transduction|response to stress|cellular metabolic process|nitrogen compound metabolic process|primary metabolic process|transcription factor activity, sequence-specific DNA binding|biosynthetic process|intracellular signal transduction|nucleic acid binding|hormone-mediated signaling pathway|nu…	-	-	-	-	Cla97Chr01:34808235-34808753	16	21	15	96	190	209	2.03806517965229	2.83201491330379	1.86922281330334	13.8781732076731	25.4586290850716	29.778876315759	2.24643430208647	23.0385595361679	-3.35834174110744	1.4770401223618e-19	9.91930911507442e-18	DOWN
Cla97C07G143860	Cla97C07G143860	DNA-directed RNA polymerase III subunit rpc4-like	GO:0005623|GO:0043226|GO:0008152|GO:0003824|GO:0005622|GO:0043233|GO:0044237|GO:0016740|GO:0006807|GO:0044238|GO:0009058|GO:0016772|GO:0006139|GO:0043231|GO:0006725|GO:0030880|GO:1990234|GO:0031981|GO:0005634|GO:0016070|GO:0005654|GO:0016779|GO:0019438|GO:0000428|GO:0032774|GO:0006351|GO:0005666|GO:0006383|GO:0003899	cell|organelle|metabolic process|catalytic activity|intracellular|organelle lumen|cellular metabolic process|transferase activity|nitrogen compound metabolic process|primary metabolic process|biosynthetic process|transferase activity, transferring phosphorus-containing groups|nucleobase-containing compound metabolic process|intracellular membrane-bounded organelle|cellular aromatic compound metab…	-	-	-	-	Cla97Chr07:31369053-31372852	724	480	666	109	126	115	48.7897458430396	34.2469821848085	43.9092830421169	8.33656253277429	8.93203278281651	8.66873943819291	42.3153370233217	8.64577825126124	2.29111291785603	1.53327032235966e-19	1.02627233171363e-17	UP
Cla97C08G149570	Cla97C08G149570	Extensin	GO:0005623|GO:0005198|GO:0005576|GO:0005199|GO:0071944|GO:0071554|GO:0071669|GO:0071555|GO:0005618|GO:0009664|GO:0009505|GO:0009530	cell|structural molecule activity|extracellular region|structural constituent of cell wall|cell periphery|cell wall organization or biogenesis|plant-type cell wall organization or biogenesis|cell wall organization|cell wall|plant-type cell wall organization|plant-type cell wall|primary cell wall	-	-	-	-	Cla97Chr08:17961339-17962520	44	48	31	231	1580	884	2.80230359343366	3.23660859037598	1.93160570358718	16.6972366466015	105.854299880034	62.9772085362286	2.65683929579894	61.8429150209547	-4.54082545227742	1.56585858574517e-19	1.04461433533139e-17	DOWN
Cla97C10G202330	Cla97C10G202330	RAB6-interacting golgin (DUF662)	GO:0005623|GO:0043226|GO:0016020|GO:0005886|GO:0005622|GO:0071944|GO:0043231|GO:0005634	cell|organelle|membrane|plasma membrane|intracellular|cell periphery|intracellular membrane-bounded organelle|nucleus	-	-	-	-	Cla97Chr10:32243860-32245598	1003	1523	1074	178	230	200	131.56175434818	211.50433640802	137.823955849777	26.4983632011653	31.7355529854322	29.3445806858412	160.296682201992	29.1928322908129	2.45705847197801	1.66567648551246e-19	1.10753743081252e-17	UP
Cla97C09G162720	Cla97C09G162720	beta-fructofuranosidase, insoluble isoenzyme 1-like	GO:0005623|GO:0050896|GO:0008152|GO:0003824|GO:0016020|GO:0005576|GO:0048046|GO:0005886|GO:0006950|GO:0071944|GO:0044238|GO:0016787|GO:0009611|GO:0016798|GO:0005975|GO:0005618|GO:0080167|GO:0004553|GO:0004564|GO:0015926|GO:0004575	cell|response to stimulus|metabolic process|catalytic activity|membrane|extracellular region|apoplast|plasma membrane|response to stress|cell periphery|primary metabolic process|hydrolase activity|response to wounding|hydrolase activity, acting on glycosyl bonds|carbohydrate metabolic process|cell wall|response to karrikin|hydrolase activity, hydrolyzing O-glycosyl compounds|beta-fructofuranosida…	K01193|K01193	beta-fructofuranosidase[3.2.1.26]|beta-fructofuranosidase[3.2.1.26]	-	-	Cla97Chr09:595056-599148	40	50	27	282	480	1199	1.54371837162805	2.0429876561255	1.01941276266555	12.3515506936277	19.4864463012659	51.7595528889912	1.5353729301397	27.8658499612949	-4.1818371363497	1.70397096980501e-19	1.12927312923229e-17	DOWN
Cla97C05G107400	Cla97C05G107400	Xyloglucan endotransglucosylase/hydrolase	GO:0005623|GO:0008152|GO:0003824|GO:0016020|GO:0040007|GO:0005576|GO:0048046|GO:0005886|GO:0071944|GO:0044237|GO:0071554|GO:0016740|GO:0044238|GO:0016787|GO:0016049|GO:0016021|GO:0016757|GO:0042546|GO:0044262|GO:0071669|GO:0009825|GO:0031226|GO:0071555|GO:0016798|GO:0005975|GO:0005618|GO:0005887|GO:0009664|GO:0005976|GO:0042545|GO:0016758|GO:0042547|GO:0004553|GO:0009831|GO:0046527|GO:0006073|GO:…	cell|metabolic process|catalytic activity|membrane|growth|extracellular region|apoplast|plasma membrane|cell periphery|cellular metabolic process|cell wall organization or biogenesis|transferase activity|primary metabolic process|hydrolase activity|cell growth|integral component of membrane|transferase activity, transferring glycosyl groups|cell wall biogenesis|cellular carbohydrate metabolic pro…	K08235	xyloglucan:xyloglucosyl transferase[2.4.1.207]	-	-	Cla97Chr05:34351706-34352929	2904	2639	2363	31	169	25	206.430096981619	198.612365828246	164.335578127538	2.50099834364853	12.6372485324319	1.98784933897292	189.792680312468	5.70869873835112	5.05511861325904	1.83301078689968e-19	1.2108087974973e-17	UP
Cla97C06G116030	Cla97C06G116030	Aldo/keto reductase	GO:0005623|GO:0008152|GO:0003824|GO:0005622|GO:0016491|GO:0005737|GO:0055114	cell|metabolic process|catalytic activity|intracellular|oxidoreductase activity|cytoplasm|oxidation-reduction process	-	-	-	-	Cla97Chr06:7068285-7070218	348	265	270	30	54	38	22.0362573612439	17.7662487443679	16.7268215776264	2.15602252510202	3.59701320194704	2.69163635933294	18.8431092277461	2.81489069546067	2.74288623059706	1.96467109376358e-19	1.29353687993643e-17	UP
Cla97C02G034880	Cla97C02G034880	Cytochrome P450	GO:0016020|GO:0019825|GO:0016021	membrane|oxygen binding|integral component of membrane	-	-	-	-	Cla97Chr02:9943407-9945673	0	0	0	29	42	63	0	0	0	1.43905196615071	1.93172931215675	3.08119592882831	0	2.15065906904526	-Inf	2.61552002759078e-19	1.71644566761796e-17	DOWN
Cla97C08G146680	Cla97C08G146680	Transmembrane protein, putative	GO:0005623|GO:0043226|GO:0005622|GO:0012505|GO:0005768|GO:0005737|GO:0031982|GO:0005794|GO:0043231|GO:0031410|GO:0009536|GO:0009507|GO:0005802	cell|organelle|intracellular|endomembrane system|endosome|cytoplasm|vesicle|Golgi apparatus|intracellular membrane-bounded organelle|cytoplasmic vesicle|plastid|chloroplast|trans-Golgi network	-	-	-	-	Cla97Chr08:5952412-5953575	41	16	38	163	426	516	2.32855142949595	0.962084684080832	2.11147645701347	10.5066127291622	25.4510315560445	32.7812183840571	1.80070419019675	22.9129542230879	-3.66953037302997	3.11238221673713e-19	2.03588196495464e-17	DOWN
Cla97C11G214950	Cla97C11G214950	12-oxophytodienoate reductase	GO:0005623|GO:0050896|GO:0008152|GO:0003824|GO:0005622|GO:0006950|GO:0044237|GO:0044238|GO:0009058|GO:0016491|GO:0010181|GO:0005737|GO:0006629|GO:0009611|GO:0044255|GO:0055114|GO:0016627|GO:0000166|GO:0016628|GO:0008610|GO:0006631|GO:0006633|GO:0031407|GO:0016629|GO:0019752|GO:0031408|GO:0009694|GO:0009695	cell|response to stimulus|metabolic process|catalytic activity|intracellular|response to stress|cellular metabolic process|primary metabolic process|biosynthetic process|oxidoreductase activity|FMN binding|cytoplasm|lipid metabolic process|response to wounding|cellular lipid metabolic process|oxidation-reduction process|oxidoreductase activity, acting on the CH-CH group of donors|nucleotide bindi…	K05894	12-oxophytodienoic acid reductase[1.3.1.42]	-	-	Cla97Chr11:10336949-10338746	71	100	91	301	429	378	4.16108807007546	6.2049668626661	5.2177693546381	20.0210209523194	26.4482513270823	24.7805587756379	5.19460809579322	23.7499436850132	-2.19283727752876	3.1941676716267e-19	2.08261799612502e-17	DOWN
Cla97C09G166940	Cla97C09G166940	Glutamine synthetase	GO:0003824|GO:0016874|GO:0016879|GO:0004356	catalytic activity|ligase activity|ligase activity, forming carbon-nitrogen bonds|glutamate-ammonia ligase activity	K01915|K01915|K01915|K01915|K01915|K01915|K01915|K01915|K01915	glutamine synthetase[6.3.1.2]|glutamine synthetase[6.3.1.2]|glutamine synthetase[6.3.1.2]|glutamine synthetase[6.3.1.2]|glutamine synthetase[6.3.1.2]|glutamine synthetase[6.3.1.2]|glutamine synthetase[6.3.1.2]|glutamine synthetase[6.3.1.2]|glutamine synthetase[6.3.1.2]	-	-	Cla97Chr09:3858064-3863158	1143	1551	1356	4858	5000	4704	70.5531050378663	101.36126564586	81.8881446290116	340.327702572868	324.660325311147	324.792892562138	84.6008384375793	329.926973482051	-1.96340286520526	3.31392981830048e-19	2.15373367900967e-17	DOWN
Cla97C06G118040	Cla97C06G118040	ABC transporter G family member 21	GO:0051179|GO:0005215|GO:0032502|GO:0000003|GO:0005623|GO:0003824|GO:0016020|GO:0005886|GO:0009653|GO:0005515|GO:0071944|GO:0022857|GO:0016787|GO:0003006|GO:0006810|GO:0016021|GO:0009791|GO:0007389|GO:0010588|GO:0048826|GO:0007275|GO:0016817|GO:0048367|GO:0048316|GO:0010016|GO:0048608|GO:0009793|GO:0048598|GO:0009790|GO:0016820|GO:0010154|GO:0016818|GO:0055085|GO:0015399|GO:0009965|GO:0003002|GO:…	localization|transporter activity|developmental process|reproduction|cell|catalytic activity|membrane|plasma membrane|anatomical structure morphogenesis|protein binding|cell periphery|transmembrane transporter activity|hydrolase activity|developmental process involved in reproduction|transport|integral component of membrane|post-embryonic development|pattern specification process|cotyledon vascul…	-	-	-	-	Cla97Chr06:11076179-11078682	183	155	161	532	545	495	6.00095404036345	5.38134406932784	5.16519446286856	19.7993270205301	18.7998656272398	18.1569636138301	5.51583085751995	18.9187187538667	-1.77816426477818	3.36603595834896e-19	2.18056355153879e-17	DOWN
Cla97C02G040670	Cla97C02G040670	ARM repeat superfamily protein	-	-	-	-	-	-	Cla97Chr02:28590611-28598346	415	300	265	43	51	49	9.15420702996279	7.00623321723747	5.71886092103455	1.07648158458367	1.18340174078071	1.2090430014507	7.2931003894116	1.15630877560503	2.65700555268076	3.49486958508168e-19	2.25676722854617e-17	UP
Cla97C06G123220	Cla97C06G123220	Unknown protein	-	-	-	-	-	-	Cla97Chr06:25528293-25528604	328	483	357	58	53	45	69.4990233894673	108.353441159287	74.0056351821848	13.9477344411531	11.8132677166509	10.6657100758459	83.952699910313	12.1422374112166	2.78954243594847	4.53489028469658e-19	2.91899151967354e-17	UP
Cla97C01G017720	Cla97C01G017720	MADS box protein	GO:0032502|GO:0000003|GO:0005623|GO:0050896|GO:0043226|GO:0008152|GO:0030371|GO:0005622|GO:0005515|GO:0050793|GO:0044237|GO:0006807|GO:0044238|GO:0003700|GO:0003006|GO:0009058|GO:0010073|GO:0009791|GO:0009266|GO:0003676|GO:0007275|GO:0009909|GO:0000900|GO:0006139|GO:0048438|GO:2000026|GO:0048367|GO:0010582|GO:0046983|GO:0010022|GO:0009910|GO:0043231|GO:0006725|GO:0048608|GO:0019827|GO:0051252|GO:…	developmental process|reproduction|cell|response to stimulus|organelle|metabolic process|translation repressor activity|intracellular|protein binding|regulation of developmental process|cellular metabolic process|nitrogen compound metabolic process|primary metabolic process|transcription factor activity, sequence-specific DNA binding|developmental process involved in reproduction|biosynthetic pro…	-	-	-	-	Cla97Chr01:31167630-31171094	16	7	7	79	131	92	1.53967369467182	0.713121131104346	0.659027475458777	8.62777340385019	13.2606047105258	9.90286530031593	0.970607433744981	10.5970811382306	-3.44863522357921	4.70134538632981e-19	3.01649699039448e-17	DOWN
Cla97C06G121990	Cla97C06G121990	Cinnamoyl-CoA reductase-related family protein	GO:0005623|GO:0043226|GO:0008152|GO:0003824|GO:0005622|GO:0044237|GO:0009058|GO:0016491|GO:0050662|GO:0009698|GO:0043231|GO:0006725|GO:0019748|GO:0005634|GO:0009699|GO:0009808|GO:0019438|GO:0016620|GO:0044550|GO:0016621|GO:0009809	cell|organelle|metabolic process|catalytic activity|intracellular|cellular metabolic process|biosynthetic process|oxidoreductase activity|coenzyme binding|phenylpropanoid metabolic process|intracellular membrane-bounded organelle|cellular aromatic compound metabolic process|secondary metabolic process|nucleus|phenylpropanoid biosynthetic process|lignin metabolic process|aromatic compound biosynth…	-	-	-	-	Cla97Chr06:24348740-24350812	1216	1326	1228	262	310	247	89.9198221655114	103.813972412829	88.8406643286249	21.9883578766075	24.1142048363191	20.4309122855896	94.1914863023218	22.1778249995054	2.08647877871802	4.89695237192529e-19	3.13202855356123e-17	UP
Cla97C02G049140	Cla97C02G049140	Dihydroflavonol-4-reductase	GO:0005623|GO:0043226|GO:0003824|GO:0016020|GO:0005886|GO:0005622|GO:0071944|GO:0009506|GO:0012505|GO:0005911|GO:0016491|GO:0005737|GO:0016614|GO:0050662|GO:0005794|GO:0043231|GO:0005829|GO:0016616|GO:0004022	cell|organelle|catalytic activity|membrane|plasma membrane|intracellular|cell periphery|plasmodesma|endomembrane system|cell-cell junction|oxidoreductase activity|cytoplasm|oxidoreductase activity, acting on CH-OH group of donors|coenzyme binding|Golgi apparatus|intracellular membrane-bounded organelle|cytosol|oxidoreductase activity, acting on the CH-OH group of donors, NAD or NADP as acceptor|a…	-	-	-	-	Cla97Chr02:36631353-36634962	507	448	750	2987	2258	2190	33.753416201563	31.5775259717606	48.8497818177875	225.691492189144	158.133277489045	163.0885789211	38.0602413303704	182.304449533096	-2.25999315937117	5.47860442325491e-19	3.4929570669404e-17	DOWN
Cla97C07G139080	Cla97C07G139080	Sterile alpha motif (SAM) domain-containing protein	GO:0005623|GO:0043226|GO:0005622|GO:0005737|GO:0043231|GO:0009536|GO:0009507	cell|organelle|intracellular|cytoplasm|intracellular membrane-bounded organelle|plastid|chloroplast	-	-	-	-	Cla97Chr07:26991617-26992168	628	687	485	58	126	82	75.2107885747881	87.1099312886578	56.8268245737726	7.88350207543434	15.8737756520707	10.9850232613311	73.0491814790728	11.5807669962787	2.65713730118247	5.54348460563759e-19	3.52317300787951e-17	UP
Cla97C11G216290	Cla97C11G216290	protein PHYTOCHROME KINASE SUBSTRATE 1	GO:0005623|GO:0050896|GO:0023052|GO:0016020|GO:0005886|GO:0007154|GO:0005622|GO:0007165|GO:0005515|GO:0071944|GO:0005737|GO:0009629|GO:0009314|GO:0009606|GO:0010017|GO:0009638|GO:0009583|GO:0009585|GO:0009416|GO:0009630|GO:0009958|GO:0009639|GO:0009637|GO:0071482|GO:0010218|GO:0010114	cell|response to stimulus|signaling|membrane|plasma membrane|cell communication|intracellular|signal transduction|protein binding|cell periphery|cytoplasm|response to gravity|response to radiation|tropism|red or far-red light signaling pathway|phototropism|detection of light stimulus|red, far-red light phototransduction|response to light stimulus|gravitropism|positive gravitropism|response to red…	-	-	-	-	Cla97Chr11:16842880-16844238	2	2	7	93	64	61	0.097305502109816	0.102991206279698	0.333150754702119	5.134449758426	3.27498479412005	3.31922979153333	0.177815821030544	3.90955478135979	-4.45854872560327	6.38439656248591e-19	4.04485652655357e-17	DOWN
Cla97C01G011470	Cla97C01G011470	NAC domain-containing protein 90-like	GO:0032502|GO:0005623|GO:0043226|GO:0008152|GO:0005622|GO:0044237|GO:0006807|GO:0044238|GO:0003700|GO:0009058|GO:0003676|GO:0007275|GO:0006139|GO:0043231|GO:0006725|GO:0051252|GO:0005634|GO:0003677|GO:0010468|GO:0016070|GO:0019438|GO:0032774|GO:0006355|GO:0006351|GO:2001141|GO:1903506	developmental process|cell|organelle|metabolic process|intracellular|cellular metabolic process|nitrogen compound metabolic process|primary metabolic process|transcription factor activity, sequence-specific DNA binding|biosynthetic process|nucleic acid binding|multicellular organism development|nucleobase-containing compound metabolic process|intracellular membrane-bounded organelle|cellular arom…	-	-	-	-	Cla97Chr01:20521410-20522439	10	2	11	79	420	232	0.914406765542199	0.19358927985354	0.984010038550908	8.1981747281398	40.3979905944813	23.728909730884	0.697335361315549	24.1083583511684	-5.11153696294393	7.72015819516727e-19	4.87580022438981e-17	DOWN
Cla97C03G057650	Cla97C03G057650	cell division cycle protein 123 homolog	GO:0032502|GO:0005623|GO:0008152|GO:0005622|GO:0044237|GO:0006807|GO:0044238|GO:0009058|GO:0051726|GO:0005737|GO:0019538|GO:0007275|GO:0007050|GO:0007049|GO:0045786|GO:0006413|GO:0009561|GO:0000278|GO:0030154|GO:0009559|GO:0007346|GO:0051246|GO:0010468|GO:0048229|GO:0044267|GO:0006997|GO:0006518|GO:0006412|GO:0010197|GO:0001732|GO:0006417|GO:0043043|GO:0000741|GO:0010608|GO:0009553|GO:0002181	developmental process|cell|metabolic process|intracellular|cellular metabolic process|nitrogen compound metabolic process|primary metabolic process|biosynthetic process|regulation of cell cycle|cytoplasm|protein metabolic process|multicellular organism development|cell cycle arrest|cell cycle|negative regulation of cell cycle|translational initiation|megagametogenesis|mitotic cell cycle|cell diff…	-	-	-	-	Cla97Chr03:6595839-6596828	378	390	431	1224	1327	1125	25.241541580051	27.5727123612918	28.1574078426111	92.7631606974149	93.2147198993455	84.0322346851003	26.9905539279846	90.0033717606202	-1.73752446398268	7.80235165559857e-19	4.91231183766701e-17	DOWN
Cla97C10G195660	Cla97C10G195660	4-coumarate:CoA ligase	GO:0005623|GO:0050896|GO:0043226|GO:0008152|GO:0003824|GO:0005622|GO:0006950|GO:0016874|GO:0051707|GO:0044237|GO:0009607|GO:0009611|GO:0000166|GO:0009314|GO:0009620|GO:0009698|GO:0043231|GO:0006725|GO:0019748|GO:0005634|GO:0017076|GO:0009416|GO:0016405|GO:0009411|GO:0005524|GO:0030554|GO:0016207	cell|response to stimulus|organelle|metabolic process|catalytic activity|intracellular|response to stress|ligase activity|response to other organism|cellular metabolic process|response to biotic stimulus|response to wounding|nucleotide binding|response to radiation|response to fungus|phenylpropanoid metabolic process|intracellular membrane-bounded organelle|cellular aromatic compound metabolic pr…	K01904|K01904|K01904	4-coumarate--CoA ligase[6.2.1.12]|4-coumarate--CoA ligase[6.2.1.12]|4-coumarate--CoA ligase[6.2.1.12]	-	-	Cla97Chr10:25139937-25144211	10441	7198	9405	1325	1972	929	493.735335353533	360.374882292509	435.113397074067	71.1111856545621	98.0953215655621	49.1402317627104	429.741204906703	72.7822463276115	2.56180962992535	9.81003592995183e-19	6.15709638257755e-17	UP
Cla97C05G103250	Cla97C05G103250	GABA transporter 1-like	GO:0051179|GO:0005215|GO:0022857|GO:0006810|GO:0022891|GO:0071705|GO:0071702|GO:0055085|GO:0015075|GO:0006811|GO:0005342|GO:0034220|GO:1903825|GO:0006820|GO:0006865|GO:0008509|GO:0015711|GO:0008514|GO:0015171|GO:0098656|GO:0003333	localization|transporter activity|transmembrane transporter activity|transport|substrate-specific transmembrane transporter activity|nitrogen compound transport|organic substance transport|transmembrane transport|ion transmembrane transporter activity|ion transport|organic acid transmembrane transporter activity|ion transmembrane transport|organic acid transmembrane transport|anion transport|amin…	-	-	-	-	Cla97Chr05:31400222-31406815	64	79	56	253	313	271	3.05925417036079	3.99811054308221	2.61890797503699	13.7254951304153	15.7387750465526	14.4902657797686	3.22542422949333	14.6515119855788	-2.18348872240405	9.96479236934893e-19	6.2348034740768e-17	DOWN
Cla97C07G136280	Cla97C07G136280	inositol-3-phosphate synthase	GO:0032502|GO:0000003|GO:0005623|GO:0050896|GO:0008152|GO:0003824|GO:0007154|GO:0005622|GO:0005515|GO:0006950|GO:0051707|GO:0044237|GO:0016853|GO:0044238|GO:0009607|GO:0003006|GO:0009058|GO:0005737|GO:0009791|GO:0009266|GO:0006020|GO:0006629|GO:0009617|GO:0009615|GO:0044255|GO:0042594|GO:0044262|GO:0007275|GO:0009408|GO:0009314|GO:0009620|GO:0051607|GO:0048316|GO:0006952|GO:0006979|GO:0048608|GO:…	developmental process|reproduction|cell|response to stimulus|metabolic process|catalytic activity|cell communication|intracellular|protein binding|response to stress|response to other organism|cellular metabolic process|isomerase activity|primary metabolic process|response to biotic stimulus|developmental process involved in reproduction|biosynthetic process|cytoplasm|post-embryonic development|r…	K01858|K01858	myo-inositol-1-phosphate synthase[5.5.1.4]|myo-inositol-1-phosphate synthase[5.5.1.4]	-	-	Cla97Chr07:23361092-23363947	227	231	195	1031	1323	597	9.78911576996533	10.5467660837881	8.22703064268056	50.4598462866859	60.0159189037192	28.7978950712038	9.52097083214466	46.4245534205363	-2.28570743773028	1.13942319739867e-18	7.10710809844921e-17	DOWN
Cla97C07G135080	Cla97C07G135080	1-aminocyclopropane-1-carboxylate synthase	GO:0005623|GO:0008152|GO:0003824|GO:0016829|GO:0005622|GO:0044237|GO:0009058|GO:0005737|GO:0016846|GO:0030170|GO:0016847|GO:0009693	cell|metabolic process|catalytic activity|lyase activity|intracellular|cellular metabolic process|biosynthetic process|cytoplasm|carbon-sulfur lyase activity|pyridoxal phosphate binding|1-aminocyclopropane-1-carboxylate synthase activity|ethylene biosynthetic process	K20772|K20772|K20772	1-aminocyclopropane-1-carboxylate synthase 1/2/6[4.4.1.14]|1-aminocyclopropane-1-carboxylate synthase 1/2/6[4.4.1.14]|1-aminocyclopropane-1-carboxylate synthase 1/2/6[4.4.1.14]	-	-	Cla97Chr07:19731274-19733645	635	600	650	1556	3073	2519	28.7331376582609	28.744258661274	28.7748984148512	79.9077133362424	146.271925096031	127.498971167645	28.750764911462	117.892869866639	-2.03580422264604	1.15143772042541e-18	7.15988140537371e-17	DOWN
Cla97C03G065940	Cla97C03G065940	Beta-galactosidase	GO:0005623|GO:0008152|GO:0003824|GO:0005576|GO:0048046|GO:0071944|GO:0044238|GO:0016787|GO:0016798|GO:0005975|GO:0005618|GO:0004553|GO:0004565	cell|metabolic process|catalytic activity|extracellular region|apoplast|cell periphery|primary metabolic process|hydrolase activity|hydrolase activity, acting on glycosyl bonds|carbohydrate metabolic process|cell wall|hydrolase activity, hydrolyzing O-glycosyl compounds|beta-galactosidase activity	K12309|K12309|K12309|K12309|K12309|K12309|K12309	beta-galactosidase[3.2.1.23]|beta-galactosidase[3.2.1.23]|beta-galactosidase[3.2.1.23]|beta-galactosidase[3.2.1.23]|beta-galactosidase[3.2.1.23]|beta-galactosidase[3.2.1.23]|beta-galactosidase[3.2.1.23]	ko522|ko001|ko042|ko00604|ko005|ko00600|ko00052	Endocrine resistance|Other glycan degradation|Lysosome|Glycosphingolipid biosynthesis - ganglio series|Glycosaminoglycan degradation3|Sphingolipid metabolism|Galactose metabolism	Cla97Chr03:29330526-29336339	161	133	290	1528	972	2352	4.88683552818211	4.27408394614045	8.61173975642479	52.6374488314127	31.0353866349811	79.8561197240027	5.92421974358245	54.5096517301322	-3.20181464297356	1.29508900223023e-18	8.02835634705615e-17	DOWN
Cla97C11G222450	Cla97C11G222450	aspartyl protease family protein 2	GO:0005576|GO:0003676|GO:0003677	extracellular region|nucleic acid binding|DNA binding	K22683	aspartyl protease family protein[3.4.23.-]	-	-	Cla97Chr11:28456281-28457966	32	13	17	141	676	282	1.25475187217027	0.539669308344971	0.652136992315027	6.27465545109898	27.8828971178212	12.3686068147237	0.815519390943423	15.508719794548	-4.24921660934581	1.35961868168515e-18	8.40252686500327e-17	DOWN
Cla97C09G166100	Cla97C09G166100	Uroporphyrinogen III methyltransferase / synthase	GO:0005623|GO:0043226|GO:0008152|GO:0003824|GO:0005622|GO:0044237|GO:0032259|GO:0016740|GO:0006807|GO:0009058|GO:0016491|GO:0005737|GO:0055114|GO:0016627|GO:0043231|GO:0006725|GO:0006783|GO:0009536|GO:0016628|GO:0006778|GO:0008168|GO:0019438|GO:0009507|GO:0019354|GO:0043115|GO:0006779|GO:0033014|GO:0008757|GO:0004851	cell|organelle|metabolic process|catalytic activity|intracellular|cellular metabolic process|methylation|transferase activity|nitrogen compound metabolic process|biosynthetic process|oxidoreductase activity|cytoplasm|oxidation-reduction process|oxidoreductase activity, acting on the CH-CH group of donors|intracellular membrane-bounded organelle|cellular aromatic compound metabolic process|heme bi…	K02303	uroporphyrin-III C-methyltransferase[2.1.1.107]	-	-	Cla97Chr09:3260248-3262450	76	77	74	259	532	304	4.48999355358643	4.8162840319469	4.27715894815786	17.3659850479049	33.0620909619535	20.0896676693766	4.52781217789706	23.505914559745	-2.37613779464833	1.5178093738947e-18	9.35146955836588e-17	DOWN
Cla97C01G016110	Cla97C01G016110	Glucuronoxylan methyltransferase	GO:0005623|GO:0043226|GO:0008152|GO:0016020|GO:0005622|GO:0044237|GO:0071554|GO:0044238|GO:0012505|GO:0009058|GO:0031090|GO:0005737|GO:0016021|GO:0042546|GO:0044262|GO:0071669|GO:0098588|GO:0005794|GO:0043231|GO:0005975|GO:0005976|GO:0000139|GO:0009832|GO:0016051|GO:0000271|GO:0009834|GO:0045492|GO:0045491	cell|organelle|metabolic process|membrane|intracellular|cellular metabolic process|cell wall organization or biogenesis|primary metabolic process|endomembrane system|biosynthetic process|organelle membrane|cytoplasm|integral component of membrane|cell wall biogenesis|cellular carbohydrate metabolic process|plant-type cell wall organization or biogenesis|bounding membrane of organelle|Golgi appara…	-	-	-	-	Cla97Chr01:29869727-29870659	438	506	348	75	70	56	31.0350194238737	37.9593295080775	24.1239335179665	6.03128050587034	5.21753254730439	4.43851560543202	31.0394274833059	5.22910955286892	2.56946474660881	1.92041453254754e-18	1.1795912069279e-16	UP
Cla97C04G077860	Cla97C04G077860	Calmodulin binding protein-like, putative	GO:0005623|GO:0050896|GO:0043226|GO:0008152|GO:0005622|GO:0005515|GO:0006950|GO:0051707|GO:0044237|GO:0006807|GO:0006955|GO:0044238|GO:0009607|GO:0003700|GO:0009058|GO:0005516|GO:0050776|GO:0008219|GO:0009617|GO:0003676|GO:0031349|GO:0045087|GO:0006139|GO:0009314|GO:1900424|GO:1900426|GO:0006952|GO:0010112|GO:0043231|GO:0006725|GO:0071219|GO:0051252|GO:0009626|GO:0009814|GO:0005634|GO:0031347|GO:…	cell|response to stimulus|organelle|metabolic process|intracellular|protein binding|response to stress|response to other organism|cellular metabolic process|nitrogen compound metabolic process|immune response|primary metabolic process|response to biotic stimulus|transcription factor activity, sequence-specific DNA binding|biosynthetic process|calmodulin binding|regulation of immune response|cell …	-	-	-	-	Cla97Chr04:25369567-25372154	14	12	9	72	157	185	0.699559826812018	0.634872617990832	0.439956862383677	4.08319114271893	8.25255787778528	10.3404647148723	0.591463102395509	7.55873791179217	-3.67578529071075	1.97765590082376e-18	1.21105876698773e-16	DOWN
Cla97C05G107390	Cla97C05G107390	Unknown protein	-	-	-	-	-	-	Cla97Chr05:34350019-34351323	160	172	113	9	13	15	40.5264700831303	46.1251926632236	28.0020013324766	2.58709646100659	3.46379049076382	4.24993811451331	38.2178880262768	3.43360835542791	3.47645065816682	2.27182664557652e-18	1.38698458874031e-16	UP
Cla97C02G036350	Cla97C02G036350	NAC domain-containing protein 73-like	GO:0032502|GO:0005623|GO:0043226|GO:0008152|GO:0005622|GO:0044237|GO:0071554|GO:0006807|GO:0044238|GO:0003700|GO:0009058|GO:2000652|GO:0003676|GO:0042546|GO:0007275|GO:0006139|GO:0071669|GO:0043231|GO:0006725|GO:0051252|GO:0005634|GO:0003677|GO:0009832|GO:0010468|GO:0010628|GO:0016070|GO:0019438|GO:0032774|GO:0006355|GO:0045893|GO:0006351|GO:0009834|GO:0000975|GO:2001141|GO:0044212|GO:1903506	developmental process|cell|organelle|metabolic process|intracellular|cellular metabolic process|cell wall organization or biogenesis|nitrogen compound metabolic process|primary metabolic process|transcription factor activity, sequence-specific DNA binding|biosynthetic process|regulation of secondary cell wall biogenesis|nucleic acid binding|cell wall biogenesis|multicellular organism development|…	-	-	-	-	Cla97Chr02:18272503-18275421	78	61	48	0	1	3	5.74856874970041	4.75981634278539	3.46099184990706	0	0.0775275978123109	0.247305298591431	4.65645898079762	0.108277632134581	5.42642612113388	2.37364540581389e-18	1.4447683985176e-16	UP
Cla97C03G060720	Cla97C03G060720	Allene oxide cyclase	GO:0005623|GO:0050896|GO:0043226|GO:0008152|GO:0003824|GO:0016020|GO:0005886|GO:0005622|GO:0006950|GO:0051707|GO:0071944|GO:0044237|GO:0016853|GO:0009607|GO:0009058|GO:0031090|GO:0005737|GO:0005774|GO:0006970|GO:0009620|GO:0098588|GO:0046423|GO:0043231|GO:0009536|GO:0009651|GO:0005773|GO:0009507|GO:0019752|GO:0009694|GO:0009695	cell|response to stimulus|organelle|metabolic process|catalytic activity|membrane|plasma membrane|intracellular|response to stress|response to other organism|cell periphery|cellular metabolic process|isomerase activity|response to biotic stimulus|biosynthetic process|organelle membrane|cytoplasm|vacuolar membrane|response to osmotic stress|response to fungus|bounding membrane of organelle|allene-…	K10525	allene oxide cyclase[5.3.99.6]	ko00592	alpha-Linolenic acid metabolism	Cla97Chr03:14069573-14071167	81	119	73	456	388	742	5.32818252192252	8.28761523558002	4.6979628840988	34.043002605	26.8481542609009	54.5966907749239	6.10458688053378	38.4959492136083	-2.65674107309051	3.36288426464592e-18	2.04072377348859e-16	DOWN
Cla97C05G108310	Cla97C05G108310	protein terminal ear1 homolog	GO:0005623|GO:0005622|GO:0005737|GO:0003676|GO:0000166|GO:0003723	cell|intracellular|cytoplasm|nucleic acid binding|nucleotide binding|RNA binding	-	-	-	-	Cla97Chr05:35007932-35010380	51	38	38	0	0	0	1.75327610786287	1.38310004229907	1.27808559332484	0	0	0	1.47148724782893	0	Inf	3.53372213445933e-18	2.13795495023881e-16	UP
Cla97C05G102540	Cla97C05G102540	MLO-like protein	GO:0005623|GO:0050896|GO:0043226|GO:0016020|GO:0005886|GO:0005622|GO:0005515|GO:0006950|GO:0051707|GO:0071944|GO:0006955|GO:0009607|GO:0005516|GO:0005737|GO:0016021|GO:0045087|GO:0009620|GO:0006952|GO:0043231|GO:0005739|GO:0050832|GO:0009814|GO:0009817	cell|response to stimulus|organelle|membrane|plasma membrane|intracellular|protein binding|response to stress|response to other organism|cell periphery|immune response|response to biotic stimulus|calmodulin binding|cytoplasm|integral component of membrane|innate immune response|response to fungus|defense response|intracellular membrane-bounded organelle|mitochondrion|defense response to fungus|de…	-	-	-	-	Cla97Chr05:30786649-30790138	166	217	171	498	1020	917	7.18667218627999	9.94649042797064	7.24281802917222	24.4691945911684	46.452586995675	44.4077557362264	8.12532688114095	38.4431791076899	-2.2422298877548	3.69183601347331e-18	2.22692874740859e-16	DOWN
Cla97C11G210530	Cla97C11G210530	Auxin-induced protein	GO:0050896|GO:0009725|GO:0009733	response to stimulus|response to hormone|response to auxin	-	-	-	-	Cla97Chr11:3837538-3837870	187	267	121	5	18	7	37.1240988130871	56.119906121484	23.50138855221	1.1265362157798	3.75904082365637	1.55445400756857	38.9151311622604	2.14667701566825	4.18015417179626	3.78495392522415e-18	2.27628258899973e-16	UP
Cla97C04G074310	Cla97C04G074310	rop guanine nucleotide exchange factor 7-like	GO:0005623|GO:0043226|GO:0016020|GO:0005886|GO:0005622|GO:0005085|GO:0071944|GO:0005737|GO:0050790|GO:0043231|GO:0005829|GO:0005634|GO:0005089|GO:0043085|GO:0043087|GO:0043547	cell|organelle|membrane|plasma membrane|intracellular|guanyl-nucleotide exchange factor activity|cell periphery|cytoplasm|regulation of catalytic activity|intracellular membrane-bounded organelle|cytosol|nucleus|Rho guanyl-nucleotide exchange factor activity|positive regulation of catalytic activity|regulation of GTPase activity|positive regulation of GTPase activity	-	-	-	-	Cla97Chr04:21957221-21959892	502	445	357	72	92	75	18.4677916750602	17.3325388204543	12.8490585291272	3.00615574948088	3.56031579402512	3.08631032595128	16.2164630082139	3.21759395648576	2.33340500385883	3.95486388323684e-18	2.371388174273e-16	UP
Cla97C02G035840	Cla97C02G035840	Unknown protein	-	-	-	-	-	-	Cla97Chr02:13600850-13601517	1700	2186	1117	7889	8365	6176	267.583211072485	364.292844461375	172.010339560256	1409.29510859244	1385.0495940546	1087.39334519119	267.962131698039	1293.91268261274	-2.27163922380552	4.76797523943441e-18	2.85045688869095e-16	DOWN
Cla97C01G005380	Cla97C01G005380	Receptor-like protein kinase	GO:0005623|GO:0050896|GO:0023052|GO:0008152|GO:0003824|GO:0016020|GO:0005886|GO:0007154|GO:0007165|GO:0071944|GO:0044237|GO:0016740|GO:0006807|GO:0044238|GO:0016021|GO:0016772|GO:0019538|GO:0000166|GO:0007166|GO:0006793|GO:0016773|GO:0017076|GO:0044267|GO:0006796|GO:0016301|GO:0006464|GO:0007169|GO:0016310|GO:0005524|GO:0004672|GO:0030554|GO:0006468|GO:0004674	cell|response to stimulus|signaling|metabolic process|catalytic activity|membrane|plasma membrane|cell communication|signal transduction|cell periphery|cellular metabolic process|transferase activity|nitrogen compound metabolic process|primary metabolic process|integral component of membrane|transferase activity, transferring phosphorus-containing groups|protein metabolic process|nucleotide bindi…	-	-	-	-	Cla97Chr01:5102897-5105754	142	81	106	3	9	8	4.60167386573051	2.77909408353765	3.36067180006677	0.110320918177166	0.306804067224895	0.290000325180216	3.58047991644498	0.235708436860759	3.92507767090937	5.44718216442124e-18	3.24687512031346e-16	UP
Cla97C04G071040	Cla97C04G071040	S-adenosyl-L-methionine-dependent methyltransferase superfamily protein	GO:0005623|GO:0050896|GO:0043226|GO:0008152|GO:0003824|GO:0005622|GO:0032259|GO:0016740|GO:0005737|GO:0043231|GO:0005739|GO:0005829|GO:0008168|GO:0010038|GO:0046686	cell|response to stimulus|organelle|metabolic process|catalytic activity|intracellular|methylation|transferase activity|cytoplasm|intracellular membrane-bounded organelle|mitochondrion|cytosol|methyltransferase activity|response to metal ion|response to cadmium ion	-	-	-	-	Cla97Chr04:16010462-16013554	0	0	0	53	72	421	0	0	0	5.02090478003167	6.32202320342208	39.3083799051628	0	16.8837692962055	-Inf	6.02301169688666e-18	3.5795167155509e-16	DOWN
Cla97C01G023570	Cla97C01G023570	Phospholipase A1	GO:0051179|GO:0032502|GO:0005623|GO:0008152|GO:0003824|GO:0005622|GO:0050793|GO:0044237|GO:0044238|GO:0016787|GO:0005737|GO:0009791|GO:0006629|GO:0016788|GO:0044255|GO:0007275|GO:0009845|GO:2000026|GO:0019915|GO:0090351|GO:0052689|GO:0046486|GO:0010187|GO:0016042|GO:0010029|GO:0016298|GO:0004620|GO:0004806|GO:1900140|GO:0047372|GO:0008970|GO:0046340|GO:0052651	localization|developmental process|cell|metabolic process|catalytic activity|intracellular|regulation of developmental process|cellular metabolic process|primary metabolic process|hydrolase activity|cytoplasm|post-embryonic development|lipid metabolic process|hydrolase activity, acting on ester bonds|cellular lipid metabolic process|multicellular organism development|seed germination|regulation o…	-	-	-	-	Cla97Chr01:34939166-34941684	88	85	62	0	6	3	4.35773952057549	4.45644578118624	3.00375538625243	0	0.312549461742215	0.16616693096368	3.93931356267139	0.159572130901965	4.62566364403545	6.06058694472003e-18	3.59125426986101e-16	UP
Cla97C09G167380	Cla97C09G167380	WRKY transcription factor 22	GO:0005623|GO:0050896|GO:0043226|GO:0008152|GO:0005622|GO:0051707|GO:0044237|GO:0006807|GO:0044238|GO:0009607|GO:0003700|GO:0009058|GO:0003676|GO:0006139|GO:0009624|GO:0043231|GO:0006725|GO:0009725|GO:0051252|GO:0009733|GO:0005634|GO:0003677|GO:0010468|GO:0016070|GO:0019438|GO:0032774|GO:0006355|GO:0043565|GO:0006351|GO:2001141|GO:1903506	cell|response to stimulus|organelle|metabolic process|intracellular|response to other organism|cellular metabolic process|nitrogen compound metabolic process|primary metabolic process|response to biotic stimulus|transcription factor activity, sequence-specific DNA binding|biosynthetic process|nucleic acid binding|nucleobase-containing compound metabolic process|response to nematode|intracellular …	-	-	-	-	Cla97Chr09:4166885-4169802	166	236	275	698	1786	1462	12.971688449704	19.5249900404039	21.0239273633437	61.9033845393539	146.811427723913	127.792613485691	17.8402019511505	112.169141916319	-2.65247198881056	6.46483002143908e-18	3.81955807747604e-16	DOWN
Cla97C01G014000	Cla97C01G014000	Exocyst complex component 7	GO:0051179|GO:0005623|GO:0043234|GO:0005622|GO:0071944|GO:0006810|GO:0005737|GO:0005938|GO:0032940|GO:0000145|GO:0006904|GO:0006887|GO:0016192|GO:0048278	localization|cell|protein complex|intracellular|cell periphery|transport|cytoplasm|cell cortex|secretion by cell|exocyst|vesicle docking involved in exocytosis|exocytosis|vesicle-mediated transport|vesicle docking	-	-	-	-	Cla97Chr01:27788716-27795986	78	62	69	4	3	3	2.68986237270802	2.26369391744718	2.3279603759217	0.156544400870134	0.108829820403197	0.115718754739965	2.42717222202563	0.127030992004432	4.25602405750932	6.7617903606188e-18	3.98332720454348e-16	UP
Cla97C04G068810	Cla97C04G068810	Acetate kinase	-	-	-	-	-	-	Cla97Chr04:1853591-1853902	4	2	2	134	46	235	0.847440895465674	0.448605927352914	0.414667720957378	32.2240987211648	10.2530248106781	55.6984108075995	0.570238181258655	32.7251781131475	-5.84269259352668	7.32995595017449e-18	4.30544089003398e-16	DOWN
Cla97C07G128790	Cla97C07G128790	Heat stress transcription factor A-6b	GO:0005623|GO:0043226|GO:0005622|GO:0005737|GO:0043231|GO:0005634	cell|organelle|intracellular|cytoplasm|intracellular membrane-bounded organelle|nucleus	-	-	-	-	Cla97Chr07:491138-492434	412	448	368	36	86	38	25.719359020536	29.6095215202628	22.4751628278697	2.55058075490822	5.64743526953473	2.65351119843587	25.9346811228895	3.61717574095961	2.84194703296949	7.52980925094097e-18	4.39719034720892e-16	UP
Cla97C07G141220	Cla97C07G141220	GDSL esterase/lipase 1-like	GO:0005623|GO:0050896|GO:0023052|GO:0008152|GO:0003824|GO:0005576|GO:0005615|GO:0007154|GO:0005622|GO:0007165|GO:0006950|GO:0051707|GO:0006955|GO:0044238|GO:0009607|GO:0016787|GO:0050776|GO:0006629|GO:0016788|GO:0009617|GO:0035556|GO:0009611|GO:0031349|GO:0009755|GO:0045087|GO:0009620|GO:0006952|GO:0009866|GO:0009725|GO:0052689|GO:0050832|GO:0009814|GO:0031347|GO:0009723|GO:0009873|GO:0000160|GO:…	cell|response to stimulus|signaling|metabolic process|catalytic activity|extracellular region|extracellular space|cell communication|intracellular|signal transduction|response to stress|response to other organism|immune response|primary metabolic process|response to biotic stimulus|hydrolase activity|regulation of immune response|lipid metabolic process|hydrolase activity, acting on ester bonds|r…	-	-	-	-	Cla97Chr07:28878845-28880777	62	17	45	333	586	1492	3.66283319056455	1.06334731129263	2.60093404464573	22.3276863603182	36.4180174881668	98.597871943405	2.44237151550097	52.4478585972967	-4.42452929572369	7.5254269562746e-18	4.39719034720892e-16	DOWN
Cla97C09G184030	Cla97C09G184030	WRKY transcription factor 100	GO:0005623|GO:0043226|GO:0008152|GO:0005622|GO:0044237|GO:0006807|GO:0044238|GO:0003700|GO:0009058|GO:0003676|GO:0006139|GO:0043231|GO:0006725|GO:0051252|GO:0005634|GO:0003677|GO:0010468|GO:0016070|GO:0019438|GO:0032774|GO:0006355|GO:0043565|GO:0006351|GO:2001141|GO:1903506	cell|organelle|metabolic process|intracellular|cellular metabolic process|nitrogen compound metabolic process|primary metabolic process|transcription factor activity, sequence-specific DNA binding|biosynthetic process|nucleic acid binding|nucleobase-containing compound metabolic process|intracellular membrane-bounded organelle|cellular aromatic compound metabolic process|regulation of RNA metabol…	-	-	-	-	Cla97Chr09:37158606-37160411	57	41	43	225	243	173	4.28690522431493	3.26471615442728	3.16397513386252	19.2054085733004	19.2249920622835	14.5541563213082	3.57186550420158	17.6615189856307	-2.30585976481342	7.66337821251699e-18	4.46225667189537e-16	DOWN
Cla97C09G166190	Cla97C09G166190	polyamine oxidase 1	GO:0005623|GO:0043226|GO:0008152|GO:0003824|GO:0005622|GO:0044237|GO:0006807|GO:0016491|GO:0005737|GO:0055114|GO:0000166|GO:0050662|GO:0043231|GO:0005739|GO:0050660|GO:0009308|GO:0046208|GO:0052894|GO:0052895|GO:0052901|GO:0046592|GO:0006595|GO:0006598	cell|organelle|metabolic process|catalytic activity|intracellular|cellular metabolic process|nitrogen compound metabolic process|oxidoreductase activity|cytoplasm|oxidation-reduction process|nucleotide binding|coenzyme binding|intracellular membrane-bounded organelle|mitochondrion|flavin adenine dinucleotide binding|amine metabolic process|spermine catabolic process|norspermine:oxygen oxidoreduct…	K13366|K13366	polyamine oxidase[1.5.3.14 1.5.3.16 1.5.3.-]|polyamine oxidase[1.5.3.14 1.5.3.16 1.5.3.-]	-	-	Cla97Chr09:3323869-3330110	2075	1922	1845	278	529	335	92.1880324892422	90.4066196597607	80.1944203256896	14.0175017235468	24.7230195031674	16.6483223877354	87.5963574915642	18.4629478714832	2.24623796156594	7.9818966640109e-18	4.63433060777601e-16	UP
Cla97C01G014100	Cla97C01G014100	Alpha/beta-Hydrolases superfamily protein, putative	GO:0005623|GO:0043226|GO:0008152|GO:0003824|GO:0005622|GO:0016787|GO:0016788|GO:0043231|GO:0052689|GO:0005634	cell|organelle|metabolic process|catalytic activity|intracellular|hydrolase activity|hydrolase activity, acting on ester bonds|intracellular membrane-bounded organelle|carboxylic ester hydrolase activity|nucleus	-	-	-	-	Cla97Chr01:27858136-27858777	0	2	0	101	34	54	0	0.218014095535996	0	11.8035957237337	3.68292317457922	6.21993785385274	0.0726713651786653	7.23548558405522	-6.63755902262449	1.04426026074119e-17	6.04560674515884e-16	DOWN
Cla97C03G067400	Cla97C03G067400	protein indeterminate-domain 12-like	GO:0005623|GO:0043226|GO:0008152|GO:0005622|GO:0044237|GO:0006807|GO:0044238|GO:0003700|GO:0009058|GO:0003676|GO:0006139|GO:0043169|GO:0043231|GO:0006725|GO:0051252|GO:0046872|GO:0005634|GO:0003677|GO:0010468|GO:0016070|GO:0019438|GO:0032774|GO:0006355|GO:0006351|GO:2001141|GO:0046914|GO:0008270|GO:1903506	cell|organelle|metabolic process|intracellular|cellular metabolic process|nitrogen compound metabolic process|primary metabolic process|transcription factor activity, sequence-specific DNA binding|biosynthetic process|nucleic acid binding|nucleobase-containing compound metabolic process|cation binding|intracellular membrane-bounded organelle|cellular aromatic compound metabolic process|regulation…	-	-	-	-	Cla97Chr03:30865545-30872787	341	414	400	1409	1433	1032	17.5569266820113	22.5675896386947	20.1486191930386	82.3332730455265	77.6121898407649	59.4351604219551	20.0910451712482	73.1268744360822	-1.86384908262599	1.05412331670582e-17	6.08522133572268e-16	DOWN
Cla97C10G203590	Cla97C10G203590	Peroxidase	GO:0005623|GO:0050896|GO:0016209|GO:0003824|GO:0005576|GO:0005622|GO:0006950|GO:0004601|GO:0051707|GO:0071944|GO:0071554|GO:0009506|GO:0009607|GO:0005911|GO:0016491|GO:0005737|GO:0071669|GO:0009620|GO:0006952|GO:0071555|GO:0005618|GO:0009664|GO:0050832|GO:0005829|GO:0009505	cell|response to stimulus|antioxidant activity|catalytic activity|extracellular region|intracellular|response to stress|peroxidase activity|response to other organism|cell periphery|cell wall organization or biogenesis|plasmodesma|response to biotic stimulus|cell-cell junction|oxidoreductase activity|cytoplasm|plant-type cell wall organization or biogenesis|response to fungus|defense response|cel…	K00430	peroxidase[1.11.1.7]	-	-	Cla97Chr10:33215489-33219675	3603	3983	4323	14550	16554	10483	245.810168038425	287.697650339466	288.54415250769	1126.59676626495	1188.03118894121	800.000916858473	274.017323628527	1038.20962402154	-1.92175875673899	1.07434964124262e-17	6.18426349203287e-16	DOWN
Cla97C02G045730	Cla97C02G045730	protein NRT1/ PTR FAMILY 8.1-like	GO:0051179|GO:0005215|GO:0005623|GO:0008152|GO:0016020|GO:0005886|GO:0071944|GO:0009506|GO:0006807|GO:0005911|GO:0006810|GO:0016021|GO:0015197|GO:0071705|GO:0071702|GO:0015198|GO:0015031|GO:0042936|GO:0015833|GO:0042937|GO:0006857|GO:0042938|GO:0042939	localization|transporter activity|cell|metabolic process|membrane|plasma membrane|cell periphery|plasmodesma|nitrogen compound metabolic process|cell-cell junction|transport|integral component of membrane|peptide transporter activity|nitrogen compound transport|organic substance transport|oligopeptide transporter activity|protein transport|dipeptide transporter activity|peptide transport|tripepti…	-	-	-	-	Cla97Chr02:33716055-33718685	296	268	319	700	1253	994	11.423341296576	10.9503489827907	12.0443663636182	30.6598629346565	50.8677441989296	42.9099110464955	11.4726855476616	41.4791727266939	-1.85418398125148	1.13372246844186e-17	6.50743776971459e-16	DOWN
Cla97C09G183680	Cla97C09G183680	protein trichome birefringence-like 43	GO:0005623|GO:0043226|GO:0003824|GO:0005622|GO:0071554|GO:0016740|GO:0012505|GO:0005737|GO:0016746|GO:0005794|GO:0043231|GO:0016747|GO:0008374|GO:0016407|GO:0016413	cell|organelle|catalytic activity|intracellular|cell wall organization or biogenesis|transferase activity|endomembrane system|cytoplasm|transferase activity, transferring acyl groups|Golgi apparatus|intracellular membrane-bounded organelle|transferase activity, transferring acyl groups other than amino-acyl groups|O-acyltransferase activity|acetyltransferase activity|O-acetyltransferase activity	-	-	-	-	Cla97Chr09:36927420-36932927	3	0	10	91	119	60	0.171737892684727	0	0.559957656625935	5.91137258435297	7.16495963054502	3.84150250350813	0.243898516436887	5.63927823946871	-4.53115763885331	1.21914017362219e-17	6.97784576078588e-16	DOWN
Cla97C04G077510	Cla97C04G077510	thaumatin-like protein	GO:0050896|GO:0005576|GO:0051707|GO:0009607	response to stimulus|extracellular region|response to other organism|response to biotic stimulus	-	-	-	-	Cla97Chr04:25079262-25080123	529	302	346	10	51	34	46.6287171375255	28.1835280018597	29.8377585586258	1.00036415961246	4.72887335615971	3.35235736994635	34.8833345660037	3.02719829523951	3.52648287028819	1.23838407126012e-17	7.06791044863392e-16	UP
Cla97C01G007450	Cla97C01G007450	Glutaredoxin DUF547 domain-containing protein	GO:0005623|GO:0050896|GO:0009055|GO:0043226|GO:0023052|GO:0003824|GO:0007154|GO:0005622|GO:0007165|GO:0016491|GO:0035556|GO:0045454|GO:0019725|GO:0043231|GO:0005634|GO:0015036|GO:0015035	cell|response to stimulus|electron carrier activity|organelle|signaling|catalytic activity|cell communication|intracellular|signal transduction|oxidoreductase activity|intracellular signal transduction|cell redox homeostasis|cellular homeostasis|intracellular membrane-bounded organelle|nucleus|disulfide oxidoreductase activity|protein disulfide oxidoreductase activity	-	-	-	-	Cla97Chr01:7636370-7643976	372	184	185	835	1668	1019	11.7780107411389	6.1678825047436	5.73050138018503	30.0044237520968	55.5538705634043	36.0887823313657	7.89213154202251	40.5490255489556	-2.36118033735564	1.37817782602467e-17	7.84354481946863e-16	DOWN
Cla97C07G139400	Cla97C07G139400	protein LURP-one-related 5	GO:0005623|GO:0050896|GO:0005622|GO:0006950|GO:0005737|GO:0006952	cell|response to stimulus|intracellular|response to stress|cytoplasm|defense response	-	-	-	-	Cla97Chr07:27242286-27243040	440	317	416	1195	1134	1084	46.3922030300501	35.3868685700114	42.9118135950249	142.997898752186	125.774987941765	127.847018676196	41.5636283983621	132.206635123382	-1.66940107551507	1.48364143053279e-17	8.41997856364621e-16	DOWN
Cla97C08G152000	Cla97C08G152000	DUF936 family protein	GO:0005623|GO:0043226|GO:0005622|GO:0005737|GO:0043231|GO:0009536|GO:0009507	cell|organelle|intracellular|cytoplasm|intracellular membrane-bounded organelle|plastid|chloroplast	-	-	-	-	Cla97Chr08:20378630-20380740	125	160	90	3	6	11	5.14866951060204	6.97740735918972	3.62676365580214	0.140220980113034	0.259971047617356	0.506812159628756	5.25094684186463	0.302334729119715	4.11835897492917	1.60192495818288e-17	9.06572531812094e-16	UP
Cla97C06G116170	Cla97C06G116170	Auxin-responsive protein	GO:0032502|GO:0005623|GO:0050896|GO:0043226|GO:0023052|GO:0008152|GO:0009653|GO:0007154|GO:0005622|GO:0007165|GO:0005515|GO:0044237|GO:0006807|GO:0044238|GO:0003700|GO:0009058|GO:0009791|GO:0009755|GO:0007275|GO:0010015|GO:0048364|GO:0006139|GO:0046983|GO:0043231|GO:0006725|GO:0009725|GO:0051252|GO:0009733|GO:0005634|GO:0022622|GO:0010468|GO:0010629|GO:0016070|GO:0009734|GO:0019438|GO:0048528|GO:…	developmental process|cell|response to stimulus|organelle|signaling|metabolic process|anatomical structure morphogenesis|cell communication|intracellular|signal transduction|protein binding|cellular metabolic process|nitrogen compound metabolic process|primary metabolic process|transcription factor activity, sequence-specific DNA binding|biosynthetic process|post-embryonic development|hormone-med…	-	-	-	-	Cla97Chr06:7284584-7285869	0	3	0	35	75	37	0	0.282236718280199	0	3.5296022527704	7.01030798766561	3.67755494663478	0.0940789060933997	4.73915506235693	-5.65461477037582	1.65767596529866e-17	9.35495733133674e-16	DOWN
Cla97C04G073170	Cla97C04G073170	PLAC8 family protein	GO:0005623|GO:0043226|GO:0005622|GO:0043231|GO:0005634	cell|organelle|intracellular|intracellular membrane-bounded organelle|nucleus	-	-	-	-	Cla97Chr04:20812760-20814328	520	426	333	28	77	61	21.9098888755194	19.003646634599	13.7268982359199	1.33894558918627	3.41284490331326	2.87497341408145	18.2134779153461	2.54225463552699	2.84082599043455	2.19135663358693e-17	1.23321961164458e-15	UP
Cla97C01G017670	Cla97C01G017670	nicotinamidase 1	GO:0005623|GO:0050896|GO:0043226|GO:0008152|GO:0003824|GO:0005622|GO:0044237|GO:0006807|GO:0044238|GO:0016787|GO:0009058|GO:0005737|GO:0016810|GO:0006139|GO:0043231|GO:0006725|GO:0006793|GO:0009725|GO:0016811|GO:0009737|GO:0005634|GO:0006796|GO:0019438|GO:0006753|GO:0008936|GO:0009117|GO:0009165|GO:0019365|GO:0019363	cell|response to stimulus|organelle|metabolic process|catalytic activity|intracellular|cellular metabolic process|nitrogen compound metabolic process|primary metabolic process|hydrolase activity|biosynthetic process|cytoplasm|hydrolase activity, acting on carbon-nitrogen (but not peptide) bonds|nucleobase-containing compound metabolic process|intracellular membrane-bounded organelle|cellular arom…	-	-	-	-	Cla97Chr01:31140306-31141348	73	48	52	189	300	376	7.05547590703562	4.91169549241267	4.91695478303912	20.7317092346247	30.500989139317	40.6500072001906	5.62804206082914	30.6275685247108	-2.44412582253448	2.20202725631338e-17	1.23577278921854e-15	DOWN
Cla97C09G165900	Cla97C09G165900	BnaC04g54220D protein	-	-	-	-	-	-	Cla97Chr09:3021189-3021650	91	130	78	0	8	1	13.0213522308873	19.6947418101589	10.919541656322	0	1.20419489588992	0.160102768067763	14.5452118991227	0.454765887985894	4.99927646233655	2.23774783803048e-17	1.25233071368889e-15	UP
Cla97C01G008500	Cla97C01G008500	zinc finger CCCH domain-containing protein 53-like	GO:0003824|GO:0016787|GO:0016788|GO:0003676|GO:0000166|GO:0043169|GO:0046872|GO:0003723|GO:0003677|GO:0004518	catalytic activity|hydrolase activity|hydrolase activity, acting on ester bonds|nucleic acid binding|nucleotide binding|cation binding|metal ion binding|RNA binding|DNA binding|nuclease activity	-	-	-	-	Cla97Chr01:8844687-8851325	742	669	609	110	170	81	25.6283880238394	24.46435598795	20.5790850419912	4.31202131036479	6.17668933667674	3.12948534227424	23.5572763512602	4.53939866310526	2.3755996464779	2.32582204645357e-17	1.2980148689723e-15	UP
Cla97C11G219810	Cla97C11G219810	Urease	GO:0005623|GO:0008152|GO:0003824|GO:0005622|GO:0044237|GO:0006807|GO:0016787|GO:0005737|GO:0016810|GO:0043169|GO:0016811|GO:0046872|GO:0043419|GO:0009039|GO:0046914|GO:0016151	cell|metabolic process|catalytic activity|intracellular|cellular metabolic process|nitrogen compound metabolic process|hydrolase activity|cytoplasm|hydrolase activity, acting on carbon-nitrogen (but not peptide) bonds|cation binding|hydrolase activity, acting on carbon-nitrogen (but not peptide) bonds, in linear amides|metal ion binding|urea catabolic process|urease activity|transition metal ion …	K01427|K01427|K01427	urease[3.5.1.5]|urease[3.5.1.5]|urease[3.5.1.5]	-	-	Cla97Chr11:25869490-25878627	142	141	227	13	4	0	3.76550930047743	3.95863943876011	5.88918285600567	0.391253890842049	0.111580032471148	0	4.5377771984144	0.167611307771066	4.75879438769262	2.36085150339146e-17	1.31392473035436e-15	UP
Cla97C01G007340	Cla97C01G007340	Defensin-like protein 6	GO:0005623|GO:0050896|GO:0005576|GO:0006950|GO:0051707|GO:0071944|GO:0009506|GO:0031640|GO:0009607|GO:0005911|GO:0030234|GO:0004857|GO:0009620|GO:0006952|GO:0005618|GO:0050832|GO:0030414	cell|response to stimulus|extracellular region|response to stress|response to other organism|cell periphery|plasmodesma|killing of cells of other organism|response to biotic stimulus|cell-cell junction|enzyme regulator activity|enzyme inhibitor activity|response to fungus|defense response|cell wall|defense response to fungus|peptidase inhibitor activity	-	-	-	-	Cla97Chr01:7582115-7583400	445	326	615	3189	2333	7736	130.748586435157	101.410870488	176.784144362409	1063.41127471188	721.075616397533	2542.50973402749	136.314533761855	1442.33220837897	-3.40339220019212	3.09465238356322e-17	1.71757469894348e-15	DOWN
Cla97C05G108010	Cla97C05G108010	plant intracellular Ras-group-related LRR protein 3	GO:0008152|GO:0003824|GO:0044237|GO:0016740|GO:0006807|GO:0044238|GO:0016772|GO:0019538|GO:0006793|GO:0016773|GO:0044267|GO:0006796|GO:0016301|GO:0006464|GO:0016310|GO:0004672|GO:0006468|GO:0004674|GO:0046777	metabolic process|catalytic activity|cellular metabolic process|transferase activity|nitrogen compound metabolic process|primary metabolic process|transferase activity, transferring phosphorus-containing groups|protein metabolic process|phosphorus metabolic process|phosphotransferase activity, alcohol group as acceptor|cellular protein metabolic process|phosphate-containing compound metabolic pro…	-	-	-	-	Cla97Chr05:34749700-34751797	158	139	107	352	647	702	6.97740181317955	6.49894660754498	4.62288486079196	17.6420750388965	30.0560047687074	34.6771813598302	6.0330777605055	27.4584203891447	-2.18628255088004	3.11864947003666e-17	1.72613821079199e-15	DOWN
Cla97C09G180440	Cla97C09G180440	DUF1645 family protein	GO:0005623|GO:0043226|GO:0005622|GO:0043231|GO:0005634	cell|organelle|intracellular|intracellular membrane-bounded organelle|nucleus	-	-	-	-	Cla97Chr09:34056304-34057245	86	83	79	227	430	338	6.03539711528773	6.16708075217571	5.42411508459673	18.0802206641464	31.7443415628306	26.5334783076293	5.87553098402006	25.4526801782021	-2.11502643866079	3.20015167348186e-17	1.76639604837367e-15	DOWN
Cla97C01G019250	Cla97C01G019250	Aaa-atpase	GO:0005623|GO:0050896|GO:0043226|GO:0023052|GO:0003824|GO:0016020|GO:0005886|GO:0007154|GO:0005622|GO:0007165|GO:0005515|GO:0071944|GO:0016787|GO:0031090|GO:0031966|GO:0005737|GO:0008219|GO:0016817|GO:0000166|GO:0009314|GO:0042802|GO:0098588|GO:0009863|GO:0043231|GO:0005739|GO:0005741|GO:0005740|GO:0009751|GO:0017076|GO:0016818|GO:0009416|GO:0009411|GO:0016462|GO:0071407|GO:0071446|GO:0005524|GO:…	cell|response to stimulus|organelle|signaling|catalytic activity|membrane|plasma membrane|cell communication|intracellular|signal transduction|protein binding|cell periphery|hydrolase activity|organelle membrane|mitochondrial membrane|cytoplasm|cell death|hydrolase activity, acting on acid anhydrides|nucleotide binding|response to radiation|identical protein binding|bounding membrane of organelle…	-	-	-	-	Cla97Chr01:32257664-32261074	34	31	28	122	683	559	1.47485238746531	1.42374485844647	1.18828230112562	6.00627545572232	31.1662469339305	27.1241301632002	1.3622931823458	21.4322175176177	-3.97567200071864	3.28548616962639e-17	1.80854343878314e-15	DOWN
Cla97C01G017900	Cla97C01G017900	Protein DETOXIFICATION	GO:0051179|GO:0005215|GO:0032502|GO:0000003|GO:0005623|GO:0050896|GO:0016020|GO:0005886|GO:0071944|GO:0022857|GO:0003006|GO:0006810|GO:0016021|GO:0007275|GO:0007568|GO:0009835|GO:0015238|GO:0048608|GO:0010154|GO:0055085|GO:0015893|GO:0015297|GO:0006855	localization|transporter activity|developmental process|reproduction|cell|response to stimulus|membrane|plasma membrane|cell periphery|transmembrane transporter activity|developmental process involved in reproduction|transport|integral component of membrane|multicellular organism development|aging|fruit ripening|drug transmembrane transporter activity|reproductive structure development|fruit deve…	-	-	-	-	Cla97Chr01:31296898-31300337	58	53	136	538	569	408	2.62984141348178	2.54432234111348	6.03298287242137	27.6856109579081	27.1396044103009	20.6933731102164	3.73571554233888	25.1728628261418	-2.75241278903788	3.41363462773064e-17	1.87396449168636e-15	DOWN
Cla97C08G161020	Cla97C08G161020	Ankyrin repeat-containing protein	GO:0005623|GO:0005622|GO:0005737	cell|intracellular|cytoplasm	-	-	-	-	Cla97Chr08:27704755-27707046	139	141	78	4	9	9	4.53784306932769	4.87352499794022	2.49127320751643	0.14819536615706	0.309076689945079	0.328675625785159	3.96754709159478	0.261982560629099	3.92070466247939	4.02080012013691e-17	2.20127880490213e-15	UP
Cla97C10G200280	Cla97C10G200280	Squamosa promoter-binding-like protein 15	GO:0032502|GO:0000003|GO:0005623|GO:0043226|GO:0008152|GO:0009653|GO:0005622|GO:0050793|GO:0044237|GO:0006807|GO:0044238|GO:0003700|GO:0003006|GO:0009058|GO:0005737|GO:0022603|GO:0009791|GO:0003676|GO:0007275|GO:0006139|GO:0048437|GO:0048438|GO:2000026|GO:0048367|GO:0010016|GO:0043169|GO:0010228|GO:0043231|GO:0006725|GO:0048653|GO:0048608|GO:0051252|GO:0048831|GO:0046872|GO:0009908|GO:0005634|GO:…	developmental process|reproduction|cell|organelle|metabolic process|anatomical structure morphogenesis|intracellular|regulation of developmental process|cellular metabolic process|nitrogen compound metabolic process|primary metabolic process|transcription factor activity, sequence-specific DNA binding|developmental process involved in reproduction|biosynthetic process|cytoplasm|regulation of anat…	-	-	-	-	Cla97Chr10:30353377-30359611	1327	999	1157	255	300	285	76.1514044527875	60.6963770904541	64.9578798092101	16.6079631033499	18.1099623014695	18.2945346722749	67.2685537841506	17.6708200256981	1.92856325117594	4.30017661810911e-17	2.34784981910689e-15	UP
Cla97C11G213610	Cla97C11G213610	receptor kinase 2	GO:0004871|GO:0005623|GO:0050896|GO:0023052|GO:0008152|GO:0003824|GO:0016020|GO:0005886|GO:0007154|GO:0007165|GO:0005515|GO:0071944|GO:0044237|GO:0004872|GO:0009506|GO:0016740|GO:0006807|GO:0044238|GO:0005911|GO:0016772|GO:0019538|GO:0009755|GO:0004888|GO:0001653|GO:0007166|GO:0019899|GO:0006793|GO:0009725|GO:0016773|GO:0019199|GO:0044267|GO:0006796|GO:0016301|GO:0007178|GO:0006464|GO:0004675|GO:…	signal transducer activity|cell|response to stimulus|signaling|metabolic process|catalytic activity|membrane|plasma membrane|cell communication|signal transduction|protein binding|cell periphery|cellular metabolic process|receptor activity|plasmodesma|transferase activity|nitrogen compound metabolic process|primary metabolic process|cell-cell junction|transferase activity, transferring phosphorus…	-	-	-	-	Cla97Chr11:7032163-7035212	65	51	45	225	1443	653	2.28810841655622	1.90073686645939	1.54975782532406	8.98911295842976	53.4342248710962	25.7126241767963	1.91286770277989	29.3786540021074	-3.94095929662854	4.31427589385687e-17	2.34918152523066e-15	DOWN
Cla97C08G146670	Cla97C08G146670	Transmembrane protein, putative	GO:0005623|GO:0005622|GO:0005737	cell|intracellular|cytoplasm	-	-	-	-	Cla97Chr08:5880946-5881959	293	197	192	656	2504	2235	19.1024666374093	13.5981205252198	12.246586545825	48.5394682422133	171.729525971481	162.992761747846	14.9823912361514	127.753918653847	-3.09202773838708	4.43823631438262e-17	2.41016568802875e-15	DOWN
Cla97C01G011260	Cla97C01G011260	Polynucleotidyl transferase, ribonuclease H-like superfamily protein	GO:0005623|GO:0050896|GO:0043226|GO:0008152|GO:0003824|GO:0043234|GO:0005622|GO:0006950|GO:0051707|GO:0044237|GO:0006807|GO:0044238|GO:0009607|GO:0016787|GO:0009058|GO:0005737|GO:0016788|GO:0019538|GO:0009617|GO:0030015|GO:0030529|GO:0006139|GO:0030014|GO:0006952|GO:0043231|GO:0006725|GO:0005634|GO:0019439|GO:0042742|GO:0051246|GO:0010468|GO:0044267|GO:0010629|GO:0016070|GO:0004518|GO:0006518|GO:…	cell|response to stimulus|organelle|metabolic process|catalytic activity|protein complex|intracellular|response to stress|response to other organism|cellular metabolic process|nitrogen compound metabolic process|primary metabolic process|response to biotic stimulus|hydrolase activity|biosynthetic process|cytoplasm|hydrolase activity, acting on ester bonds|protein metabolic process|response to bac…	-	-	-	-	Cla97Chr01:18535890-18536726	523	255	353	1152	3168	1884	41.3081220028573	21.3237661467769	27.2771869999573	103.265709739003	263.213616263891	166.450125893226	29.9696917165305	177.64315063204	-2.56740591515652	5.38954480439317e-17	2.91890212833627e-15	DOWN
Cla97C10G205670	Cla97C10G205670	Leucine-rich repeat receptor-like protein kinase family protein	GO:0005623|GO:0050896|GO:0023052|GO:0008152|GO:0003824|GO:0016020|GO:0005886|GO:0007154|GO:0007165|GO:0071944|GO:0044237|GO:0009506|GO:0016740|GO:0006807|GO:0044238|GO:0005911|GO:0016772|GO:0019538|GO:0009755|GO:0006793|GO:0009725|GO:0016773|GO:0044267|GO:0006796|GO:0016301|GO:0006464|GO:0016310|GO:0004672|GO:0006468|GO:0046777	cell|response to stimulus|signaling|metabolic process|catalytic activity|membrane|plasma membrane|cell communication|signal transduction|cell periphery|cellular metabolic process|plasmodesma|transferase activity|nitrogen compound metabolic process|primary metabolic process|cell-cell junction|transferase activity, transferring phosphorus-containing groups|protein metabolic process|hormone-mediated…	-	-	-	-	Cla97Chr10:34660509-34663904	209	173	181	460	1089	709	4.06852781794761	3.56555396506747	3.44715377619227	10.1629509398032	22.3002108226717	15.4385670436355	3.69374518640245	15.9672429353701	-2.11195897370985	5.78092844838715e-17	3.12247628551356e-15	DOWN
Cla97C09G179010	Cla97C09G179010	Kinesin	GO:0005623|GO:0043226|GO:0003824|GO:0005622|GO:0016787|GO:0005737|GO:0016817|GO:0000166|GO:0051301|GO:0007049|GO:0000278|GO:0005856|GO:0009524|GO:0000281|GO:0017076|GO:0016818|GO:0016462|GO:0015630|GO:0000911|GO:0005524|GO:0030554|GO:0005874|GO:0017111|GO:0003774|GO:0003777	cell|organelle|catalytic activity|intracellular|hydrolase activity|cytoplasm|hydrolase activity, acting on acid anhydrides|nucleotide binding|cell division|cell cycle|mitotic cell cycle|cytoskeleton|phragmoplast|mitotic cytokinesis|purine nucleotide binding|hydrolase activity, acting on acid anhydrides, in phosphorus-containing anhydrides|pyrophosphatase activity|microtubule cytoskeleton|cytokine…	-	-	-	-	Cla97Chr09:32471910-32486757	734	560	367	49	78	98	5.51658216956672	4.45607348620368	2.69855721580771	0.417961893160365	0.616677570320162	0.823889741585956	4.22373762385937	0.619509735022161	2.76932135982342	5.95855331053687e-17	3.2012526279303e-15	UP
Cla97C10G184890	Cla97C10G184890	protein STRICTOSIDINE SYNTHASE-LIKE 6-like	GO:0005623|GO:0050896|GO:0043226|GO:0008152|GO:0003824|GO:0016020|GO:0005576|GO:0016829|GO:0005622|GO:0006950|GO:0051707|GO:0044237|GO:0006807|GO:0009607|GO:0012505|GO:0016787|GO:0009058|GO:0005783|GO:0005737|GO:0016788|GO:0009615|GO:0009611|GO:0009620|GO:0043231|GO:0009725|GO:0009723|GO:0009751|GO:0009753|GO:0009821|GO:0016844	cell|response to stimulus|organelle|metabolic process|catalytic activity|membrane|extracellular region|lyase activity|intracellular|response to stress|response to other organism|cellular metabolic process|nitrogen compound metabolic process|response to biotic stimulus|endomembrane system|hydrolase activity|biosynthetic process|endoplasmic reticulum|cytoplasm|hydrolase activity, acting on ester bo…	-	-	-	-	Cla97Chr10:406271-408820	0	0	0	47	24	38	0	0	0	3.0295352942816	1.4338609327349	2.41414807486562	0	2.29251476729404	-Inf	5.94563447401158e-17	3.2012526279303e-15	DOWN
Cla97C01G003690	Cla97C01G003690	F5O11.10 isoform 1	GO:0005623|GO:0043226|GO:0005622|GO:0005737|GO:0003676|GO:0043231|GO:0009536|GO:0009507	cell|organelle|intracellular|cytoplasm|nucleic acid binding|intracellular membrane-bounded organelle|plastid|chloroplast	-	-	-	-	Cla97Chr01:3555108-3558532	1668	1122	1096	227	348	227	46.5272201642674	33.1355624081974	29.9097688877774	7.18631555511641	10.2112678576792	7.08282848464278	36.5241838200807	8.16013729914613	2.16218670279785	6.29070830316551e-17	3.36765330967125e-15	UP
Cla97C08G154990	Cla97C08G154990	transcription factor bHLH93-like	GO:0032502|GO:0005623|GO:0043226|GO:0008152|GO:0005622|GO:0005515|GO:0044237|GO:0006807|GO:0044238|GO:0003700|GO:0009058|GO:0003676|GO:0007275|GO:0006139|GO:0046983|GO:0043231|GO:0006725|GO:0051252|GO:0005634|GO:0003677|GO:0010468|GO:0016070|GO:0019438|GO:0032774|GO:0006355|GO:0006351|GO:2001141|GO:1903506	developmental process|cell|organelle|metabolic process|intracellular|protein binding|cellular metabolic process|nitrogen compound metabolic process|primary metabolic process|transcription factor activity, sequence-specific DNA binding|biosynthetic process|nucleic acid binding|multicellular organism development|nucleobase-containing compound metabolic process|protein dimerization activity|intracel…	-	-	-	-	Cla97Chr08:23044071-23046347	193	113	64	5	5	0	12.5828053663812	7.79995874137632	4.08217405714045	0.369957159619994	0.342910528785221	0	8.15497938829932	0.237622562801738	5.10093749560739	6.3017089281087e-17	3.36765330967125e-15	UP
Cla97C07G142430	Cla97C07G142430	Ciliary neurotrophic factor	GO:0005623|GO:0043226|GO:0005622|GO:0005515|GO:0012505|GO:0005768|GO:0005737|GO:0031982|GO:0005794|GO:0043231|GO:0031410|GO:0005634|GO:0005802	cell|organelle|intracellular|protein binding|endomembrane system|endosome|cytoplasm|vesicle|Golgi apparatus|intracellular membrane-bounded organelle|cytoplasmic vesicle|nucleus|trans-Golgi network	-	-	-	-	Cla97Chr07:29992175-29994891	95	81	116	354	317	391	10.9033699399382	9.84262487919584	13.0252110512833	46.1115767708357	38.2723869971055	50.1976367583652	11.2570686234724	44.8605335087688	-1.99461558399381	6.47418562272349e-17	3.44156775042243e-15	DOWN
Cla97C11G223820	Cla97C11G223820	NAC domain protein,	GO:0032502|GO:0000003|GO:0005623|GO:0043226|GO:0008152|GO:0009653|GO:0005622|GO:0050793|GO:0044237|GO:0006807|GO:0044238|GO:0003700|GO:0003006|GO:0009058|GO:0022603|GO:0009791|GO:0010014|GO:0003676|GO:0007389|GO:0040034|GO:0001763|GO:0007275|GO:0006139|GO:0048645|GO:2000026|GO:0010072|GO:0048367|GO:0048316|GO:0010016|GO:0043231|GO:0006725|GO:0048608|GO:0009887|GO:0048513|GO:0009793|GO:0009790|GO:…	developmental process|reproduction|cell|organelle|metabolic process|anatomical structure morphogenesis|intracellular|regulation of developmental process|cellular metabolic process|nitrogen compound metabolic process|primary metabolic process|transcription factor activity, sequence-specific DNA binding|developmental process involved in reproduction|biosynthetic process|regulation of anatomical str…	-	-	-	-	Cla97Chr11:29618842-29621205	1	1	0	26	33	37	0.0597281740592773	0.0632511915685262	0	1.76217140258356	2.07307535938773	2.47163584489275	0.0409931218759345	2.10229420228801	-5.68043890474189	6.46195270945879e-17	3.44156775042243e-15	DOWN
Cla97C03G054940	Cla97C03G054940	Molybdenum cofactor sulfurase	GO:0005623|GO:0003824|GO:0016020|GO:0005886|GO:0071944|GO:0030170	cell|catalytic activity|membrane|plasma membrane|cell periphery|pyridoxal phosphate binding	-	-	-	-	Cla97Chr03:3961890-3963022	14	3	4	59	103	93	0.899434063044024	0.20406619863991	0.251396872917519	4.30197676290222	6.96098376042489	6.68334922882307	0.451632378200484	5.98210325071673	-3.72743198759978	7.6169659146955e-17	4.03839506008869e-15	DOWN
Cla97C05G105720	Cla97C05G105720	PLASMODESMATA CALLOSE-BINDING PROTEIN 3	GO:0005623|GO:0016020|GO:0005886|GO:0030246|GO:0071944|GO:0009506|GO:0005911|GO:0031225|GO:0030247|GO:0001872	cell|membrane|plasma membrane|carbohydrate binding|cell periphery|plasmodesma|cell-cell junction|anchored component of membrane|polysaccharide binding|(1->3)-beta-D-glucan binding	-	-	-	-	Cla97Chr05:33225193-33226445	888	906	969	166	253	217	102.990571435883	111.250768428394	109.951098535045	21.8505614857977	30.8670010089888	28.1522243641073	108.064146133107	26.9565956196313	2.00317772702914	7.76936702244418e-17	4.10838418375808e-15	UP
Cla97C04G073930	Cla97C04G073930	Lectin-domain containing receptor kinase A4.1	GO:0005623|GO:0016020|GO:0005886|GO:0030246|GO:0071944	cell|membrane|plasma membrane|carbohydrate binding|cell periphery	-	-	-	-	Cla97Chr04:21712801-21713928	2499	2396	2057	446	653	406	146.459107287451	148.671428493103	117.944063532397	29.6657309382231	40.2580608778198	26.6161991318319	137.691533104317	32.1799969826249	2.09720375243401	7.83483097348518e-17	4.13215548750801e-15	UP
Cla97C07G141850	Cla97C07G141850	high mobility group B protein 6	GO:0005623|GO:0043226|GO:0005622|GO:0003700|GO:0003676|GO:0043231|GO:0005634|GO:0003677	cell|organelle|intracellular|transcription factor activity, sequence-specific DNA binding|nucleic acid binding|intracellular membrane-bounded organelle|nucleus|DNA binding	-	-	-	-	Cla97Chr07:29399364-29401687	204	264	86	3	4	12	8.97285417277522	12.2940416633757	3.70073387204593	0.149736974771404	0.185075862242562	0.590419823720199	8.32254323606562	0.308410886911388	4.75409886183182	8.25005291102931e-17	4.33978631849889e-15	UP
Cla97C05G085860	Cla97C05G085860	ATP sulfurylase	GO:0005623|GO:0050896|GO:0043226|GO:0008152|GO:0003824|GO:0016020|GO:0005886|GO:0005622|GO:0071944|GO:0044237|GO:0016740|GO:0009058|GO:0006790|GO:0005737|GO:0016772|GO:0000166|GO:0001887|GO:0043231|GO:0009725|GO:0009532|GO:0009536|GO:0005829|GO:0009735|GO:0017076|GO:0016779|GO:0010038|GO:0009507|GO:0046686|GO:0009570|GO:0070814|GO:0005524|GO:0030554|GO:0004779|GO:0004781	cell|response to stimulus|organelle|metabolic process|catalytic activity|membrane|plasma membrane|intracellular|cell periphery|cellular metabolic process|transferase activity|biosynthetic process|sulfur compound metabolic process|cytoplasm|transferase activity, transferring phosphorus-containing groups|nucleotide binding|selenium compound metabolic process|intracellular membrane-bounded organelle…	K13811|K13811|K13811|K13811	3'-phosphoadenosine 5'-phosphosulfate synthase[2.7.7.4 2.7.1.25]|3'-phosphoadenosine 5'-phosphosulfate synthase[2.7.7.4 2.7.1.25]|3'-phosphoadenosine 5'-phosphosulfate synthase[2.7.7.4 2.7.1.25]|3'-phosphoadenosine 5'-phosphosulfate synthase[2.7.7.4 2.7.1.25]	ko00450|ko00230	Selenocompound metabolism8|Purine metabolism	Cla97Chr05:4385452-4387902	492	190	225	1521	1698	3564	23.1663144933021	9.47187101617206	10.3649263041905	81.28144238475	84.1045223600552	187.715129450081	14.3343706045549	117.700364731629	-3.03756832599139	8.8085568753257e-17	4.62151029602049e-15	DOWN
Cla97C10G195780	Cla97C10G195780	Acyl-CoA N-acyltransferases (NAT) superfamily protein	GO:0032502|GO:0050896|GO:0023052|GO:0008152|GO:0003824|GO:0040007|GO:0009653|GO:0007154|GO:0007165|GO:0040008|GO:0016740|GO:0048589|GO:0016049|GO:0009791|GO:0009755|GO:0007275|GO:0009314|GO:0016746|GO:0009826|GO:0060560|GO:0009725|GO:0000902|GO:0009733|GO:0009723|GO:0009416|GO:0009734|GO:0016747|GO:0009640|GO:0071365|GO:0016410|GO:0009639|GO:0016407|GO:0008080	developmental process|response to stimulus|signaling|metabolic process|catalytic activity|growth|anatomical structure morphogenesis|cell communication|signal transduction|regulation of growth|transferase activity|developmental growth|cell growth|post-embryonic development|hormone-mediated signaling pathway|multicellular organism development|response to radiation|transferase activity, transferring…	-	-	-	-	Cla97Chr10:25329239-25331383	80	93	99	3	9	6	4.29975963077115	5.29210439351112	5.20570617601304	0.182971278927983	0.508845770031533	0.360703825750428	4.93252340009844	0.350840291569981	3.81343954925905	9.01455011371832e-17	4.71730236730086e-15	UP
Cla97C04G076360	Cla97C04G076360	Threonine dehydratase	GO:0005623|GO:0043226|GO:0008152|GO:0003824|GO:0016829|GO:0005622|GO:0044237|GO:0006807|GO:0044238|GO:0009058|GO:0005737|GO:0006520|GO:0043231|GO:0008652|GO:0009536|GO:0009081|GO:0009082|GO:0009507|GO:0004794|GO:0019752|GO:0009097|GO:0006566	cell|organelle|metabolic process|catalytic activity|lyase activity|intracellular|cellular metabolic process|nitrogen compound metabolic process|primary metabolic process|biosynthetic process|cytoplasm|cellular amino acid metabolic process|intracellular membrane-bounded organelle|cellular amino acid biosynthetic process|plastid|branched-chain amino acid metabolic process|branched-chain amino acid …	K01754|K01754	threonine dehydratase[4.3.1.19]|threonine dehydratase[4.3.1.19]	ko00290|ko00260	Valine, leucine and isoleucine biosynthesis7|Glycine, serine and threonine metabolism	Cla97Chr04:23937985-23941548	0	0	0	41	91	23	0	0	0	1.65922415280608	3.41334693992745	0.917386467775411	0	1.99665252016965	-Inf	9.24851708686484e-17	4.82719880178927e-15	DOWN
Cla97C01G016310	Cla97C01G016310	Cytochrome P450	GO:0005623|GO:0050896|GO:0043226|GO:0016020|GO:0005576|GO:0005886|GO:0005622|GO:0071944|GO:0019825|GO:0012505|GO:0005783|GO:0005737|GO:0043231|GO:0080167	cell|response to stimulus|organelle|membrane|extracellular region|plasma membrane|intracellular|cell periphery|oxygen binding|endomembrane system|endoplasmic reticulum|cytoplasm|intracellular membrane-bounded organelle|response to karrikin	-	-	-	-	Cla97Chr01:30035501-30038228	50	31	37	137	503	561	2.19922213355733	1.44363750117926	1.59219589587114	6.83897104064194	23.2732896770022	27.6014901814414	1.74501851020258	19.2379169663618	-3.46263835119667	9.47098355847044e-17	4.9305402003231e-15	DOWN
Cla97C11G209950	Cla97C11G209950	heparanase-like protein 3	GO:0005623|GO:0043226|GO:0003824|GO:0016020|GO:0005576|GO:0005622|GO:0071944|GO:0016787|GO:0031090|GO:0005737|GO:0005774|GO:0098588|GO:0043231|GO:0016798|GO:0005618|GO:0009505|GO:0005773|GO:0004553|GO:0000323|GO:0004566|GO:0005765|GO:0005764	cell|organelle|catalytic activity|membrane|extracellular region|intracellular|cell periphery|hydrolase activity|organelle membrane|cytoplasm|vacuolar membrane|bounding membrane of organelle|intracellular membrane-bounded organelle|hydrolase activity, acting on glycosyl bonds|cell wall|plant-type cell wall|vacuole|hydrolase activity, hydrolyzing O-glycosyl compounds|lytic vacuole|beta-glucuronidas…	-	-	-	-	Cla97Chr11:3471189-3474777	368	387	283	55	67	61	14.9895317761944	16.6894646452732	11.277644678899	2.54255718760313	2.87081398701298	2.77931810640406	14.3188803667889	2.73089642700672	2.39047218459654	1.00175944070086e-16	5.20166171438152e-15	UP
Cla97C07G140300	Cla97C07G140300	Receptor-like protein kinase	GO:0005623|GO:0008152|GO:0003824|GO:0016020|GO:0005886|GO:0071944|GO:0044237|GO:0016740|GO:0006807|GO:0044238|GO:0016772|GO:0019538|GO:0006793|GO:0044267|GO:0006796|GO:0016301|GO:0006464|GO:0016310|GO:0006468	cell|metabolic process|catalytic activity|membrane|plasma membrane|cell periphery|cellular metabolic process|transferase activity|nitrogen compound metabolic process|primary metabolic process|transferase activity, transferring phosphorus-containing groups|protein metabolic process|phosphorus metabolic process|cellular protein metabolic process|phosphate-containing compound metabolic process|kinas…	-	-	-	-	Cla97Chr07:28068929-28075137	179	94	109	423	1895	1061	4.49257668589151	2.49781107983539	2.67647492997125	12.0490795097711	50.0313234226869	29.7871094148516	3.22228756523272	30.6225041157699	-3.24843510746771	1.09345153685378e-16	5.66317946349438e-15	DOWN
Cla97C08G149140	Cla97C08G149140	Myb transcription factor	GO:0005623|GO:0050896|GO:0043226|GO:0008152|GO:0003682|GO:0005622|GO:0044237|GO:0071554|GO:0006807|GO:0044238|GO:0003700|GO:0009058|GO:2000652|GO:0003676|GO:0042546|GO:0006139|GO:0071669|GO:0043231|GO:0006725|GO:0009725|GO:0051252|GO:0009737|GO:0005634|GO:0003677|GO:0009832|GO:0010468|GO:0016070|GO:0019438|GO:0032774|GO:0006355|GO:0006351|GO:0009834|GO:2001141|GO:1903506	cell|response to stimulus|organelle|metabolic process|chromatin binding|intracellular|cellular metabolic process|cell wall organization or biogenesis|nitrogen compound metabolic process|primary metabolic process|transcription factor activity, sequence-specific DNA binding|biosynthetic process|regulation of secondary cell wall biogenesis|nucleic acid binding|cell wall biogenesis|nucleobase-contain…	-	-	-	-	Cla97Chr08:17475982-17477452	81	88	71	2	3	8	6.03020657041907	6.93619283365326	5.17125717295112	0.169011133753665	0.234940051478523	0.666216963251847	6.04588552567448	0.356722716161345	4.08307866797087	1.14761254243576e-16	5.92844869037261e-15	UP
Cla97C09G170080	Cla97C09G170080	Calcium-transporting ATPase	GO:0051179|GO:0005215|GO:0005623|GO:0043226|GO:0003824|GO:0016020|GO:0005886|GO:0005622|GO:0005515|GO:0071944|GO:0022857|GO:0016787|GO:0005516|GO:0006810|GO:0016021|GO:0016817|GO:0022891|GO:0031226|GO:0043231|GO:0005887|GO:0016820|GO:0016818|GO:0055085|GO:0015075|GO:0015399|GO:0006811|GO:0016462|GO:0006812|GO:0042626|GO:0034220|GO:0008324|GO:0015662|GO:0098655|GO:0017111|GO:0019829|GO:0005388|GO:…	localization|transporter activity|cell|organelle|catalytic activity|membrane|plasma membrane|intracellular|protein binding|cell periphery|transmembrane transporter activity|hydrolase activity|calmodulin binding|transport|integral component of membrane|hydrolase activity, acting on acid anhydrides|substrate-specific transmembrane transporter activity|intrinsic component of plasma membrane|intracel…	K01537	P-type Ca2+ transporter type 2C[7.2.2.10]	-	-	Cla97Chr09:6384944-6388511	6	25	8	119	363	586	0.130516530685268	0.575787735265381	0.170266548242689	2.9379535914317	8.30662673618439	14.2592101441103	0.292190271397779	8.50126349057546	-4.8626972271937	1.30638748573408e-16	6.73140375321857e-15	DOWN
Cla97C10G185120	Cla97C10G185120	protein MID1-COMPLEMENTING ACTIVITY 1	GO:0051179|GO:0005215|GO:0005623|GO:0050896|GO:0023052|GO:0016020|GO:0005886|GO:0007154|GO:0007165|GO:0006950|GO:0071944|GO:0022857|GO:0007638|GO:0006810|GO:0016021|GO:0009612|GO:0007231|GO:0006970|GO:0022891|GO:0031226|GO:0005887|GO:0071470|GO:0015075|GO:0006811|GO:0005216|GO:0006812|GO:0008324|GO:0033500|GO:0030001|GO:0005261|GO:0046873|GO:0005262|GO:0006816|GO:0015085	localization|transporter activity|cell|response to stimulus|signaling|membrane|plasma membrane|cell communication|signal transduction|response to stress|cell periphery|transmembrane transporter activity|mechanosensory behavior|transport|integral component of membrane|response to mechanical stimulus|osmosensory signaling pathway|response to osmotic stress|substrate-specific transmembrane transport…	-	-	-	-	Cla97Chr10:550562-553777	843	655	738	100	204	101	44.3354936354699	36.4716593778841	37.9727175200647	5.96892256828072	11.2860939287821	5.94173987257485	39.5932901778062	7.73225212321256	2.35629537446006	1.31325202439886e-16	6.74951238152138e-15	UP
Cla97C10G198010	Cla97C10G198010	Cytochrome P450 family 72 protein	GO:0008152|GO:0003824|GO:0044237|GO:0044238|GO:0009058|GO:0016491|GO:0006629|GO:0004497|GO:0044255|GO:0016705|GO:0006720|GO:0016709|GO:0016042|GO:0008610|GO:0008299|GO:0019745|GO:1902382|GO:0016114|GO:1902386|GO:0019752|GO:0016104	metabolic process|catalytic activity|cellular metabolic process|primary metabolic process|biosynthetic process|oxidoreductase activity|lipid metabolic process|monooxygenase activity|cellular lipid metabolic process|oxidoreductase activity, acting on paired donors, with incorporation or reduction of molecular oxygen|isoprenoid metabolic process|oxidoreductase activity, acting on paired donors, wit…	-	-	-	-	Cla97Chr10:27868085-27877140	1752	1362	1957	4869	4907	5780	54.6848997613539	45.0091726482891	59.7607161962126	172.481720263757	161.116042809791	201.804375817119	53.1515962019519	178.467379630222	-1.74747547845842	1.4594681088452e-16	7.48190941193493e-15	DOWN
Cla97C09G165710	Cla97C09G165710	Ap2-like ethylene-responsive transcription factor	GO:0032502|GO:0005623|GO:0050896|GO:0043226|GO:0023052|GO:0008152|GO:0040007|GO:0009653|GO:0007154|GO:0005622|GO:0007165|GO:0006950|GO:0040008|GO:0050793|GO:0044237|GO:0006807|GO:0044238|GO:0003700|GO:0009058|GO:0000981|GO:0009791|GO:0006629|GO:0035556|GO:0003676|GO:0009755|GO:0044255|GO:0006970|GO:0007275|GO:0009845|GO:0006139|GO:0009415|GO:2000026|GO:0009414|GO:0043231|GO:0006725|GO:0009887|GO:…	developmental process|cell|response to stimulus|organelle|signaling|metabolic process|growth|anatomical structure morphogenesis|cell communication|intracellular|signal transduction|response to stress|regulation of growth|regulation of developmental process|cellular metabolic process|nitrogen compound metabolic process|primary metabolic process|transcription factor activity, sequence-specific DNA …	-	-	-	-	Cla97Chr09:2855332-2861596	477	455	283	15	64	34	25.6999745794949	25.9547437618791	14.9173735239226	0.917204302823163	3.62730589666597	2.04911819678873	22.1906972884322	2.19787613209262	3.33577301513225	1.52498536753125e-16	7.79793913696753e-15	UP
Cla97C08G148120	Cla97C08G148120	Unknown protein	-	-	-	-	-	-	Cla97Chr08:15444733-15445590	0	0	0	29	27	25	0	0	0	6.90744943752342	5.9607647346551	5.86888852458673	0	6.24570089892175	-Inf	1.53194222110323e-16	7.81368099457387e-15	DOWN
Cla97C06G121240	Cla97C06G121240	Cyclophilin-like peptidyl-prolyl cis-trans isomerase family protein isoform 1	GO:0005623|GO:0043226|GO:0005622|GO:0043231|GO:0005634	cell|organelle|intracellular|intracellular membrane-bounded organelle|nucleus	-	-	-	-	Cla97Chr06:23647962-23648261	1303	837	1194	131	282	199	287.132613957506	195.278408491232	257.414942320197	32.7626532361451	65.3697199233843	49.0523372893888	246.608654922978	49.0615701496394	2.32955812187277	1.77626509083869e-16	9.03697292553714e-15	UP
Cla97C09G171610	Cla97C09G171610	RPM1-interacting protein 4	GO:0005623|GO:0050896|GO:0043226|GO:0023052|GO:0008152|GO:0016020|GO:0005886|GO:0007154|GO:0005622|GO:0019898|GO:0007165|GO:0005515|GO:0006950|GO:0051707|GO:0071944|GO:0044237|GO:0006807|GO:0006955|GO:0044238|GO:0009607|GO:0012505|GO:0060548|GO:0010941|GO:0050776|GO:0008219|GO:0019897|GO:0050777|GO:0019538|GO:0009617|GO:0031349|GO:0010204|GO:0045087|GO:0031348|GO:0006952|GO:0043231|GO:0006793|GO:…	cell|response to stimulus|organelle|signaling|metabolic process|membrane|plasma membrane|cell communication|intracellular|extrinsic component of membrane|signal transduction|protein binding|response to stress|response to other organism|cell periphery|cellular metabolic process|nitrogen compound metabolic process|immune response|primary metabolic process|response to biotic stimulus|endomembrane sy…	-	-	-	-	Cla97Chr09:8024528-8027930	141	103	67	307	831	785	13.8094376188975	10.6802766510931	6.41983553681254	34.1242802036409	85.6142431147869	85.9992746644048	10.3031832689344	68.5792659942775	-2.73468232217256	1.83819505618964e-16	9.32849264409386e-15	DOWN
Cla97C02G035140	Cla97C02G035140	septum-promoting GTP-binding protein 1	GO:0005623|GO:0050896|GO:0023052|GO:0030427|GO:0007154|GO:0007165|GO:0042995|GO:0035556|GO:0000166|GO:0007264|GO:0017076|GO:0090404|GO:0090406|GO:0005525	cell|response to stimulus|signaling|site of polarized growth|cell communication|signal transduction|cell projection|intracellular signal transduction|nucleotide binding|small GTPase mediated signal transduction|purine nucleotide binding|pollen tube tip|pollen tube|GTP binding	-	-	-	-	Cla97Chr02:10731266-10732893	6	4	5	128	46	112	0.498917907864818	0.352205267253869	0.406761693964123	12.0801777330341	4.02382860494537	10.4178623094726	0.419294956360937	8.84062288248402	-4.39811063952399	1.98299681096381e-16	1.00380494347959e-14	DOWN
Cla97C07G140110	Cla97C07G140110	ABC transporter G family member 29-like	GO:0051179|GO:0005215|GO:0005623|GO:0050896|GO:0043226|GO:0008152|GO:0003824|GO:0016020|GO:0005886|GO:0005622|GO:0006950|GO:0051707|GO:0071944|GO:0044237|GO:0071554|GO:0022857|GO:0006807|GO:0006955|GO:0009607|GO:0016787|GO:0031090|GO:0051641|GO:0006810|GO:0006790|GO:1901135|GO:0005737|GO:0016021|GO:0009617|GO:0005774|GO:0045087|GO:0016817|GO:0009620|GO:0022891|GO:0098588|GO:0031348|GO:0006952|GO:…	localization|transporter activity|cell|response to stimulus|organelle|metabolic process|catalytic activity|membrane|plasma membrane|intracellular|response to stress|response to other organism|cell periphery|cellular metabolic process|cell wall organization or biogenesis|transmembrane transporter activity|nitrogen compound metabolic process|immune response|response to biotic stimulus|hydrolase act…	-	-	-	-	Cla97Chr07:27890099-27897357	2453	1568	2096	5318	14442	8920	36.2541735989812	24.5356139387552	30.3070165770918	89.2028506253328	224.531405996453	147.466928327105	30.3656013716094	153.733728316297	-2.3399238726916	2.25286346483064e-16	1.13755489288077e-14	DOWN
Cla97C05G090130	Cla97C05G090130	PAR1 protein	-	-	-	-	-	-	Cla97Chr05:8263885-8264672	3	3	3	262	37	196	0.325709796471034	0.344801508046745	0.318553723748401	32.2784760947242	4.22506312609653	23.799455392414	0.329688342755393	20.1009982044116	-5.93002045983724	2.49810777190913e-16	1.25823443201633e-14	DOWN
Cla97C03G057860	Cla97C03G057860	Chitinase family protein	GO:0032502|GO:0000003|GO:0005623|GO:0050896|GO:0003824|GO:0005576|GO:0006950|GO:0051707|GO:0071944|GO:0006955|GO:0009607|GO:0016787|GO:0003006|GO:0008219|GO:0009791|GO:0009617|GO:0009611|GO:0007275|GO:0045087|GO:0008061|GO:0048316|GO:0006952|GO:0048608|GO:0009793|GO:0016798|GO:0005618|GO:0009790|GO:0009626|GO:0010262|GO:0012501|GO:0010154|GO:0004553|GO:0004568	developmental process|reproduction|cell|response to stimulus|catalytic activity|extracellular region|response to stress|response to other organism|cell periphery|immune response|response to biotic stimulus|hydrolase activity|developmental process involved in reproduction|cell death|post-embryonic development|response to bacterium|response to wounding|multicellular organism development|innate immu…	K01183	chitinase[3.2.1.14]	ko00520	Amino sugar and nucleotide sugar metabolism19	Cla97Chr03:7034534-7036532	1	0	0	26	553	168	0.0798539718401207	0	0	2.35594654910628	46.4454917227252	15.0040284974623	0.0266179906133736	21.2684889230979	-9.64210015484984	2.57996674405899e-16	1.29622418934056e-14	DOWN
Cla97C06G126400	Cla97C06G126400	LIM domain-containing protein	GO:0005623|GO:0043226|GO:0016020|GO:0005886|GO:0005622|GO:0005515|GO:0071944|GO:0003700|GO:0032403|GO:0005737|GO:0030029|GO:0043169|GO:0008092|GO:0005856|GO:0007010|GO:0046872|GO:0051017|GO:0003779|GO:0051015|GO:0030036|GO:0007015|GO:0046914|GO:0008270	cell|organelle|membrane|plasma membrane|intracellular|protein binding|cell periphery|transcription factor activity, sequence-specific DNA binding|protein complex binding|cytoplasm|actin filament-based process|cation binding|cytoskeletal protein binding|cytoskeleton|cytoskeleton organization|metal ion binding|actin filament bundle assembly|actin binding|actin filament binding|actin cytoskeleton or…	-	-	-	-	Cla97Chr06:28142453-28144749	68	62	50	190	323	226	8.01323506656587	7.73529632753342	5.76450270642661	25.410927022941	40.0394802883398	29.7902603025955	7.17101136684197	31.7468892046254	-2.14636672332408	2.8899241247971e-16	1.44834082941013e-14	DOWN
Cla97C07G136050	Cla97C07G136050	Cytochrome P450 family protein	GO:0032502|GO:0005623|GO:0050896|GO:0043226|GO:0023052|GO:0008152|GO:0003824|GO:0016020|GO:0040007|GO:0009653|GO:0007154|GO:0005622|GO:0007165|GO:0044238|GO:0012505|GO:0009058|GO:0016491|GO:0048589|GO:0016049|GO:0005783|GO:0005737|GO:0016021|GO:0006629|GO:0004497|GO:0009755|GO:0007275|GO:0055114|GO:0046906|GO:0016705|GO:0048367|GO:0009826|GO:0010016|GO:0016131|GO:0060560|GO:0043169|GO:0043231|GO:…	developmental process|cell|response to stimulus|organelle|signaling|metabolic process|catalytic activity|membrane|growth|anatomical structure morphogenesis|cell communication|intracellular|signal transduction|primary metabolic process|endomembrane system|biosynthetic process|oxidoreductase activity|developmental growth|cell growth|endoplasmic reticulum|cytoplasm|integral component of membrane|lip…	K09587|K09587	steroid 22-alpha-hydroxylase[1.14.13.-]|steroid 22-alpha-hydroxylase[1.14.13.-]	-	-	Cla97Chr07:22637382-22642463	603	796	771	120	185	103	27.1180969130885	37.900569420155	33.9225095047507	6.12481762431806	8.75191647548566	5.18142991668109	32.9803919459981	6.6860546721616	2.30238148707556	2.9915665267734e-16	1.49556056612664e-14	UP
Cla97C02G045070	Cla97C02G045070	Peroxidase	GO:0032502|GO:0005623|GO:0043226|GO:0016209|GO:0008152|GO:0003824|GO:0005576|GO:0048046|GO:0005622|GO:0005515|GO:0004601|GO:0071944|GO:0044237|GO:0012505|GO:0009058|GO:0016491|GO:0005737|GO:0046906|GO:0009698|GO:0005794|GO:0043169|GO:0043231|GO:0006725|GO:0019748|GO:0005618|GO:0020037|GO:0046872|GO:0005829|GO:2000762|GO:0010087|GO:0009699|GO:0009808|GO:0019438|GO:0044550|GO:0010089|GO:0009809|GO:…	developmental process|cell|organelle|antioxidant activity|metabolic process|catalytic activity|extracellular region|apoplast|intracellular|protein binding|peroxidase activity|cell periphery|cellular metabolic process|endomembrane system|biosynthetic process|oxidoreductase activity|cytoplasm|tetrapyrrole binding|phenylpropanoid metabolic process|Golgi apparatus|cation binding|intracellular membran…	K00430	peroxidase[1.11.1.7]	ko00940	Phenylpropanoid biosynthesis	Cla97Chr02:33199676-33201140	1387	1429	1020	3066	6000	5062	93.4687972400465	101.956042891496	67.2484203340982	234.49439370983	425.334756234358	381.576683137876	87.5577534885469	347.135277694021	-1.98719114261246	3.00137927138682e-16	1.49675218268887e-14	DOWN
Cla97C05G092170	Cla97C05G092170	basic blue protein-like	GO:0032502|GO:0000003|GO:0005623|GO:0050896|GO:0009055|GO:0016020|GO:0005576|GO:0048046|GO:0005886|GO:0071944|GO:0031012|GO:0003006|GO:0009791|GO:0031225|GO:0007275|GO:0048437|GO:0048438|GO:0048367|GO:0009856|GO:0043169|GO:0031226|GO:0048653|GO:0048608|GO:0046872|GO:0009908|GO:0046658|GO:0048827|GO:0048443|GO:0046914|GO:0005507	developmental process|reproduction|cell|response to stimulus|electron carrier activity|membrane|extracellular region|apoplast|plasma membrane|cell periphery|extracellular matrix|developmental process involved in reproduction|post-embryonic development|anchored component of membrane|multicellular organism development|floral organ development|floral whorl development|shoot system development|pollin…	-	-	-	-	Cla97Chr05:10255679-10256493	61	36	37	1790	270	690	10.7537761250861	6.71929688535201	6.38152115065153	358.138547990677	50.0704237711028	136.065090891519	7.95153138702988	181.4246875511	-4.51199423912785	3.16126078705658e-16	1.57259064387232e-14	DOWN
Cla97C07G142380	Cla97C07G142380	F12F1.11	GO:0005623|GO:0043226|GO:0005622|GO:0043231|GO:0005634	cell|organelle|intracellular|intracellular membrane-bounded organelle|nucleus	-	-	-	-	Cla97Chr07:29945603-29946319	68	39	56	1	3	1	6.26976969643438	3.80714149289745	5.05153379285378	0.10465961420729	0.290971779236999	0.103162453064584	5.04281499406187	0.166264615502958	4.9226762265484	3.24381560088452e-16	1.60968356923696e-14	UP
Cla97C05G099080	Cla97C05G099080	Abscisic acid receptor	GO:0005623|GO:0050896|GO:0043226|GO:0023052|GO:0008152|GO:0007154|GO:0008289|GO:0005622|GO:0007165|GO:0005515|GO:0044237|GO:0004872|GO:0006807|GO:0044238|GO:0030234|GO:0005737|GO:0019538|GO:0050790|GO:0009755|GO:0004857|GO:0042802|GO:0046983|GO:0010427|GO:0043231|GO:0006793|GO:0009725|GO:0009737|GO:0005634|GO:0042803|GO:0051246|GO:0043086|GO:0044267|GO:0006796|GO:0009738|GO:0006464|GO:0004864|GO:…	cell|response to stimulus|organelle|signaling|metabolic process|cell communication|lipid binding|intracellular|signal transduction|protein binding|cellular metabolic process|receptor activity|nitrogen compound metabolic process|primary metabolic process|enzyme regulator activity|cytoplasm|protein metabolic process|regulation of catalytic activity|hormone-mediated signaling pathway|enzyme inhibito…	-	-	-	-	Cla97Chr05:28240188-28241114	135	210	208	19	20	22	15.7401337930407	25.9230629037786	23.7263731252915	2.51423889437483	2.45298960273872	2.86925402541147	21.7965232740369	2.61216084084167	3.06078239450404	3.87011284202102e-16	1.91496257188675e-14	UP
Cla97C10G197220	Cla97C10G197220	Transmembrane protein	-	-	-	-	-	-	Cla97Chr10:26985983-26987032	82	66	55	233	1182	558	5.16280240306262	4.39952802591721	3.38786815714934	16.649281303683	78.2847101818037	39.2982922760665	4.31673286204306	44.7440945871844	-3.37368556472439	3.87802019819225e-16	1.91496257188675e-14	DOWN
Cla97C05G107550	Cla97C05G107550	Hexosyltransferase	GO:0051179|GO:0050896|GO:0008152|GO:0003824|GO:0006950|GO:0016740|GO:0044238|GO:0009058|GO:0009409|GO:0009266|GO:0016757|GO:0005975|GO:0009311|GO:0016758|GO:0016051|GO:0008194|GO:0052576|GO:0070417|GO:0008378|GO:0035250|GO:0009312|GO:0010325|GO:0047216	localization|response to stimulus|metabolic process|catalytic activity|response to stress|transferase activity|primary metabolic process|biosynthetic process|response to cold|response to temperature stimulus|transferase activity, transferring glycosyl groups|carbohydrate metabolic process|oligosaccharide metabolic process|transferase activity, transferring hexosyl groups|carbohydrate biosynthetic…	K18819	inositol 3-alpha-galactosyltransferase[2.4.1.123]	-	-	Cla97Chr05:34439762-34442487	133	322	400	2565	1802	1686	8.64551866139237	22.1607824593232	25.4383746743968	189.232465347561	123.220397186069	122.592873235945	18.7482252650375	145.015245256525	-2.95137863727022	4.00253817654515e-16	1.97161703283265e-14	DOWN
Cla97C01G008960	Cla97C01G008960	Transcription factor, putative	GO:0032502|GO:0000003|GO:0005623|GO:0043226|GO:0008152|GO:0005622|GO:0044237|GO:0006807|GO:0044238|GO:0003006|GO:0009058|GO:0009791|GO:0003676|GO:0007275|GO:0006139|GO:0048367|GO:0043231|GO:0006725|GO:0048608|GO:0051252|GO:0010229|GO:0030154|GO:0005634|GO:0001708|GO:0045165|GO:0003677|GO:0010468|GO:0016070|GO:0019438|GO:0032774|GO:0006355|GO:0010158|GO:0006351|GO:0000975|GO:2001141|GO:0044212|GO:…	developmental process|reproduction|cell|organelle|metabolic process|intracellular|cellular metabolic process|nitrogen compound metabolic process|primary metabolic process|developmental process involved in reproduction|biosynthetic process|post-embryonic development|nucleic acid binding|multicellular organism development|nucleobase-containing compound metabolic process|shoot system development|int…	-	-	-	-	Cla97Chr01:9884123-9889188	228	152	147	5	23	18	27.7584411860782	19.5926436931205	17.5092601949589	0.690859226251701	2.94562038759813	2.45131989083699	21.6201150247192	2.02926650156227	3.41334394824925	4.01547757777418e-16	1.97316650632723e-14	UP
Cla97C01G023580	Cla97C01G023580	protein CHUP1, chloroplastic	GO:0005623|GO:0043226|GO:0016020|GO:0005622|GO:0031090|GO:0005737|GO:0042170|GO:0098588|GO:0043231|GO:0009657|GO:0009536|GO:0031969|GO:0009527|GO:0009526|GO:0009707|GO:0009507|GO:0009658|GO:0009941	cell|organelle|membrane|intracellular|organelle membrane|cytoplasm|plastid membrane|bounding membrane of organelle|intracellular membrane-bounded organelle|plastid organization|plastid|chloroplast membrane|plastid outer membrane|plastid envelope|chloroplast outer membrane|chloroplast|chloroplast organization|chloroplast envelope	-	-	-	-	Cla97Chr01:34953025-34956478	110	83	65	7	6	4	3.92231813644032	3.13343585142908	2.26753649320915	0.283289345538257	0.225055842193019	0.15954710446808	3.10776349369285	0.222630764066452	3.80315184696638	4.8272819936869e-16	2.36630779383966e-14	UP
Cla97C02G046610	Cla97C02G046610	Ankyrin repeat-containing protein	-	-	-	-	-	-	Cla97Chr02:34372720-34374932	180	114	129	369	644	431	7.23817888036609	4.85346967398013	5.07502259875315	16.8404366785678	27.2416133655973	19.3867229354934	5.72222371769979	21.1562576598862	-1.88643664313792	5.11102110183802e-16	2.49931412958084e-14	DOWN
Cla97C07G137780	Cla97C07G137780	9-cis-epoxycarotenoid dioxygenase, putative	GO:0005623|GO:0043226|GO:0008152|GO:0003824|GO:0005622|GO:0005515|GO:0016491|GO:0051213|GO:0005737|GO:0055114|GO:0043169|GO:0043231|GO:0009532|GO:0009536|GO:0046872|GO:0009507|GO:0009570|GO:0010287	cell|organelle|metabolic process|catalytic activity|intracellular|protein binding|oxidoreductase activity|dioxygenase activity|cytoplasm|oxidation-reduction process|cation binding|intracellular membrane-bounded organelle|plastid stroma|plastid|metal ion binding|chloroplast|chloroplast stroma|plastoglobule	K09840	9-cis-epoxycarotenoid dioxygenase[1.13.11.51]	-	-	Cla97Chr07:25368259-25370034	863	1097	1305	4699	3479	3646	32.1238023014699	43.2328062950205	47.5246024721521	198.514283702289	136.226035017896	151.810683889734	40.9604036895475	162.18366753664	-1.98532670327379	5.42262157017229e-16	2.64526771850511e-14	DOWN
Cla97C09G177900	Cla97C09G177900	nicotinamidase 1-like	GO:0005623|GO:0050896|GO:0043226|GO:0008152|GO:0003824|GO:0005622|GO:0044237|GO:0006807|GO:0044238|GO:0016787|GO:0009058|GO:0005737|GO:0016810|GO:0006139|GO:0043231|GO:0006725|GO:0006793|GO:0009725|GO:0016811|GO:0009737|GO:0005634|GO:0006796|GO:0019438|GO:0006753|GO:0008936|GO:0009117|GO:0009165|GO:0019365|GO:0019363	cell|response to stimulus|organelle|metabolic process|catalytic activity|intracellular|cellular metabolic process|nitrogen compound metabolic process|primary metabolic process|hydrolase activity|biosynthetic process|cytoplasm|hydrolase activity, acting on carbon-nitrogen (but not peptide) bonds|nucleobase-containing compound metabolic process|intracellular membrane-bounded organelle|cellular arom…	-	-	-	-	Cla97Chr09:29699712-29705023	366	235	302	879	915	748	32.521299315518	22.1077897767661	26.2533556610684	88.6431358155405	85.5257574495204	74.3459805351841	26.9608149177842	82.8382912667483	-1.61943369082085	5.57318650023904e-16	2.70578073408923e-14	DOWN
Cla97C10G203740	Cla97C10G203740	Interactor of constitutive active ROPs 2, chloroplastic-like protein	GO:0005515|GO:0051219	protein binding|phosphoprotein binding	-	-	-	-	Cla97Chr10:33328506-33331484	1408	1731	1056	44	206	63	46.7979721311182	60.9132851070649	34.3384025212545	1.65975678852886	7.20246585166135	2.34226658843057	47.3498865864792	3.73482974287359	3.66424658764689	5.57352958081614e-16	2.70578073408923e-14	UP
Cla97C11G224620	Cla97C11G224620	Cotton fiber, putative (DUF761)	GO:0005623|GO:0043226|GO:0005622|GO:0005737|GO:0043231|GO:0009536|GO:0009507	cell|organelle|intracellular|cytoplasm|intracellular membrane-bounded organelle|plastid|chloroplast	-	-	-	-	Cla97Chr11:30300007-30301110	79	75	85	0	6	7	5.37303009996388	5.40060050783526	5.65594662640016	0	0.429273180479277	0.532544428518861	5.4765257447331	0.320605869666046	4.09438820774039	5.61488365951938e-16	2.71930435308502e-14	UP
Cla97C10G189600	Cla97C10G189600	reactive Intermediate Deaminase A, chloroplastic-like	GO:0005623|GO:0050896|GO:0043226|GO:0008152|GO:0003824|GO:0005622|GO:0044237|GO:0006807|GO:0044238|GO:0019239|GO:0016787|GO:0009058|GO:0005737|GO:0016788|GO:0009579|GO:0006139|GO:0006520|GO:0043231|GO:0006725|GO:0009636|GO:0008652|GO:0009532|GO:0005739|GO:0009536|GO:0009081|GO:0005773|GO:0016070|GO:0004518|GO:0009526|GO:0010038|GO:0009082|GO:0009507|GO:0046686|GO:0009570|GO:0090501|GO:0090305|GO:…	cell|response to stimulus|organelle|metabolic process|catalytic activity|intracellular|cellular metabolic process|nitrogen compound metabolic process|primary metabolic process|deaminase activity|hydrolase activity|biosynthetic process|cytoplasm|hydrolase activity, acting on ester bonds|thylakoid|nucleobase-containing compound metabolic process|cellular amino acid metabolic process|intracellular m…	K09022	2-iminobutanoate/2-iminopropanoate deaminase[3.5.99.10]	-	-	Cla97Chr10:5880599-5882528	1	0	0	23	43	23	0.118492990472437	0	0	3.09259689888634	5.35899099501549	3.04809052196346	0.0394976634908123	3.83322613862176	-6.60064798897724	6.47999947895715e-16	3.13075658279496e-14	DOWN
Cla97C01G014640	Cla97C01G014640	WAT1-related protein	GO:0051179|GO:0005215|GO:0005623|GO:0016020|GO:0005576|GO:0005886|GO:0071944|GO:0022857|GO:0006810	localization|transporter activity|cell|membrane|extracellular region|plasma membrane|cell periphery|transmembrane transporter activity|transport	-	-	-	-	Cla97Chr01:28447041-28449497	6	6	1	49	402	148	0.364223817036299	0.385645763820877	0.0594014366109742	3.3759346301548	25.6712457351078	10.0498934228464	0.269757005822717	13.0323579293697	-5.59429389419604	6.67189851040913e-16	3.21575931313906e-14	DOWN
Cla97C11G223360	Cla97C11G223360	Receptor-like protein kinase	GO:0005623|GO:0008152|GO:0003824|GO:0016020|GO:0005886|GO:0071944|GO:0044237|GO:0016740|GO:0006807|GO:0044238|GO:0016772|GO:0019538|GO:0006793|GO:0016773|GO:0044267|GO:0006796|GO:0016301|GO:0006464|GO:0016310|GO:0004672|GO:0006468|GO:0004674|GO:0046777	cell|metabolic process|catalytic activity|membrane|plasma membrane|cell periphery|cellular metabolic process|transferase activity|nitrogen compound metabolic process|primary metabolic process|transferase activity, transferring phosphorus-containing groups|protein metabolic process|phosphorus metabolic process|phosphotransferase activity, alcohol group as acceptor|cellular protein metabolic proces…	-	-	-	-	Cla97Chr11:29214117-29225353	919	599	484	1810	5130	3348	19.661494591019	13.5680721149045	10.1306533981402	43.9490296880009	115.453625109751	80.1227093059915	14.4534067013546	79.8417880345811	-2.46573445042847	7.28443694707007e-16	3.50261458645873e-14	DOWN
Cla97C05G107720	Cla97C05G107720	high affinity nitrate transporter 2.5	GO:0051179|GO:0005215|GO:0005623|GO:0050896|GO:0043226|GO:0016020|GO:0005886|GO:0005622|GO:0071944|GO:0022857|GO:0031090|GO:0006810|GO:0005737|GO:0016021|GO:0005774|GO:0022891|GO:0098588|GO:0043231|GO:0071705|GO:0010167|GO:0009705|GO:0055085|GO:0015075|GO:0005773|GO:0006811|GO:0071249|GO:0000325|GO:0034220|GO:0015706|GO:0006820|GO:0008509|GO:0098656|GO:0015103|GO:0015112	localization|transporter activity|cell|response to stimulus|organelle|membrane|plasma membrane|intracellular|cell periphery|transmembrane transporter activity|organelle membrane|transport|cytoplasm|integral component of membrane|vacuolar membrane|substrate-specific transmembrane transporter activity|bounding membrane of organelle|intracellular membrane-bounded organelle|nitrogen compound transpor…	-	-	-	-	Cla97Chr05:34548400-34550667	42	87	78	248	407	380	1.98183651150385	4.34640982670788	3.6008766918064	13.2813870132118	20.2024967035836	20.0573913323442	3.30970767667271	17.8470916830465	-2.43091329085936	7.43991846749766e-16	3.56885803249227e-14	DOWN
Cla97C02G043440	Cla97C02G043440	Protein kinase-like protein	GO:0005623|GO:0043226|GO:0008152|GO:0003824|GO:0016020|GO:0005886|GO:0005622|GO:0071944|GO:0044237|GO:0016740|GO:0006807|GO:0044238|GO:0016772|GO:0019538|GO:0000166|GO:0043231|GO:0006793|GO:0016773|GO:0005634|GO:0017076|GO:0044267|GO:0006796|GO:0016301|GO:0006464|GO:0016310|GO:0005524|GO:0004672|GO:0030554|GO:0006468|GO:0004674	cell|organelle|metabolic process|catalytic activity|membrane|plasma membrane|intracellular|cell periphery|cellular metabolic process|transferase activity|nitrogen compound metabolic process|primary metabolic process|transferase activity, transferring phosphorus-containing groups|protein metabolic process|nucleotide binding|intracellular membrane-bounded organelle|phosphorus metabolic process|phos…	-	-	-	-	Cla97Chr02:31614310-31617457	92	74	98	229	366	361	2.81573324970073	2.39788783025376	2.93441223704939	7.95446747796256	11.7835488041561	12.3589680912233	2.71601110566796	10.698994791114	-1.97791397279304	7.63587036903228e-16	3.65415392695708e-14	DOWN
Cla97C11G215720	Cla97C11G215720	Class I glutamine amidotransferase-like superfamily protein	GO:0005623|GO:0043226|GO:0008152|GO:0003824|GO:0005622|GO:0044237|GO:0016740|GO:0006807|GO:0044238|GO:0012505|GO:0016787|GO:0005737|GO:0006520|GO:0005794|GO:0043231|GO:0019752|GO:0006541	cell|organelle|metabolic process|catalytic activity|intracellular|cellular metabolic process|transferase activity|nitrogen compound metabolic process|primary metabolic process|endomembrane system|hydrolase activity|cytoplasm|cellular amino acid metabolic process|Golgi apparatus|intracellular membrane-bounded organelle|carboxylic acid metabolic process|glutamine metabolic process	-	-	-	-	Cla97Chr11:12542600-12544336	115	100	161	358	489	421	5.96274390041511	5.48957068320577	8.16708395070041	21.0669520286035	26.6715002440842	24.4174406940305	6.53979951144043	24.0519643222394	-1.87883641034016	7.97859565785095e-16	3.80911769475647e-14	DOWN
Cla97C06G122430	Cla97C06G122430	pathogenesis-related protein PR-1	GO:0005576	extracellular region	-	-	-	-	Cla97Chr06:24788222-24788824	46	47	39	2	1	0	5.04316634718305	5.45547883340384	4.18305387195315	0.248892017866093	0.115327123113836	0	4.89389968418001	0.121406380326643	5.33306838183159	8.36658832147567e-16	3.98490909959268e-14	UP
Cla97C11G214530	Cla97C11G214530	Peroxidase	GO:0050896|GO:0016209|GO:0008152|GO:0003824|GO:0005576|GO:0006950|GO:0004601|GO:0044237|GO:0016491|GO:0055114|GO:0046906|GO:0072593|GO:0006979|GO:0043169|GO:0020037|GO:0046872|GO:0042744	response to stimulus|antioxidant activity|metabolic process|catalytic activity|extracellular region|response to stress|peroxidase activity|cellular metabolic process|oxidoreductase activity|oxidation-reduction process|tetrapyrrole binding|reactive oxygen species metabolic process|response to oxidative stress|cation binding|heme binding|metal ion binding|hydrogen peroxide catabolic process	K00430	peroxidase[1.11.1.7]	-	-	Cla97Chr11:7867036-7870803	2	1	8	48	55	81	0.142651755520216	0.0755329763391138	0.558187745533474	3.88502699668868	4.12602377353868	6.46152637013257	0.258790825797601	4.82419238011998	-4.22042906103657	8.4350536975668e-16	4.00804308596411e-14	DOWN
Cla97C11G221890	Cla97C11G221890	NAC domain-containing protein, putative	GO:0032502|GO:0005623|GO:0050896|GO:0043226|GO:0023052|GO:0008152|GO:0007154|GO:0005622|GO:0007165|GO:0006950|GO:0044237|GO:0006807|GO:0044238|GO:0003700|GO:0009058|GO:0009611|GO:0003676|GO:0009755|GO:0009968|GO:0007275|GO:0009966|GO:0006139|GO:0043231|GO:0006725|GO:0009725|GO:0051252|GO:0009737|GO:0005634|GO:0003677|GO:0009788|GO:0010468|GO:0016070|GO:0009738|GO:0009787|GO:0019438|GO:0032774|GO:…	developmental process|cell|response to stimulus|organelle|signaling|metabolic process|cell communication|intracellular|signal transduction|response to stress|cellular metabolic process|nitrogen compound metabolic process|primary metabolic process|transcription factor activity, sequence-specific DNA binding|biosynthetic process|response to wounding|nucleic acid binding|hormone-mediated signaling p…	-	-	-	-	Cla97Chr11:27902273-27903748	205	188	317	682	798	928	15.0581321226275	14.6206020637461	22.7806925021548	56.8553474414919	61.6607996440433	76.2489739171354	17.4864755628428	64.9217070008902	-1.89246139324847	8.90433059011528e-16	4.22107172703653e-14	DOWN
Cla97C06G125980	Cla97C06G125980	protein NRT1/ PTR FAMILY 4.6-like	GO:0051179|GO:0005215|GO:0005623|GO:0050896|GO:0008152|GO:0016020|GO:0005886|GO:0051707|GO:0071944|GO:0044237|GO:0022857|GO:0006807|GO:0009607|GO:0006810|GO:0016021|GO:0010118|GO:0005319|GO:0009624|GO:0043169|GO:0010119|GO:0090440|GO:0046872|GO:0071702|GO:0006869|GO:0006811|GO:0042128|GO:0005509|GO:0006820|GO:0015711|GO:0080168|GO:0015293|GO:0046865	localization|transporter activity|cell|response to stimulus|metabolic process|membrane|plasma membrane|response to other organism|cell periphery|cellular metabolic process|transmembrane transporter activity|nitrogen compound metabolic process|response to biotic stimulus|transport|integral component of membrane|stomatal movement|lipid transporter activity|response to nematode|cation binding|regula…	-	-	-	-	Cla97Chr06:27825032-27830078	390	484	439	94	76	81	13.8169376408122	18.1544585326717	15.2161167225587	3.77961316456997	2.83237481139381	3.20998657294367	15.7291709653475	3.27399151630248	2.26432014432265	9.79423518689208e-16	4.63202949085246e-14	UP
Cla97C04G069580	Cla97C04G069580	Fatty acid amide hydrolase	GO:0005623|GO:0050896|GO:0043226|GO:0008152|GO:0003824|GO:0016020|GO:0005886|GO:0005622|GO:0042175|GO:0006950|GO:0016874|GO:0051707|GO:0071944|GO:0044237|GO:0006807|GO:0005789|GO:0009607|GO:0012505|GO:0016787|GO:0031090|GO:0005783|GO:0005737|GO:0016021|GO:0009617|GO:0016810|GO:0005774|GO:0098588|GO:0006952|GO:0005794|GO:0043231|GO:0016879|GO:0016811|GO:0070291|GO:0042742|GO:0016884|GO:0005773|GO:…	cell|response to stimulus|organelle|metabolic process|catalytic activity|membrane|plasma membrane|intracellular|nuclear outer membrane-endoplasmic reticulum membrane network|response to stress|ligase activity|response to other organism|cell periphery|cellular metabolic process|nitrogen compound metabolic process|endoplasmic reticulum membrane|response to biotic stimulus|endomembrane system|hydrol…	-	-	-	-	Cla97Chr04:6096395-6121208	850	877	767	164	249	156	30.6560143618231	33.487828138595	27.0634677109144	6.71289588659654	9.44682026959796	6.29347223177706	30.4024367371108	7.48439612932385	2.02222913569611	1.01901300891715e-15	4.80797543106649e-14	UP
Cla97C06G123370	Cla97C06G123370	Phospholipase A2 like 3	GO:0005623|GO:0043226|GO:0008152|GO:0003824|GO:0005576|GO:0005622|GO:0044237|GO:0044238|GO:0012505|GO:0016787|GO:0005737|GO:0006629|GO:0016788|GO:0044255|GO:0005794|GO:0043169|GO:0043231|GO:0006793|GO:0052689|GO:0046872|GO:0016042|GO:0005773|GO:0006796|GO:0016298|GO:0006644|GO:0004620|GO:0005509|GO:0004623	cell|organelle|metabolic process|catalytic activity|extracellular region|intracellular|cellular metabolic process|primary metabolic process|endomembrane system|hydrolase activity|cytoplasm|lipid metabolic process|hydrolase activity, acting on ester bonds|cellular lipid metabolic process|Golgi apparatus|cation binding|intracellular membrane-bounded organelle|phosphorus metabolic process|carboxylic…	K01047|K01047|K01047|K01047|K01047|K01047|K01047|K01047|K01047|K01047	secretory phospholipase A2[3.1.1.4]|secretory phospholipase A2[3.1.1.4]|secretory phospholipase A2[3.1.1.4]|secretory phospholipase A2[3.1.1.4]|secretory phospholipase A2[3.1.1.4]|secretory phospholipase A2[3.1.1.4]|secretory phospholipase A2[3.1.1.4]|secretory phospholipase A2[3.1.1.4]|secretory phospholipase A2[3.1.1.4]|secretory phospholipase A2[3.1.1.4]	-	-	Cla97Chr06:25668325-25671265	43	51	23	0	0	0	6.03539711528773	7.57873425734763	3.15831566924408	0	0	0	5.59081568062648	0	Inf	1.10317565941129e-15	5.19291589022414e-14	UP
Cla97C01G010170	Cla97C01G010170	Unknown protein	-	-	-	-	-	-	Cla97Chr01:14395071-14396092	61067	44752	45455	7829	13291	5952	9894.77042180263	7677.18703585822	7205.63609160992	1439.71120239316	2265.40647853825	1078.77648016725	8259.19784975692	1594.63138703289	2.37277869997101	1.10976160146254e-15	5.21174055586613e-14	UP
Cla97C10G185380	Cla97C10G185380	Transcription factor, putative	GO:0005623|GO:0050896|GO:0043226|GO:0008152|GO:0005622|GO:0005515|GO:0006950|GO:0044237|GO:0006807|GO:0044238|GO:0003700|GO:0009058|GO:0003676|GO:0008134|GO:0009812|GO:0006139|GO:0046983|GO:0006952|GO:0043231|GO:0006725|GO:0051252|GO:0046283|GO:0005634|GO:0043425|GO:0003677|GO:0010468|GO:0009813|GO:0010628|GO:0016070|GO:0009718|GO:0019438|GO:0032774|GO:0006355|GO:0045893|GO:0006351|GO:2001141|GO:…	cell|response to stimulus|organelle|metabolic process|intracellular|protein binding|response to stress|cellular metabolic process|nitrogen compound metabolic process|primary metabolic process|transcription factor activity, sequence-specific DNA binding|biosynthetic process|nucleic acid binding|transcription factor binding|flavonoid metabolic process|nucleobase-containing compound metabolic proces…	-	-	-	-	Cla97Chr10:740895-742911	0	0	2	29	147	428	0	0	0.0929427650421709	1.56310817012922	7.34390195397521	22.7370256128697	0.0309809216807236	10.5480119123247	-8.41137532541144	1.12315837515895e-15	5.26238878705287e-14	DOWN
Cla97C10G191480	Cla97C10G191480	1-deoxy-D-xylulose-5-phosphate synthase 2a	GO:0005623|GO:0043226|GO:0008152|GO:0003824|GO:0005622|GO:0005515|GO:0044237|GO:0016740|GO:0006807|GO:0044238|GO:0009058|GO:0006790|GO:1901135|GO:0005737|GO:0006629|GO:0044255|GO:0006081|GO:0043169|GO:0043231|GO:0015995|GO:0006725|GO:0006793|GO:0006720|GO:0009532|GO:0009536|GO:0046872|GO:0006772|GO:0008661|GO:0006796|GO:0006778|GO:0008610|GO:0019438|GO:0008299|GO:0008654|GO:0006644|GO:0019288|GO:…	cell|organelle|metabolic process|catalytic activity|intracellular|protein binding|cellular metabolic process|transferase activity|nitrogen compound metabolic process|primary metabolic process|biosynthetic process|sulfur compound metabolic process|carbohydrate derivative metabolic process|cytoplasm|lipid metabolic process|cellular lipid metabolic process|cellular aldehyde metabolic process|cation …	K01662|K01662	1-deoxy-D-xylulose-5-phosphate synthase[2.2.1.7]|1-deoxy-D-xylulose-5-phosphate synthase[2.2.1.7]	-	-	Cla97Chr10:11786190-11789437	12	7	7	82	58	90	0.367769806910088	0.227127592521412	0.209898876050153	2.85229631831477	1.86993546767885	3.08545827706186	0.268265425160551	2.60256335435183	-3.27820025066284	1.13636109353381e-15	5.31189488432151e-14	DOWN
Cla97C01G002520	Cla97C01G002520	BEL1-like homeodomain protein 2	GO:0032502|GO:0000003|GO:0005623|GO:0043226|GO:0008152|GO:0005622|GO:0005515|GO:0044237|GO:0009506|GO:0006807|GO:0044238|GO:0003700|GO:0005911|GO:0003006|GO:0009058|GO:0005737|GO:0009791|GO:0048481|GO:0003676|GO:0007275|GO:0006139|GO:0048437|GO:0048438|GO:0048367|GO:0043231|GO:0006725|GO:0048608|GO:0048440|GO:0051252|GO:0005829|GO:0009908|GO:0005634|GO:0048467|GO:0003677|GO:0010468|GO:0016070|GO:…	developmental process|reproduction|cell|organelle|metabolic process|intracellular|protein binding|cellular metabolic process|plasmodesma|nitrogen compound metabolic process|primary metabolic process|transcription factor activity, sequence-specific DNA binding|cell-cell junction|developmental process involved in reproduction|biosynthetic process|cytoplasm|post-embryonic development|plant ovule dev…	-	-	-	-	Cla97Chr01:2255619-2258687	344	413	292	1221	1002	1023	12.5504697161994	15.9529613835638	10.4225968644768	50.5576193489409	38.4554855122065	41.7489943927017	12.9753426547467	43.5873664179497	-1.7481373995984	1.15524508302142e-15	5.38766728880385e-14	DOWN
Cla97C05G092670	Cla97C05G092670	MYB/HD-like transcription factor	GO:0005623|GO:0050896|GO:0043226|GO:0008152|GO:0003682|GO:0005622|GO:0044237|GO:0006807|GO:0044238|GO:0003700|GO:0009058|GO:0003676|GO:0006139|GO:0043231|GO:0006725|GO:0009725|GO:0051252|GO:0010243|GO:0009737|GO:0005634|GO:0009723|GO:0003677|GO:0010468|GO:0009751|GO:0016070|GO:0009753|GO:0010200|GO:0019438|GO:0010038|GO:0032774|GO:0006355|GO:0046686|GO:0006351|GO:0000975|GO:2001141|GO:0044212|GO:…	cell|response to stimulus|organelle|metabolic process|chromatin binding|intracellular|cellular metabolic process|nitrogen compound metabolic process|primary metabolic process|transcription factor activity, sequence-specific DNA binding|biosynthetic process|nucleic acid binding|nucleobase-containing compound metabolic process|intracellular membrane-bounded organelle|cellular aromatic compound meta…	-	-	-	-	Cla97Chr05:10797343-10798023	624	250	670	43	57	73	60.5754463121124	25.6946300985576	63.6324435338456	4.73746741409291	5.82071739874544	7.92692258699743	49.9675066481719	6.16170246661193	3.01958930516695	1.20800964645459e-15	5.62073218178304e-14	UP
Cla97C01G000780	Cla97C01G000780	acidic endochitinase-like	GO:0050896|GO:0008152|GO:0003824|GO:0006950|GO:0051707|GO:0006807|GO:0009607|GO:0016787|GO:1901135|GO:0009620|GO:0006952|GO:0016798|GO:0050832|GO:0004553|GO:0004568|GO:0006032	response to stimulus|metabolic process|catalytic activity|response to stress|response to other organism|nitrogen compound metabolic process|response to biotic stimulus|hydrolase activity|carbohydrate derivative metabolic process|response to fungus|defense response|hydrolase activity, acting on glycosyl bonds|defense response to fungus|hydrolase activity, hydrolyzing O-glycosyl compounds|chitinase…	K01183	chitinase[3.2.1.14]	-	-	Cla97Chr01:525449-526327	79	27	35	332	1175	3356	5.94150768733207	2.14992488828851	2.57530614625213	28.338612165881	92.9603525645396	282.333074424211	3.55557957395757	134.544013051544	-5.24184964085823	1.24056371611953e-15	5.75890257803228e-14	DOWN
Cla97C01G017630	Cla97C01G017630	UDP-glycosyltransferase	GO:0008152|GO:0003824|GO:0016740|GO:0016757|GO:0016758	metabolic process|catalytic activity|transferase activity|transferase activity, transferring glycosyl groups|transferase activity, transferring hexosyl groups	-	-	-	-	Cla97Chr01:31113632-31115056	7	3	0	54	46	49	0.32474303539379	0.147357276070504	0	2.84322633626085	2.24487280065373	2.54280833357736	0.157366770488098	2.54363582349731	-4.01468929325774	1.34501490870318e-15	6.22942881968804e-14	DOWN
Cla97C10G193260	Cla97C10G193260	magnesium-protoporphyrin IX monomethyl ester [oxidative] cyclase, chloroplastic	GO:0005623|GO:0043226|GO:0008152|GO:0003824|GO:0016020|GO:0005622|GO:0005515|GO:0044237|GO:0006807|GO:0009058|GO:0016491|GO:0031090|GO:0042651|GO:0005737|GO:0004497|GO:0003676|GO:0009579|GO:0055114|GO:0016705|GO:0042170|GO:0019866|GO:0043169|GO:0015979|GO:0043231|GO:0015995|GO:0006725|GO:0009657|GO:0009536|GO:0046872|GO:0031969|GO:0003677|GO:0009528|GO:0016709|GO:0055035|GO:0006778|GO:0019438|GO:…	cell|organelle|metabolic process|catalytic activity|membrane|intracellular|protein binding|cellular metabolic process|nitrogen compound metabolic process|biosynthetic process|oxidoreductase activity|organelle membrane|thylakoid membrane|cytoplasm|monooxygenase activity|nucleic acid binding|thylakoid|oxidation-reduction process|oxidoreductase activity, acting on paired donors, with incorporation o…	K04035	magnesium-protoporphyrin IX monomethyl ester (oxidative) cyclase[1.14.13.81]	-	-	Cla97Chr10:21562494-21566044	147	129	128	13	15	21	11.1701265856418	10.3781893517537	9.51568849181704	1.12114476996463	1.19900440064901	1.78494201558736	10.3546681430708	1.36836372873367	2.91975764407348	1.38106710764541e-15	6.38173371966331e-14	UP
Cla97C06G117000	Cla97C06G117000	Caleosin	GO:0032502|GO:0000003|GO:0005623|GO:0050896|GO:0043226|GO:0008152|GO:0003824|GO:0016020|GO:0005622|GO:0006950|GO:0044237|GO:0044238|GO:0012505|GO:0003006|GO:0009058|GO:0016491|GO:0031090|GO:0005783|GO:0005737|GO:0016021|GO:0009791|GO:0006629|GO:0004497|GO:0044255|GO:0007275|GO:0055114|GO:0016705|GO:0048316|GO:0006952|GO:0043169|GO:0043231|GO:0048608|GO:0009793|GO:0009725|GO:0009790|GO:0071614|GO:…	developmental process|reproduction|cell|response to stimulus|organelle|metabolic process|catalytic activity|membrane|intracellular|response to stress|cellular metabolic process|primary metabolic process|endomembrane system|developmental process involved in reproduction|biosynthetic process|oxidoreductase activity|organelle membrane|endoplasmic reticulum|cytoplasm|integral component of membrane|po…	K17991	peroxygenase[1.11.2.3]	-	-	Cla97Chr06:8404473-8408057	109	142	106	12	13	11	10.0081371337177	13.8040377637435	9.52190343352252	1.25049306455917	1.25562405290188	1.12976877250577	11.1113594436612	1.21196196332227	3.19661901067607	1.39287806508655e-15	6.42158223736814e-14	UP
Cla97C09G177190	Cla97C09G177190	Receptor-like kinase	GO:0004871|GO:0032502|GO:0000003|GO:0005623|GO:0050896|GO:0023052|GO:0008152|GO:0003824|GO:0016020|GO:0043234|GO:0005886|GO:0007154|GO:0007165|GO:0009838|GO:0005515|GO:0071944|GO:0044237|GO:0004872|GO:0016740|GO:0006807|GO:0044238|GO:0003006|GO:0019953|GO:0010227|GO:0009791|GO:0016772|GO:0019538|GO:0009755|GO:0007275|GO:0004888|GO:0048437|GO:0042802|GO:0007049|GO:0048367|GO:0048236|GO:0048316|GO:…	signal transducer activity|developmental process|reproduction|cell|response to stimulus|signaling|metabolic process|catalytic activity|membrane|protein complex|plasma membrane|cell communication|signal transduction|abscission|protein binding|cell periphery|cellular metabolic process|receptor activity|transferase activity|nitrogen compound metabolic process|primary metabolic process|developmental …	K13416|K13416|K13416|K13416	brassinosteroid insensitive 1-associated receptor kinase 1[2.7.10.1 2.7.11.1]|brassinosteroid insensitive 1-associated receptor kinase 1[2.7.10.1 2.7.11.1]|brassinosteroid insensitive 1-associated receptor kinase 1[2.7.10.1 2.7.11.1]|brassinosteroid insensitive 1-associated receptor kinase 1[2.7.10.1 2.7.11.1]	-	-	Cla97Chr09:26757278-26760387	40	22	26	170	124	163	2.39528040815113	1.39477790676723	1.52321664277357	11.553365637113	7.81090547959032	10.9180867621084	1.77109165256398	10.0941192929372	-2.51080426427196	1.45294375383684e-15	6.68320954533122e-14	DOWN
Cla97C10G201410	Cla97C10G201410	Late embryogenesis abundant (LEA) hydroxyproline-rich glycoprotein family, putative	GO:0004871|GO:0032502|GO:0005623|GO:0050896|GO:0043226|GO:0016020|GO:0005886|GO:0005622|GO:0006950|GO:0051707|GO:0071944|GO:0009506|GO:0009607|GO:0005911|GO:0005737|GO:0009615|GO:0031225|GO:0007275|GO:0007568|GO:0051607|GO:0048367|GO:0006952|GO:0031226|GO:0043231|GO:0005739|GO:0009536|GO:0046658|GO:0048827|GO:0009507|GO:0048366|GO:0010150	signal transducer activity|developmental process|cell|response to stimulus|organelle|membrane|plasma membrane|intracellular|response to stress|response to other organism|cell periphery|plasmodesma|response to biotic stimulus|cell-cell junction|cytoplasm|response to virus|anchored component of membrane|multicellular organism development|aging|defense response to virus|shoot system development|defe…	-	-	-	-	Cla97Chr10:31475529-31476197	1	1	0	18	78	59	0.0988327185106427	0.104662285599938	0	2.01873319839148	8.1080656330884	6.52162617743585	0.0678316680368602	5.54947500297191	-6.35424851409047	1.5600874269863e-15	7.15969963359749e-14	DOWN
Cla97C05G092970	Cla97C05G092970	aspartic proteinase PCS1	GO:0008152|GO:0005576|GO:0006807|GO:0044238|GO:0019538|GO:0006508	metabolic process|extracellular region|nitrogen compound metabolic process|primary metabolic process|protein metabolic process|proteolysis	-	-	-	-	Cla97Chr05:11376227-11377498	14	25	18	116	113	105	0.727608216094576	1.37564381090526	0.915244601817992	6.84228482018829	6.1778890266145	6.1042196159673	1.00616554293928	6.37479782092336	-2.66351189792014	1.5807343821788e-15	7.23796718130827e-14	DOWN
Cla97C02G032830	Cla97C02G032830	Cyclin-dependent kinase inhibitor	GO:0005623|GO:0043226|GO:0008152|GO:0005622|GO:0005515|GO:0043233|GO:0044237|GO:0006807|GO:0044238|GO:0030234|GO:0051726|GO:0030332|GO:0019538|GO:0050790|GO:0004857|GO:0007049|GO:0045786|GO:0043231|GO:0006793|GO:0019887|GO:0031981|GO:0019210|GO:0005634|GO:0051246|GO:0045736|GO:0043086|GO:0044267|GO:0006796|GO:0005654|GO:0006464|GO:0016538|GO:1904030|GO:0043073|GO:0000079|GO:0016310|GO:0004860|GO:…	cell|organelle|metabolic process|intracellular|protein binding|organelle lumen|cellular metabolic process|nitrogen compound metabolic process|primary metabolic process|enzyme regulator activity|regulation of cell cycle|cyclin binding|protein metabolic process|regulation of catalytic activity|enzyme inhibitor activity|cell cycle|negative regulation of cell cycle|intracellular membrane-bounded orga…	-	-	-	-	Cla97Chr02:6007649-6009030	121	86	106	4	15	5	12.4017646663284	9.33224976457578	10.6291015071879	0.465264521655886	1.61726174971262	0.573283427180041	10.7877053126974	0.885269899516182	3.60712683839475	1.61761313467507e-15	7.39003442727861e-14	UP
Cla97C03G051540	Cla97C03G051540	Phosphoinositide phospholipase C	GO:0004871|GO:0005623|GO:0050896|GO:0023052|GO:0008152|GO:0003824|GO:0016020|GO:0005886|GO:0007154|GO:0007165|GO:0071944|GO:0044238|GO:0016787|GO:0006629|GO:0016788|GO:0035556|GO:0043169|GO:0046872|GO:0042578|GO:0016042|GO:0016298|GO:0008081|GO:0004620|GO:0005509|GO:0004629|GO:0004435	signal transducer activity|cell|response to stimulus|signaling|metabolic process|catalytic activity|membrane|plasma membrane|cell communication|signal transduction|cell periphery|primary metabolic process|hydrolase activity|lipid metabolic process|hydrolase activity, acting on ester bonds|intracellular signal transduction|cation binding|metal ion binding|phosphoric ester hydrolase activity|lipid …	K05857|K05857|K05857|K05857|K05857|K05857	phosphatidylinositol phospholipase C, delta[3.1.4.11]|phosphatidylinositol phospholipase C, delta[3.1.4.11]|phosphatidylinositol phospholipase C, delta[3.1.4.11]|phosphatidylinositol phospholipase C, delta[3.1.4.11]|phosphatidylinositol phospholipase C, delta[3.1.4.11]|phosphatidylinositol phospholipase C, delta[3.1.4.11]	-	-	Cla97Chr03:706610-713027	120	141	124	15	18	11	4.6230151028248	5.75110030351337	4.67363729932908	0.65583314659908	0.72946421577947	0.474028855596826	5.01591756855575	0.619775405991792	3.01669622716568	1.7020648913419e-15	7.75825822757131e-14	UP
Cla97C04G069070	Cla97C04G069070	Calcium-dependent lipid-binding (CaLB domain) family protein	GO:0005623|GO:0043226|GO:0005622|GO:0071944|GO:0009506|GO:0012505|GO:0005911|GO:0005783|GO:0005737|GO:0043231|GO:0005618|GO:0005739	cell|organelle|intracellular|cell periphery|plasmodesma|endomembrane system|cell-cell junction|endoplasmic reticulum|cytoplasm|intracellular membrane-bounded organelle|cell wall|mitochondrion	-	-	-	-	Cla97Chr04:2990598-2992928	876	651	469	43	137	74	24.8439923830752	19.5473812695547	13.0131241356279	1.38404775160758	4.08721105429304	2.34757690287111	19.1348325960859	2.60627856959058	2.87613808109179	1.74565026179586e-15	7.93896519738176e-14	UP
Cla97C06G122170	Cla97C06G122170	Transcription factor protein	GO:0005623|GO:0043226|GO:0005622|GO:0005515|GO:0003700|GO:0046983|GO:0043231|GO:0005634	cell|organelle|intracellular|protein binding|transcription factor activity, sequence-specific DNA binding|protein dimerization activity|intracellular membrane-bounded organelle|nucleus	-	-	-	-	Cla97Chr06:24535063-24535617	834	691	631	150	199	107	99.3418351296977	87.1434453513646	73.5337788939024	20.2781431062235	24.9349707969206	14.2567609174865	86.6730197916549	19.8232916068769	2.12838643248226	2.07235829064762e-15	9.38324269554546e-14	UP
Cla97C09G181310	Cla97C09G181310	CASP-like protein	GO:0050896|GO:0006950|GO:0051707|GO:0009607|GO:0009409|GO:0009266|GO:0009617|GO:0009611|GO:0006970|GO:0006952|GO:0009725|GO:0009737|GO:0009723|GO:0042742|GO:0009751|GO:0009651|GO:0002229|GO:0009753	response to stimulus|response to stress|response to other organism|response to biotic stimulus|response to cold|response to temperature stimulus|response to bacterium|response to wounding|response to osmotic stress|defense response|response to hormone|response to abscisic acid|response to ethylene|defense response to bacterium|response to salicylic acid|response to salt stress|defense response to…	-	-	-	-	Cla97Chr09:34734958-34736313	0	0	2	19	74	51	0	0	0.278228664384305	3.06574936152802	11.0669395431948	8.11046720287515	0.0927428881281017	7.41438536919932	-6.32094663750621	2.07719573247296e-15	9.38324269554546e-14	DOWN
Cla97C10G201830	Cla97C10G201830	Kinesin-related protein	GO:0005623|GO:0043226|GO:0003824|GO:0016020|GO:0043234|GO:0005886|GO:0005622|GO:0071944|GO:0007017|GO:0016787|GO:0007018|GO:0016817|GO:0000166|GO:0005875|GO:0005856|GO:0005871|GO:0017076|GO:0016818|GO:0016462|GO:0015630|GO:0005524|GO:0030554|GO:0005874|GO:0017111|GO:0003774|GO:0003777	cell|organelle|catalytic activity|membrane|protein complex|plasma membrane|intracellular|cell periphery|microtubule-based process|hydrolase activity|microtubule-based movement|hydrolase activity, acting on acid anhydrides|nucleotide binding|microtubule associated complex|cytoskeleton|kinesin complex|purine nucleotide binding|hydrolase activity, acting on acid anhydrides, in phosphorus-containing …	-	-	-	-	Cla97Chr10:31836207-31842066	202	162	109	16	18	19	4.40288877161685	3.73846915582994	2.32437684323913	0.395796446736119	0.412713680935566	0.463248987659674	3.48857825689531	0.423919705110453	3.04077626296769	2.07695518796146e-15	9.38324269554546e-14	UP
Cla97C01G010240	Cla97C01G010240	tonoplast dicarboxylate transporter	GO:0051179|GO:0005215|GO:0005623|GO:0043226|GO:0016020|GO:0005622|GO:0022857|GO:0006810|GO:0005737|GO:0016021|GO:0019725|GO:0022891|GO:0043231|GO:0071702|GO:0055085|GO:0015075|GO:0005773|GO:0006811|GO:0005342|GO:0006812|GO:0034220|GO:0006873|GO:0006820|GO:0008509|GO:0015711|GO:0008514|GO:0030001|GO:0098656|GO:0030003|GO:0006835|GO:0005310|GO:0015672|GO:0006814|GO:0015140|GO:0015743|GO:0006885|GO:…	localization|transporter activity|cell|organelle|membrane|intracellular|transmembrane transporter activity|transport|cytoplasm|integral component of membrane|cellular homeostasis|substrate-specific transmembrane transporter activity|intracellular membrane-bounded organelle|organic substance transport|transmembrane transport|ion transmembrane transporter activity|vacuole|ion transport|organic acid…	-	-	-	-	Cla97Chr01:14769092-14773735	1934	2133	2339	7432	6211	5726	79.2158748148925	92.4990370441343	93.7297601077617	345.48679494883	267.612646667316	262.347253951973	88.4815573222628	291.815565189373	-1.72160815430607	2.23347764210636e-15	1.00666384911671e-13	DOWN
Cla97C08G148540	Cla97C08G148540	IAA-amino acid hydrolase ILR1-like 6	GO:0050896|GO:0008152|GO:0003824|GO:0005576|GO:0006950|GO:0051707|GO:0044237|GO:0006807|GO:0006955|GO:0044238|GO:0009607|GO:0016787|GO:0050776|GO:0019538|GO:0016810|GO:0009850|GO:0045087|GO:0006952|GO:0008233|GO:0010112|GO:0009725|GO:0006508|GO:0009814|GO:0031347|GO:1990206|GO:0010178|GO:0009753|GO:0045088|GO:0009627|GO:0008237|GO:0019752|GO:0009694	response to stimulus|metabolic process|catalytic activity|extracellular region|response to stress|response to other organism|cellular metabolic process|nitrogen compound metabolic process|immune response|primary metabolic process|response to biotic stimulus|hydrolase activity|regulation of immune response|protein metabolic process|hydrolase activity, acting on carbon-nitrogen (but not peptide) bo…	K21604	jasmonoyl-L-amino acid hydrolase[3.5.1.127]	-	-	Cla97Chr08:16638357-16645229	259	190	189	554	685	1091	12.0919147856545	9.39160092281467	8.63275018648197	29.3545701974439	33.6415570888315	56.9757866486546	10.038755298317	39.99063797831	-1.99408189578738	2.255664791375e-15	1.01439461053197e-13	DOWN
Cla97C01G025720	Cla97C01G025720	VQ motif-containing protein 22-like	GO:0005623|GO:0043226|GO:0005622|GO:0043231|GO:0005634	cell|organelle|intracellular|intracellular membrane-bounded organelle|nucleus	-	-	-	-	Cla97Chr01:36527448-36527996	20	16	9	70	180	224	2.40830125250424	2.03982982198559	1.06022391426886	9.56657222608808	22.800739422178	30.1720776972074	1.83611832958623	20.8464631151578	-3.50507168959518	2.30447419515851e-15	1.0317387024413e-13	DOWN
Cla97C05G090930	Cla97C05G090930	WRKY transcription factor 53	GO:0050896|GO:0009725|GO:0009737	response to stimulus|response to hormone|response to abscisic acid	-	-	-	-	Cla97Chr05:8950530-8951915	3	1	1	32	436	117	0.186250954038366	0.0657456047571442	0.0607400605346018	2.25436736704347	28.4698810174763	8.12391394043367	0.104245539776704	12.9493874416511	-6.95675438579058	2.30085835222931e-15	1.0317387024413e-13	DOWN
Cla97C01G002660	Cla97C01G002660	Aquaporin 1	GO:0051179|GO:0005215|GO:0005623|GO:0043226|GO:0016020|GO:0005886|GO:0005622|GO:0071944|GO:0009506|GO:0022857|GO:0005911|GO:0006810|GO:0005737|GO:0016021|GO:0019725|GO:0022891|GO:0015144|GO:0031226|GO:0043231|GO:0005887|GO:0071702|GO:0005372|GO:0006884|GO:0055085|GO:0005773|GO:0008643|GO:0006811|GO:0008361|GO:0015168|GO:0009992|GO:0034220|GO:0030104|GO:0006833|GO:0015791|GO:0015254|GO:0015250|GO:…	localization|transporter activity|cell|organelle|membrane|plasma membrane|intracellular|cell periphery|plasmodesma|transmembrane transporter activity|cell-cell junction|transport|cytoplasm|integral component of membrane|cellular homeostasis|substrate-specific transmembrane transporter activity|carbohydrate transmembrane transporter activity|intrinsic component of plasma membrane|intracellular mem…	-	-	-	-	Cla97Chr01:2428491-2431046	8314	6642	9541	1459	2345	1579	638.360757527866	539.940061740939	716.70687356276	127.139786696958	189.403624567127	135.615005058602	631.669230943855	150.719472107562	2.06730348217454	2.58760407212124e-15	1.15436584615918e-13	UP
Cla97C05G108640	Cla97C05G108640	Cellulose synthase-like C1-1, glycosyltransferase family 2 protein	GO:0005623|GO:0043226|GO:0003824|GO:0016020|GO:0005622|GO:0071554|GO:0016740|GO:0012505|GO:0031090|GO:0005737|GO:0016021|GO:0016757|GO:0098588|GO:0005794|GO:0043231|GO:0071555|GO:0005634|GO:0000139|GO:0016758|GO:0046527|GO:0016759	cell|organelle|catalytic activity|membrane|intracellular|cell wall organization or biogenesis|transferase activity|endomembrane system|organelle membrane|cytoplasm|integral component of membrane|transferase activity, transferring glycosyl groups|bounding membrane of organelle|Golgi apparatus|intracellular membrane-bounded organelle|cell wall organization|nucleus|Golgi membrane|transferase activit…	-	-	-	-	Cla97Chr05:35276001-35278804	2598	2823	2395	188	590	383	82.2560778066973	94.6302868247958	74.1866774633159	6.75548284152139	19.6503498995255	13.564290282304	83.691014031603	13.323374341117	2.6511132153273	2.58983155042413e-15	1.15436584615918e-13	UP
Cla97C03G055310	Cla97C03G055310	cationic amino acid transporter 5	GO:0051179|GO:0005215|GO:0005623|GO:0016020|GO:0005886|GO:0071944|GO:0022857|GO:0006810|GO:0022891|GO:0071705|GO:0071702|GO:0055085|GO:0015075|GO:0006811|GO:0005342|GO:0006812|GO:0034220|GO:0008324|GO:1903825|GO:0006820|GO:0006865|GO:0008509|GO:0015711|GO:0008514|GO:0015189|GO:0015802|GO:0015181|GO:0015171|GO:0098656|GO:0043090|GO:0003333|GO:0015807|GO:0006835|GO:0005310|GO:0098655|GO:0051938|GO:…	localization|transporter activity|cell|membrane|plasma membrane|cell periphery|transmembrane transporter activity|transport|substrate-specific transmembrane transporter activity|nitrogen compound transport|organic substance transport|transmembrane transport|ion transmembrane transporter activity|ion transport|organic acid transmembrane transporter activity|cation transport|ion transmembrane trans…	-	-	-	-	Cla97Chr03:4260741-4262504	361	400	341	983	1242	848	13.5290539950835	15.871249191127	12.5027653608972	41.8103879430607	48.9634246060955	35.548871348728	13.9676895157026	42.1075612992947	-1.59198592770138	2.74469568304673e-15	1.22069280190602e-13	DOWN
Cla97C09G169650	Cla97C09G169650	Patatin	GO:0045735|GO:0008152|GO:0003824|GO:0005576|GO:0044238|GO:0016787|GO:0006629|GO:0016042	nutrient reservoir activity|metabolic process|catalytic activity|extracellular region|primary metabolic process|hydrolase activity|lipid metabolic process|lipid catabolic process	-	-	-	-	Cla97Chr09:5916396-5917946	172	95	98	6	15	3	9.97428786421235	5.83267846785332	5.559938975462	0.394892546702896	0.915029674179511	0.194590221786415	7.12230176917589	0.501504147556274	3.82801002600387	2.76427909068025e-15	1.22669451189284e-13	UP
Cla97C01G006180	Cla97C01G006180	Receptor-like kinase	GO:0005623|GO:0050896|GO:0043226|GO:0023052|GO:0008152|GO:0003824|GO:0016020|GO:0005886|GO:0007154|GO:0005622|GO:0007165|GO:0071944|GO:0044237|GO:0016740|GO:0006807|GO:0044238|GO:0005737|GO:0016772|GO:0019538|GO:0000166|GO:0007166|GO:0043231|GO:0006793|GO:0005618|GO:0009532|GO:0016773|GO:0009536|GO:0009505|GO:0017076|GO:0044267|GO:0006796|GO:0016301|GO:0006464|GO:0007169|GO:0009507|GO:0009570|GO:…	cell|response to stimulus|organelle|signaling|metabolic process|catalytic activity|membrane|plasma membrane|cell communication|intracellular|signal transduction|cell periphery|cellular metabolic process|transferase activity|nitrogen compound metabolic process|primary metabolic process|cytoplasm|transferase activity, transferring phosphorus-containing groups|protein metabolic process|nucleotide bi…	-	-	-	-	Cla97Chr01:6075059-6077335	240	243	270	40	48	48	7.36588349003971	7.89606726093269	8.10715029110585	1.39329648835462	1.5496881390004	1.64788040691756	7.78970034735942	1.53028834475753	2.34776431353798	2.82725893660282e-15	1.25188540210411e-13	UP
Cla97C03G065120	Cla97C03G065120	Tify	GO:0032502|GO:0000003|GO:0005623|GO:0050896|GO:0043226|GO:0023052|GO:0008152|GO:0000989|GO:0007154|GO:0005622|GO:0007165|GO:0005515|GO:0006950|GO:0051707|GO:0044237|GO:0006807|GO:0044238|GO:0009607|GO:0003006|GO:0009058|GO:0009791|GO:0009617|GO:0009611|GO:0009755|GO:0007275|GO:0009966|GO:0003712|GO:0006139|GO:0048367|GO:0006952|GO:0043231|GO:0006725|GO:0048608|GO:0009725|GO:0051252|GO:0009908|GO:…	developmental process|reproduction|cell|response to stimulus|organelle|signaling|metabolic process|transcription factor activity, transcription factor binding|cell communication|intracellular|signal transduction|protein binding|response to stress|response to other organism|cellular metabolic process|nitrogen compound metabolic process|primary metabolic process|response to biotic stimulus|developm…	-	-	-	-	Cla97Chr03:28653213-28654300	184	185	141	446	1198	1699	17.327695775009	18.4452389444031	12.9906902773388	47.6680121058628	118.677523895579	178.971966602357	16.2545416655836	115.105834201266	-2.82404617751009	3.21228155600501e-15	1.4192508006323e-13	DOWN
Cla97C09G170280	Cla97C09G170280	1-aminocyclopropane-1-carboxylate oxidase-1-like protein	GO:0005623|GO:0008152|GO:0003824|GO:0005622|GO:0016491|GO:0051213|GO:0005737|GO:0055114|GO:0016705|GO:0043169|GO:0046872|GO:0016706	cell|metabolic process|catalytic activity|intracellular|oxidoreductase activity|dioxygenase activity|cytoplasm|oxidation-reduction process|oxidoreductase activity, acting on paired donors, with incorporation or reduction of molecular oxygen|cation binding|metal ion binding|oxidoreductase activity, acting on paired donors, with incorporation or reduction of molecular oxygen, 2-oxoglutarate as one …	-	-	-	-	Cla97Chr09:6637185-6641933	1823	1185	1982	268	455	299	112.526914134073	77.4423932924747	119.691946439856	18.7747613864877	29.5440953623973	20.6447902068173	103.220417955468	22.9878823185674	2.16678290358624	3.66584323876255e-15	1.61609942519364e-13	UP
Cla97C07G128840	Cla97C07G128840	protein LONGIFOLIA 1	GO:0005623|GO:0043226|GO:0005622|GO:0043231|GO:0005634	cell|organelle|intracellular|intracellular membrane-bounded organelle|nucleus	-	-	-	-	Cla97Chr07:538568-542064	1087	810	624	39	159	90	29.8671258903016	23.5634823651554	16.7741316234916	1.21617609830807	4.59568519650258	2.7661402758198	23.4015799596495	2.85933385687682	3.03285495225244	3.68155579502356e-15	1.61948263323886e-13	UP
Cla97C05G106590	Cla97C05G106590	Receptor-like kinase	GO:0005623|GO:0050896|GO:0023052|GO:0008152|GO:0003824|GO:0016020|GO:0005886|GO:0007154|GO:0007165|GO:0071944|GO:0044237|GO:0016740|GO:0006807|GO:0044238|GO:0016772|GO:0019538|GO:0000166|GO:0007166|GO:0006793|GO:0016773|GO:0017076|GO:0044267|GO:0006796|GO:0016301|GO:0006464|GO:0007169|GO:0016310|GO:0005524|GO:0004672|GO:0030554|GO:0006468|GO:0004674	cell|response to stimulus|signaling|metabolic process|catalytic activity|membrane|plasma membrane|cell communication|signal transduction|cell periphery|cellular metabolic process|transferase activity|nitrogen compound metabolic process|primary metabolic process|transferase activity, transferring phosphorus-containing groups|protein metabolic process|nucleotide binding|cell surface receptor signal…	-	-	-	-	Cla97Chr05:33778042-33780766	2046	2624	2158	321	628	305	62.0167986948941	84.2088856617454	63.9950933470786	11.0427904771726	20.0240881656303	10.34123613809	70.073592567906	13.8027049269643	2.34391984214234	3.75678215765139e-15	1.64897364118088e-13	UP
Cla97C04G076160	Cla97C04G076160	Pectate lyase	GO:0005623|GO:0008152|GO:0003824|GO:0016020|GO:0016829|GO:0005886|GO:0071944|GO:0044238|GO:0031225|GO:0043169|GO:0005975|GO:0016052|GO:0005976|GO:0046872|GO:0000272|GO:0030570|GO:0045488|GO:0045490	cell|metabolic process|catalytic activity|membrane|lyase activity|plasma membrane|cell periphery|primary metabolic process|anchored component of membrane|cation binding|carbohydrate metabolic process|carbohydrate catabolic process|polysaccharide metabolic process|metal ion binding|polysaccharide catabolic process|pectate lyase activity|pectin metabolic process|pectin catabolic process	K01728|K01728	pectate lyase[4.2.2.2]|pectate lyase[4.2.2.2]	-	-	Cla97Chr04:23560769-23564048	153	77	56	0	5	5	7.06823890025218	3.76619275454129	2.53106200522443	0	0.242984819139213	0.258398190448027	4.4551645533393	0.167127669862413	4.73645620661695	3.77561469804261e-15	1.65363715916227e-13	UP
Cla97C07G130780	Cla97C07G130780	leucine-rich repeat extensin-like protein 4	GO:0050896|GO:0023052|GO:0005576|GO:0007154|GO:0007165	response to stimulus|signaling|extracellular region|cell communication|signal transduction	-	-	-	-	Cla97Chr07:2451134-2452351	89	86	65	1	10	2	4.83062508099499	4.94195492459062	3.45157032710161	0.0616099699397596	0.570954476499531	0.121400142848281	4.40805011089574	0.251321529762524	4.13253445277993	3.82812185351223e-15	1.67299720136032e-13	UP
Cla97C07G131120	Cla97C07G131120	protein LIGHT-DEPENDENT SHORT HYPOCOTYLS 10	GO:0005623|GO:0043226|GO:0008152|GO:0005622|GO:0044237|GO:0006807|GO:0044238|GO:0009058|GO:0003676|GO:0006139|GO:0043231|GO:0006725|GO:0051252|GO:0005634|GO:0003677|GO:0010468|GO:0016070|GO:0019438|GO:0032774|GO:0006355|GO:0006351|GO:2001141|GO:1903506	cell|organelle|metabolic process|intracellular|cellular metabolic process|nitrogen compound metabolic process|primary metabolic process|biosynthetic process|nucleic acid binding|nucleobase-containing compound metabolic process|intracellular membrane-bounded organelle|cellular aromatic compound metabolic process|regulation of RNA metabolic process|nucleus|DNA binding|regulation of gene expression|…	-	-	-	-	Cla97Chr07:2698360-2698923	268	197	239	24	49	38	48.8075711826174	37.984832541523	42.5836371414981	4.96063364453224	9.38724657477823	7.74123514915588	43.1253469552128	7.36303845615545	2.55016292205692	4.29255680511543e-15	1.87190783447317e-13	UP
Cla97C02G033010	Cla97C02G033010	O-acyltransferase WSD1-like	GO:0032502|GO:0000003|GO:0005623|GO:0043226|GO:0008152|GO:0003824|GO:0016020|GO:0005886|GO:0009653|GO:0005622|GO:0071944|GO:0044237|GO:0016740|GO:0044238|GO:0003006|GO:0009058|GO:0009791|GO:0006629|GO:0044255|GO:0007275|GO:0048437|GO:0048438|GO:0016746|GO:0048367|GO:0043231|GO:0048608|GO:0048444|GO:0046486|GO:0048441|GO:0009908|GO:0045017|GO:0005634|GO:0048446|GO:0048827|GO:0008610|GO:0016747|GO:…	developmental process|reproduction|cell|organelle|metabolic process|catalytic activity|membrane|plasma membrane|anatomical structure morphogenesis|intracellular|cell periphery|cellular metabolic process|transferase activity|primary metabolic process|developmental process involved in reproduction|biosynthetic process|post-embryonic development|lipid metabolic process|cellular lipid metabolic proce…	-	-	-	-	Cla97Chr02:6264065-6269879	138	155	129	324	538	575	6.44280588044135	7.66157460717862	5.89218725448459	17.1676417399681	26.4221280493304	30.028464768183	6.66552258070152	24.5394115191605	-1.88031075911485	4.44378840711691e-15	1.93367181507957e-13	DOWN
Cla97C09G164390	Cla97C09G164390	thionin-like protein 2	GO:0050896|GO:0005576|GO:0006950|GO:0006952	response to stimulus|extracellular region|response to stress|defense response	-	-	-	-	Cla97Chr09:1950726-1951344	52	37	21	0	0	0	9.62932505351236	7.254012079201	3.80445476547692	0	0	0	6.89593063273009	0	Inf	4.7292784201071e-15	2.05346492090297e-13	UP
[truncated: 19,683 more rows]
