# Supplementary material for: A major QTL identification and candidate gene analysis of watermelon fruit cracking using QTL-seq and RNA-seq
Source: Front Plant Sci. 2023 May 15;14:1166008. doi: 10.3389/fpls.2023.1166008 (PMC10225605; doi:10.3389/fpls.2023.1166008)
Supplement: Supplementary file 4 [file DataSheet_3.xlsx]

## Sheet: Sheet1
KEGG_B_class	Pathway	out (309)	All (2506)	Pvalue	Qvalue	Pathway ID
Biosynthesis of other secondary metabolites	Phenylpropanoid biosynthesis	50	147	1.08e-12	1.04e-10	ko00940
Biosynthesis of other secondary metabolites	Flavonoid biosynthesis	13	30	2.01e-05	0.000975	ko00941
Global and overview maps	Biosynthesis of secondary metabolites	149	951	5.44e-05	0.00176	ko01110
Amino acid metabolism	Phenylalanine metabolism	18	62	0.000295	0.00697	ko00360
Biosynthesis of other secondary metabolites	Stilbenoid, diarylheptanoid and gingerol biosynthesis	7	13	0.000359	0.00697	ko00945
Energy metabolism	Nitrogen metabolism	9	27	0.003617	0.0569	ko00910
Biosynthesis of other secondary metabolites	Flavone and flavonol biosynthesis	5	10	0.004106	0.0569	ko00944
Metabolism of terpenoids and polyketides	Sesquiterpenoid and triterpenoid biosynthesis	7	19	0.005449	0.0619	ko00909
Metabolism of other amino acids	beta-Alanine metabolism	11	39	0.005746	0.0619	ko00410
Lipid metabolism	Linoleic acid metabolism	7	21	0.010108	0.0981	ko00591
Metabolism of terpenoids and polyketides	Zeatin biosynthesis	8	27	0.013075	0.107	ko00908
Amino acid metabolism	Cysteine and methionine metabolism	18	85	0.013203	0.107	ko00270
Carbohydrate metabolism	Pentose and glucuronateinterconversions	12	53	0.024357	0.179	ko00040
Signal transduction	MAPK signaling pathway - plant	15	72	0.026142	0.179	ko04016
Lipid metabolism	alpha-Linolenic acid metabolism	10	42	0.027677	0.179	ko00592
Biosynthesis of other secondary metabolites	Glucosinolate biosynthesis	4	11	0.036927	0.224	ko00966
Amino acid metabolism	Alanine, aspartate and glutamate metabolism	11	51	0.042258	0.241	ko00250
Metabolism of terpenoids and polyketides	Diterpenoid biosynthesis	6	22	0.044879	0.242	ko00904
Metabolism of other amino acids	Cyanoamino acid metabolism	11	53	0.054109	0.276	ko00460
Environmental adaptation	Plant-pathogen interaction	12	62	0.071743	0.342	ko04626
