# Supplementary material for: A major QTL identification and candidate gene analysis of watermelon fruit cracking using QTL-seq and RNA-seq
Source: Front Plant Sci. 2023 May 15;14:1166008. doi: 10.3389/fpls.2023.1166008 (PMC10225605; doi:10.3389/fpls.2023.1166008)
Supplement: Supplementary file 5 [file DataSheet_4.xlsx]

## Sheet: Sheet1
KEGG_B_class	Pathway	out (450)	All (2506)	Pvalue	Qvalue	Pathway ID
Biosynthesis of other secondary metabolites	Phenylpropanoid biosynthesis	54	147	1.83e-08	1.96e-06	ko00940
Global and overview maps	Biosynthesis of secondary metabolites	214	951	2.81e-06	0.00015	ko01110
Carbohydrate metabolism	Pentose and glucuronateinterconversions	22	53	4.46e-05	0.00159	ko00040
Amino acid metabolism	Phenylalanine metabolism	24	62	7.83e-05	0.0021	ko00360
Biosynthesis of other secondary metabolites	Flavonoid biosynthesis	14	30	0.000261	0.00558	ko00941
Metabolism of other amino acids	beta-Alanine metabolism	15	39	0.0019	0.0339	ko00410
Biosynthesis of other secondary metabolites	Stilbenoid, diarylheptanoid and gingerol biosynthesis	7	13	0.003643	0.0557	ko00945
Lipid metabolism	alpha-Linolenic acid metabolism	15	42	0.004404	0.0589	ko00592
Lipid metabolism	Cutin, suberine and wax biosynthesis	8	18	0.008268	0.0983	ko00073
Lipid metabolism	Steroid biosynthesis	9	23	0.01357	0.14	ko00100
Metabolism of terpenoids and polyketides	Zeatin biosynthesis	10	27	0.014443	0.14	ko00908
Metabolism of other amino acids	Cyanoamino acid metabolism	16	53	0.019645	0.175	ko00460
Lipid metabolism	Linoleic acid metabolism	8	21	0.023348	0.192	ko00591
Energy metabolism	Nitrogen metabolism	9	27	0.039876	0.293	ko00910
Environmental adaptation	Plant-pathogen interaction	17	62	0.041081	0.293	ko04626
Lipid metabolism	Fatty acid elongation	10	32	0.04757	0.318	ko00062
Metabolism of terpenoids and polyketides	Monoterpenoid biosynthesis	4	9	0.060726	0.382	ko00902
Signal transduction	MAPK signaling pathway - plant	18	72	0.081027	0.482	ko04016
Metabolism of other amino acids	Glutathione metabolism	17	69	0.098664	0.556	ko00480
Metabolism of terpenoids and polyketides	Sesquiterpenoid and triterpenoid biosynthesis	6	19	0.109197	0.584	ko00909
